# Supplementary material for: Exploring pangenomic diversity and CRISPR-Cas evasion potential in jumbo phages: a comparative genomics study
Source: Microbiol Spectr. 2024 Sep 12;12(10):e04200-23. doi: 10.1128/spectrum.04200-23 (PMC11448039; doi:10.1128/spectrum.04200-23)
Supplement: Table S1 — General information of jumbo phages (S1A). [file spectrum.04200-23-s0001.xlsx]

## Sheet: A.Jumbophage_Genome_information
General information of jumbo phages (S1A) and their distribution based on bacterial host (S1B)
Accession ID	Species	Class	Updated Genus (ICTV 2022)	Updated Family (ICTV 2022)	Length	GC Content	CDS	Host
NC_049849.1	Achromobacter virus Motura	Caudoviricetes	Moturavirus		221431	53.7	344	Achromobacter animicus
NC_041884.1	Acinetobacter virus ME3	Caudoviricetes	Metrivirus		234900	30.8	326	Acinetobacter baumannii
NC_055733.1	Aeromonas phage Ah1	Caudoviricetes	Cinqassovirus	Straboviridae	221116	42	332	Aeromonas hydrophila
MT161459.1	Aeromonas phage Ahp1_CNU-2021	Caudoviricetes		Straboviridae	218317	47.9	315	Aeromonas hydrophila
MT713136.1	Aeromonas phage AP1	Caudoviricetes	Ceceduovirus	Straboviridae	254490	40.3	455	Aeromonas hydrophila
MK774614.2	Aeromonas phage CF8	Caudoviricetes			238150	42.2	244	Aeromonas hydrophila
MN102098.2	Aeromonas phage D3	Caudoviricetes			262372	47.5	267	Aeromonas hydrophila
MN131137.2	Aeromonas phage D6	Caudoviricetes			259831	47.6	267	Aeromonas hydrophila
MK838116.1	Aeromonas phage LAh10	Caudoviricetes			260310	47.5	228	Aeromonas hydrophila
MN032614.2	Aeromonas phage PS1	Caudoviricetes			237367	38.8	247	Aeromonas hydrophila
MN453779.2	Aeromonas phage PS2	Caudoviricetes			240447	38.8	249	Aeromonas hydrophila
MW272540.1	Aeromonas phage ZPAH1	Caudoviricetes	Ishigurovirus	Straboviridae	230916	38.2	411	Aeromonas hydrophila
NC_005260.1	Aeromonas virus Aeh1	Caudoviricetes	Cinqassovirus	Straboviridae	233234	42.8	352	Aeromonas hydrophila
NC_019538.1	Aeromonas virus CC2	Caudoviricetes	Ceceduovirus	Straboviridae	231743	38.8	427	Aeromonas hydrophila
KY290955.1	Aeromonas phage 65.2	Caudoviricetes	Ishigurovirus	Straboviridae	236567	37.2	410	Aeromonas salmonicida
MN871440.1	Aeromonas phage AsFcp_1	Caudoviricetes	Angelvirus	Straboviridae	221312	42	328	Aeromonas salmonicida
MH791401.1	Aeromonas phage AsFcp_2	Caudoviricetes	Angelvirus	Straboviridae	219171	42	303	Aeromonas salmonicida
MH791398.1	Aeromonas phage Asswx_1	Caudoviricetes	Ceceduovirus	Straboviridae	229103	38.8	407	Aeromonas salmonicida
MN871441.1	Aeromonas phage AsSzw2	Caudoviricetes	Ceceduovirus	Straboviridae	228419	38.7	445	Aeromonas salmonicida
MH791414.1	Aeromonas phage Aswh_1	Caudoviricetes	Ishigurovirus	Straboviridae	229730	38.4	406	Aeromonas salmonicida
MN871442.1	Aeromonas phage Aszh-1	Caudoviricetes	Ceceduovirus	Straboviridae	223245	38.7	400	Aeromonas salmonicida
NC_014636.1	Aeromonas phage phiAS5	Caudoviricetes	Chrysonvirus	Straboviridae	225268	43	343	Aeromonas salmonicida
NC_023688.1	Aeromonas phage PX29	Caudoviricetes	Angelvirus	Straboviridae	222006	42	330	Aeromonas salmonicida
NC_015251.1	Aeromonas virus 65	Caudoviricetes	Ishigurovirus	Straboviridae	235229	37.2	437	Aeromonas salmonicida
MF498773.1	Aeromonas phage AS-szw	Caudoviricetes	Ceceduovirus	Straboviridae	229957	38.7	407	Aeromonas salmonicida subsp. salmonicida
NC_048673.1	Aeromonas virus ASzj	Caudoviricetes	Ceceduovirus	Straboviridae	229929	38.7	402	Aeromonas salmonicida subsp. salmonicida
NC_042013.1	Agrobacterium virus Atuph07	Caudoviricetes	Polybotosvirus		490380	37.1	714	Agrobacterium tumefaciens
LC597490.1	Bacillus phage vB_BceM_WH1	Caudoviricetes			229829	37.2	300	Bacillus cereus
KT895374.1	Bacillus phage vB_BpuM-BpSp	Caudoviricetes	Takahashivirus		255569	25.9	318	Bacillus pumilus
MW749006.1	Bacillus phage vB_BspM_AgentSmith	Caudoviricetes			200233	37	213	Bacillus sp. (in: Bacteria)
MW749003.1	Bacillus phage vB_BspM_Internexus	Caudoviricetes	Takahashivirus		252262	27.7	302	Bacillus sp. (in: Bacteria)
NC_043027.1	Bacillus virus PBS1	Caudoviricetes	Takahashivirus		252197	27.7	307	Bacillus subtilis
NC_031245.1	Bacillus virus SP15	Caudoviricetes	Thornevirus		221908	38.6	317	Bacillus subtilis
NC_031039.1	Bacillus phage AR9	Caudoviricetes	Takahashivirus		251042	27.8	291	Bacillus subtilis subsp. subtilis str. 168
NC_009760.1	Bacillus phage 0305phi8-36	Caudoviricetes			218948	41.8	246	Bacillus thuringiensis
MW460245.1	Burkholderia phage BCSR5	Caudoviricetes			227351	54.7	315	Burkholderia
NC_049850.1	Burkholderia virus BcepSaruman	Caudoviricetes	Sarumanvirus		263735	58.1	445	Burkholderia cenocepacia
NC_049851.1	Burkholderia virus BcepSauron	Caudoviricetes	Sarumanvirus		262653	58.1	446	Burkholderia cenocepacia
LC592711.1	Burkholderia phage FLC6	Caudoviricetes	Chiangmaivirus		227105	52	241	Burkholderia glumae
MT932329.1	Campylobacter phage F379	Caudoviricetes	Firehammervirus	Eucampyvirinae	183102	27.2	211	Campylobacter jejuni RM1221
NC_019507.1	Campylobacter virus CP21	Caudoviricetes	Firehammervirus	Eucampyvirinae	182833	27.2	257	Campylobacter sp.
NC_019406.1	Caulobacter virus CcrColossus	Caudoviricetes	Colossusvirus		279967	62.2	448	Caulobacter vibrioides
NC_019410.1	Caulobacter virus Karma	Caudoviricetes	Shapirovirus		221828	66.2	353	Caulobacter vibrioides
NC_019407.1	Caulobacter virus Magneto	Caudoviricetes	Shapirovirus		218929	66.1	347	Caulobacter vibrioides
NC_019405.1	Caulobacter virus phiCbK	Caudoviricetes	Shapirovirus		215710	66.15	328	Caulobacter vibrioides
NC_019408.1	Caulobacter virus Rogue	Caudoviricetes	Poindextervirus		223720	66.1	250	Caulobacter vibrioides
NC_019411.1	Caulobacter virus Swift	Caudoviricetes	Shapirovirus		219216	66.1	343	Caulobacter vibrioides
NC_048045.1	Caulobacter virus CcrBL10	Caudoviricetes	Poindextervirus		220934	65.7	355	Caulobacter vibrioides CB15
NC_048047.1	Caulobacter virus CcrBL9	Caudoviricetes	Bertelyvirus		322272	63.7	558	Caulobacter vibrioides CB15
NC_048046.1	Caulobacter virus CcrPW	Caudoviricetes	Colossusvirus		308141	62.2	485	Caulobacter vibrioides CB15
NC_048048.2	Caulobacter virus CcrSC	Caudoviricetes	Bertelyvirus		317489	64.2	454	Caulobacter vibrioides CB15
KY555142.1	Caulobacter phage Ccr10	Caudoviricetes	Shapirovirus		219348	66.1	347	Caulobacter vibrioides NA1000
KY555143.1	Caulobacter phage Ccr2	Caudoviricetes	Shapirovirus		220299	66.1	344	Caulobacter vibrioides NA1000
KY555145.1	Caulobacter phage Ccr29	Caudoviricetes	Ceceduovirus	Straboviridae	229319	66.2	361	Caulobacter vibrioides NA1000
KY555146.1	Caulobacter phage Ccr32	Caudoviricetes	Shapirovirus		215799	66.2	331	Caulobacter vibrioides NA1000
KY555147.1	Caulobacter phage Ccr34	Caudoviricetes	Shapirovirus	Kyanoviridae	216240	66.2	339	Caulobacter vibrioides NA1000
KY555144.1	Caulobacter phage Ccr5	Caudoviricetes	Shapirovirus		218729	66.2	340	Caulobacter vibrioides NA1000
NC_031057.1	Citrobacter phage vB_CfrM_CfP1	Caudoviricetes	Pseudotevenvirus	Straboviridae	180219	43.1	273	Citrobacter
NC_007581.1	Clostridium phage c-st	Caudoviricetes			185683	26.3	198	Clostridium botulinum
NC_021531.1	Cronobacter phage CR5	Caudoviricetes	Derbicusvirus		223989	50.1	231	Cronobacter sakazakii
NC_028773.1	Cronobacter phage S13	Caudoviricetes	unclassified Straboviridae	Straboviridae	182145	40.2	268	Cronobacter sakazakii
NC_019401.1	Cronobacter virus GAP32	Caudoviricetes	Mimasvirus		358663	35.6	545	Cronobacter sakazakii
NC_048646.1	Cronobacter virus leE	Caudoviricetes	Pseudotevenvirus	Straboviridae	181570	44.7	284	Cronobacter sakazakii
NC_048077.1	Dickeya virus JA11	Caudoviricetes	Salmondvirus		255356	44.5	321	Dickeya solani
MH460460.1	Dickeya phage vB_DsoM_JA13	Caudoviricetes	Salmondvirus		254061	44.5	323	Dickeya solani MK10
MH460462.1	Dickeya phage vB_DsoM_JA33	Caudoviricetes	Salmondvirus		255356	44.5	321	Dickeya solani MK10
NC_048054.1	Dickeya virus AD1	Caudoviricetes	Alexandravirus		261658	49.4	330	Dickeya solani MK10
NC_048053.1	Dickeya virus JA29	Caudoviricetes	Salmondvirus		253323	43.8	318	Dickeya solani MK10
NC_048182.1	Edwardsiella virus pEtSU	Caudoviricetes	Petsuvirus		276734	43.2	284	Edwardsiella tarda
NC_007023.1	Escherichia virus RB43	Caudoviricetes	Pseudotevenvirus	Straboviridae	180500	43.2	285	Enterobacteriaceae
MW812342.1	Erwinia phage pEa_SNUABM_10	Caudoviricetes	Machinavirus		238920	51.4	270	Erwinia amylovora
MW845758.1	Erwinia phage pEa_SNUABM_11	Caudoviricetes	Wellingtonvirus		251480	50.7	286	Erwinia amylovora
MT939486.1	Erwinia phage pEa_SNUABM_12	Caudoviricetes	Eneladusvirus		358115	34.4	546	Erwinia amylovora
MZ475891.1	Erwinia phage pEa_SNUABM_13	Caudoviricetes			264714	48.9	343	Erwinia amylovora
MZ475895.1	Erwinia phage pEa_SNUABM_14	Caudoviricetes			264285	49	343	Erwinia amylovora
MW879342.1	Erwinia phage pEa_SNUABM_19	Caudoviricetes	Eneladusvirus		355277	34.5	550	Erwinia amylovora
MZ475897.1	Erwinia phage pEa_SNUABM_21	Caudoviricetes			265102	49	342	Erwinia amylovora
MZ475898.1	Erwinia phage pEa_SNUABM_25	Caudoviricetes			263017	49	340	Erwinia amylovora
MW812339.1	Erwinia phage pEa_SNUABM_29	Caudoviricetes	Seoulvirus		248836	50.3	283	Erwinia amylovora
MZ475892.1	Erwinia phage pEa_SNUABM_34	Caudoviricetes			264306	49	341	Erwinia amylovora
MW845760.1	Erwinia phage pEa_SNUABM_37	Caudoviricetes			294404	49.5	356	Erwinia amylovora
MW845759.1	Erwinia phage pEa_SNUABM_38	Caudoviricetes	Derbicusvirus		224179	50.6	239	Erwinia amylovora
MW812338.1	Erwinia phage pEa_SNUABM_4	Caudoviricetes	Machinavirus		249193	51.4	279	Erwinia amylovora
MW812340.1	Erwinia phage pEa_SNUABM_42	Caudoviricetes	Machinavirus		241904	51.3	269	Erwinia amylovora
MW384823.1	Erwinia phage pEa_SNUABM_43	Caudoviricetes	Machinavirus		241904	51.3	270	Erwinia amylovora
MW879343.1	Erwinia phage pEa_SNUABM_44	Caudoviricetes	Eneladusvirus		356749	34.5	540	Erwinia amylovora
MZ475893.1	Erwinia phage pEa_SNUABM_45	Caudoviricetes			263891	49	341	Erwinia amylovora
MZ475894.1	Erwinia phage pEa_SNUABM_46	Caudoviricetes			263817	49	341	Erwinia amylovora
MT939487.1	Erwinia phage pEa_SNUABM_47	Caudoviricetes	Eneladusvirus		355376	34.5	540	Erwinia amylovora
MW879340.1	Erwinia phage pEa_SNUABM_48	Caudoviricetes			294405	49.5	356	Erwinia amylovora
MW879344.1	Erwinia phage pEa_SNUABM_49	Caudoviricetes	Eneladusvirus		358049	34.4	554	Erwinia amylovora
MW366843.1	Erwinia phage pEa_SNUABM_5	Caudoviricetes	Yoloswagvirus		267169	48.9	352	Erwinia amylovora
MT939488.1	Erwinia phage pEa_SNUABM_50	Caudoviricetes	Eneladusvirus		356948	34.4	540	Erwinia amylovora
MW879341.1	Erwinia phage pEa_SNUABM_54	Caudoviricetes			272635	48.2	320	Erwinia amylovora
MW812343.1	Erwinia phage pEa_SNUABM_6	Caudoviricetes	Machinavirus		240164	50.6	271	Erwinia amylovora
MZ475896.1	Erwinia phage pEa_SNUABM_7	Caudoviricetes			265635	49	346	Erwinia amylovora
MW812341.1	Erwinia phage pEa_SNUABM_9	Caudoviricetes	Machinavirus		247273	49.7	280	Erwinia amylovora
MK514281.1	Erwinia phage Rebecca	Caudoviricetes	Agricanvirus		273731	49.8	319	Erwinia amylovora
MG655267.1	Erwinia phage vB_EamM_Bosolaphorus	Caudoviricetes	Agricanvirus		272228	49.8	320	Erwinia amylovora
NC_031120.1	Erwinia phage vB_EamM_Caitlin	Caudoviricetes	Machinavirus		241147	52.2	271	Erwinia amylovora
NC_031126.1	Erwinia phage vB_EamM_ChrisDB	Caudoviricetes	Machinavirus		244840	49.4	277	Erwinia amylovora
NC_031007.1	Erwinia phage vB_EamM_EarlPhillipIV	Caudoviricetes	Derbicusvirus		223935	50.6	241	Erwinia amylovora
NC_031127.1	Erwinia phage vB_EamM_Huxley	Caudoviricetes	Machinavirus		240761	51.1	271	Erwinia amylovora
MF459647.1	Erwinia phage vB_EamM_Joad	Caudoviricetes	Risingsunvirus		235374	48.3	245	Erwinia amylovora
NC_031010.1	Erwinia phage vB_EamM_Kwan	Caudoviricetes	Wellingtonvirus		246390	52.1	285	Erwinia amylovora
MG655269.1	Erwinia phage vB_EamM_MadMel	Caudoviricetes	Agricanvirus		275000	49.7	321	Erwinia amylovora
MG655270.1	Erwinia phage vB_EamM_Mortimer	Caudoviricetes	Agricanvirus		273914	49.8	324	Erwinia amylovora
KX397371.1	Erwinia phage vB_EamM_Parshik	Caudoviricetes	Machinavirus		241050	51	271	Erwinia amylovora
NC_031043.1	Erwinia phage vB_EamM_Phobos	Caudoviricetes	Derbicusvirus		229501	49.1	247	Erwinia amylovora
KX397373.1	Erwinia phage vB_EamM_Stratton	Caudoviricetes	Erskinevirus		243953	51.3	276	Erwinia amylovora
NC_047995.1	Erwinia virus Alexandra	Caudoviricetes	Alexandravirus		266532	50.1	345	Erwinia amylovora
NC_031107.2	Erwinia virus Asesino	Caudoviricetes	Erskinevirus		246290	51.2	277	Erwinia amylovora
NC_041972.1	Erwinia virus Deimos	Caudoviricetes	Agricanvirus		273501	49.9	324	Erwinia amylovora
NC_048173.1	Erwinia virus Derbicus	Caudoviricetes	Derbicusvirus		223950	50.6	240	Erwinia amylovora
NC_042098.1	Erwinia virus Desertfox	Caudoviricetes	Agricanvirus		272458	49.9	320	Erwinia amylovora
NC_023557.1	Erwinia virus Ea35-70	Caudoviricetes	Agricanvirus		271084	49.9	318	Erwinia amylovora
NC_023610.1	Erwinia virus EaH1	Caudoviricetes	Iapetusvirus		218339	52.3	241	Erwinia amylovora
NC_019929.1	Erwinia virus EaH2	Caudoviricetes	Erskinevirus		243050	51.3	262	Erwinia amylovora
NC_042056.1	Erwinia virus Machina	Caudoviricetes	Machinavirus		241654	51	272	Erwinia amylovora
NC_041973.1	Erwinia virus RAY	Caudoviricetes	Agricanvirus		271182	49.9	317	Erwinia amylovora
NC_042018.1	Erwinia virus Risingsun	Caudoviricetes	Risingsunvirus		235108	48.3	243	Erwinia amylovora
NC_041974.1	Erwinia virus Simmy50	Caudoviricetes	Agricanvirus		271088	49.9	322	Erwinia amylovora
NC_041975.1	Erwinia virus SpecialG	Caudoviricetes	Agricanvirus		273224	49.8	321	Erwinia amylovora
NC_048016.1	Erwinia virus Wellington	Caudoviricetes	Wellingtonvirus		244950	52.1	287	Erwinia amylovora
NC_047880.1	Erwinia virus Y3	Caudoviricetes	Sasquatchvirus		261365	47.2	333	Erwinia amylovora
NC_047815.1	Erwinia virus Yoloswag	Caudoviricetes	Yoloswagvirus		259700	46.9	333	Erwinia amylovora
LC494302.1	Escherichia phage SP27	Caudoviricetes	Asteriusvirus		347152	34.2	591	Escherichia
MW822008.1	Escherichia phage BF17	Caudoviricetes	Asteriusvirus		383493	35.4	657	Escherichia coli
MH494197.1	Escherichia phage CMSTMSU	Caudoviricetes	Asteriusvirus		386442	35.6	767	Escherichia coli
MH791411.1	Escherichia phage Ecwhy_1	Caudoviricetes	Asteriusvirus		354537	35.6	576	Escherichia coli
LT603033.1	Escherichia phage vB_Eco_slurp01	Caudoviricetes	Asteriusvirus		348043	34.1	588	Escherichia coli
MN445185.1	Escherichia phage vB_EcoM_EC001	Caudoviricetes	Seoulvirus		240200	48.5	269	Escherichia coli
MK327931.1	Escherichia phage vB_EcoM_G17	Caudoviricetes	Asteriusvirus		370817	34.3	659	Escherichia coli
MK817115.1	Escherichia phage vB_EcoM_phAPEC6	Caudoviricetes	Asteriusvirus		352598	34.1	543	Escherichia coli
NC_025447.1	Escherichia virus 121Q	Caudoviricetes	Asteriusvirus		348532	34.1	611	Escherichia coli
NC_048170.1	Escherichia virus Goslar	Caudoviricetes	Goslarvirus		237307	46.5	247	Escherichia coli
MT446416.1	Escherichia virus TH47	Caudoviricetes	Asteriusvirus		352450	35.1	587	Escherichia coli
NC_027364.1	Escherichia virus PBECO4	Caudoviricetes	Asteriusvirus		348113	34.1	551	Escherichia coli O157
NC_055718.1	Escherichia phage phiC120	Caudoviricetes	Mosigvirus	Straboviridae	186570	37.6	281	Escherichia coli O157:H7
MH383160.1	Escherichia phage UB	Caudoviricetes	Asteriusvirus		353081	34	515	Escherichia coli O157:H7
MN642089.1	Klebsiella phage N1M2	Caudoviricetes	Petsuvirus		253367	40.9	257	Klebsiella aerogenes
MT701590.1	Klebsiella phage Miami	Caudoviricetes			253383	43.9	300	Klebsiella pneumoniae
MT708547.1	Klebsiella phage Muenster	Caudoviricetes	Alcyoneusvirus		346937	31.9	561	Klebsiella pneumoniae
MW394391.1	Klebsiella phage vB_KpM_FBKp24	Caudoviricetes			307210	45.1	372	Klebsiella pneumoniae
OU509535.1	Klebsiella pneumoniae phage	Caudoviricetes			347546	53.2	522	Klebsiella pneumoniae
NC_027399.1	Klebsiella virus K64-1	Caudoviricetes	Alcyoneusvirus		346602	31.7	559	Klebsiella pneumoniae
MN871444.1	Serratia phage KpGz_1	Caudoviricetes			269351	45.9	333	Klebsiella pneumoniae
MN871445.1	Serratia phage KpHz_2	Caudoviricetes			270429	45.1	326	Klebsiella pneumoniae
MN871447.1	Serratia phage KpLz_1_41	Caudoviricetes			305006	45.7	359	Klebsiella pneumoniae
MN871446.1	Serratia phage KpLz-2_45	Caudoviricetes			296707	45.7	354	Klebsiella pneumoniae
MN871448.1	Serratia phage KpSz_1	Caudoviricetes			299003	45.7	356	Klebsiella pneumoniae
MN871449.1	Serratia phage KpXa_1	Caudoviricetes			304264	45.7	359	Klebsiella pneumoniae
MN871451.1	Serratia phage KpYy_2_45	Caudoviricetes			302439	45.7	351	Klebsiella pneumoniae
MN871452.1	Serratia phage KpZh_1	Caudoviricetes			298898	45.7	351	Klebsiella pneumoniae
MN871453.1	Serratia phage KpZh_LPS_45	Caudoviricetes			299008	45.7	355	Klebsiella pneumoniae
MH622943.1	Myoviridae sp.	Caudoviricetes			419387	45.4	629	Klebsiella quasipneumoniae
NC_019526.1	Klebsiella virus RaK2	Caudoviricetes	Alcyoneusvirus		345809	31.7	534	Klebsiella sp.
MW218148.1	Staphylococcus phage vB_StaM_SA1	Caudoviricetes			260727	26.8	258	Mammaliicoccus lentus
MZ150783.1	Microbacterium phage A3Wally	Caudoviricetes			194724	60.1	377	Microbacterium foliorum
MN908685.1	Microbacterium phage PauloDiaboli	Caudoviricetes			191968	60.1	352	Microbacterium foliorum
MW495066.1	Microcystis phage MaAM05	Caudoviricetes			273876	54.2	250	Microcystis
MT028491.1	Ochrobactrum phage vB_OspM_OC	Caudoviricetes			227654	37.7	390	Ochrobactrum sp. POC9
NC_041878.1	Pectinobacterium virus CBB	Caudoviricetes	Mimasvirus		378379	35.9	605	Pectobacterium carotovorum
NC_048821.1	Photobacterium virus PDCC1	Caudoviricetes			237509	43.3	214	Photobacterium damselae
MK250016.1	Prevotella phage Lak-A1	Caudoviricetes			541643	25.9	858	Prevotella sp.
MK250019.1	Prevotella phage Lak-A2	Caudoviricetes			541299	26	866	Prevotella sp.
MK250020.1	Prevotella phage Lak-B1	Caudoviricetes			547991	26	900	Prevotella sp.
MK250021.1	Prevotella phage Lak-B2	Caudoviricetes			549839	26	902	Prevotella sp.
MK250022.1	Prevotella phage Lak-B3	Caudoviricetes			546746	26	895	Prevotella sp.
MK250023.1	Prevotella phage Lak-B4	Caudoviricetes			550552	26	901	Prevotella sp.
MK250024.1	Prevotella phage Lak-B5	Caudoviricetes			543529	26.1	890	Prevotella sp.
MK250025.1	Prevotella phage Lak-B6	Caudoviricetes			546689	26	894	Prevotella sp.
MK250026.1	Prevotella phage Lak-B7	Caudoviricetes			550702	26	904	Prevotella sp.
MK250027.1	Prevotella phage Lak-B8	Caudoviricetes			551627	26	911	Prevotella sp.
MK250028.1	Prevotella phage Lak-B9	Caudoviricetes			550053	26	904	Prevotella sp.
MK250029.1	Prevotella phage Lak-C1	Caudoviricetes			540217	25.8	585	Prevotella sp.
NC_023719.1	Bacillus virus G	Caudoviricetes	Donellivirus		497513	29.9	675	Priestia megaterium
NC_028955.1	Prochlorococcus phage P-TIM68	Caudoviricetes	Haifavirus	Kyanoviridae	197361	34.3	246	Prochlorococcus
NC_020845.1	Prochlorococcus virus MED4-213	Caudoviricetes	Eurybiavirus		180977	37.8	216	Prochlorococcus
NC_006883.2	Prochlorococcus virus PSSM2	Caudoviricetes	Salacisavirus	Kyanoviridae	252401	35.5	332	Prochlorococcus
NC_015290.1	Prochlorococcus virus PSSM7	Caudoviricetes	Palaemonvirus	Kyanoviridae	182180	37.1	237	Prochlorococcus
NC_028663.1	Prochlorococcus virus PTIM40	Caudoviricetes	Libanvirus	Kyanoviridae	188632	40.7	235	Prochlorococcus marinus str. NATL2A
NC_015280.1	Prochlorococcus phage P-HM1	Caudoviricetes	Eurybiavirus		181044	37.8	241	Prochlorococcus marinus subsp. pastoris str. CCMP1986
NC_015284.1	Prochlorococcus phage P-HM2	Caudoviricetes	Eurybiavirus		183806	38.1	242	Prochlorococcus marinus subsp. pastoris str. CCMP1986
MT661596.1	Proteus phage 10	Caudoviricetes	Chiangmaivirus		223209	39.9	232	Proteus mirabilis
MT679221.1	Proteus phage 7	Caudoviricetes	Seoulvirus		242444	48.5	247	Proteus mirabilis
MK797984.1	Pseudomonas phage vB_PaeM_PA5oct	Caudoviricetes			286783	33.3	445	Pseudomonas
MN103543.1	Pseudomonas phage vB_PaeM_PS119XW	Caudoviricetes			301543	43.6	389	Pseudomonas
MZ444140.1	Pseudomonas virus PA7	Caudoviricetes	Phikzvirus		282378	36.8	361	Pseudomonas
MK599315.1	Pseudomonas phage PA1C	Caudoviricetes			304671	43.6	401	Pseudomonas aeruginosa
NC_028999.1	Pseudomonas phage PhiPA3	Caudoviricetes			309208	47.7	375	Pseudomonas aeruginosa
MW735835.1	Pseudomonas phage pPa_SNUABM_DT01	Caudoviricetes			265520	56.1	310	Pseudomonas aeruginosa
MN563784.1	Pseudomonas phage vB_PA32_GUMS	Caudoviricetes	Phikzvirus		280208	36.9	363	Pseudomonas aeruginosa
MW057919.1	Pseudomonas phage vB_PaeM_kmuB	Caudoviricetes	Phikzvirus		266592	37	345	Pseudomonas aeruginosa
NC_007623.1	Pseudomonas virus EL	Caudoviricetes	Elvirus		211215	49.3	201	Pseudomonas aeruginosa
NC_042081.1	Pseudomonas virus SL2	Caudoviricetes	Phikzvirus		279696	36.9	355	Pseudomonas aeruginosa
MT133560.1	Pseudomonas phage fnug	Caudoviricetes	Phikzvirus		278899	36.9	360	Pseudomonas aeruginosa PAO1
AP019418.1	Pseudomonas phage PA02	Caudoviricetes	Phikzvirus		279095	36.8	343	Pseudomonas aeruginosa PAO1
MN871480.1	Pseudomonas phage PaSz-1_45_270k	Caudoviricetes	Phikzvirus		279520	36.9	371	Pseudomonas aeruginosa PAO1
MN871489.1	Pseudomonas phage PaZh_1	Caudoviricetes	Phikzvirus		278407	36.9	370	Pseudomonas aeruginosa PAO1
NC_022096.1	Pseudomonas virus PaBG	Caudoviricetes	Baikalvirus		258139	55.8	317	Pseudomonas aeruginosa PAO1
NC_004629.1	Pseudomonas virus phiKZ	Caudoviricetes	Phikzvirus		280334	36.85	386	Pseudomonas aeruginosa PAO1
NC_010821.1	Pseudomonas phage 201phi2-1	Caudoviricetes			316674	45.3	461	Pseudomonas chlororaphis
NC_016571.1	Pseudomonas phage OBP	Caudoviricetes	Petsuvirus		284757	43.5	309	Pseudomonas fluorescens
MF042360.1	Pseudomonas phage Phabio	Caudoviricetes			309157	43	468	Pseudomonas fluorescens SBW25
NC_041994.1	Pseudomonas virus Noxifer	Caudoviricetes	Noxifervirus		278136	53.5	334	Pseudomonas fluorescens SBW25
NC_017972.1	Pseudomonas phage Lu11	Caudoviricetes			280538	50.9	391	Pseudomonas putida
MK552327.1	Pseudomonas phage Psa21	Caudoviricetes			305260	43.1	420	Pseudomonas syringae
NC_010811.2	Ralstonia virus RSL1	Caudoviricetes	Mieseafarmvirus		231255	58	343	Ralstonia
NC_028950.1	Ralstonia virus RSL2	Caudoviricetes	Chiangmaivirus		223932	52.1	224	Ralstonia
AP017925.1	Ralstonia phage RP31	Caudoviricetes	Ripduovirus		276958	53.3	287	Ralstonia solanacearum
MG752970.1	Ralstonia phage RsoM2USA	Caudoviricetes			343806	41.4	486	Ralstonia solanacearum
NC_041911.1	Ralstonia virus RP12	Caudoviricetes	Ripduovirus		279845	53.4	289	Ralstonia solanacearum
NC_028899.1	Ralstonia virus RSF1	Caudoviricetes	Chiangmaivirus		222888	52.3	237	Ralstonia solanacearum
MN988522.1	Rhizobium phage RHph_TM40	Caudoviricetes			207431	41	363	Rhizobium
MN988515.1	Rhizobium phage RHph_N28_1	Caudoviricetes			193452	53.4	284	Rhizobium etli
MW980064.1	Rhizobium phage RHEph12	Caudoviricetes			193606	53.4	288	Rhizobium phaseoli
MN988540.1	Rhizobium phage RHph_I42	Caudoviricetes			193262	53.5	286	Rhizobium phaseoli
MN988535.1	Rhizobium phage RHph_N42	Caudoviricetes			193452	53.4	284	Rhizobium phaseoli
MW980063.1	Rhizobium phage RHph_N46	Caudoviricetes			192456	53.5	284	Rhizobium phaseoli
MN988523.1	Rhizobium phage RHph_TM2_3B	Caudoviricetes			206253	41.1	362	Rhizobium phaseoli
MN988524.1	Rhizobium phage RHph_TM3_3_6	Caudoviricetes			206788	41.1	362	Rhizobium phaseoli
MN988525.1	Rhizobium phage RHph_Y65	Caudoviricetes			206821	41.2	364	Rhizobium phaseoli
MF360958.1	Salicola phage SCTP-2	Caudoviricetes			440001	30	541	Salicola sp. PV4
MK268344.1	Salmonella phage Munch	Caudoviricetes			350103	35.5	538	Salmonella
NC_027402.1	Salmonella virus SPN3US	Caudoviricetes	Seoulvirus		240413	48.5	264	Salmonella
MT710307.1	Salmonella phage pSal-SNUABM-04	Caudoviricetes	Machinavirus		239626	51.2	270	Salmonella enterica
MN445183.1	Salmonella phage vB_SalM_SA002	Caudoviricetes			288012	48.8	335	Salmonella enterica subsp. enterica serovar Heidelberg
MH221129.1	Salmonella phage SPAsTU	Caudoviricetes	Seoulvirus		250739	49.5	287	Salmonella enterica subsp. enterica serovar Paratyphi A
MK773491.1	Salmonella phage 7t3	Caudoviricetes			348718	35.6	595	Salmonella enterica subsp. enterica serovar Typhi
MT001829.1	Salmonella phage SE_PL	Caudoviricetes			348657	35.6	530	Salmonella enterica subsp. enterica serovar Typhi
MH221128.1	Salmonella phage STsAS	Caudoviricetes	Seoulvirus		197215	49.3	176	Salmonella enterica subsp. enterica serovar Typhi
MT799840.1	Salmonella phage JN03	Caudoviricetes	Seoulvirus		241047	48.4	228	Salmonella sp.
LC629458.1	Caudovirales sp.	Caudoviricetes			188393	45.4	401	seawater metagenome
LC629476.1	Eurybiavirus sp.	Caudoviricetes	Eurybiavirus		184208	45.4	389	seawater metagenome
LC629609.1	Libanvirus sp.	Caudoviricetes	Libanvirus	Kyanoviridae	188601	45.4	261	seawater metagenome
MW021758.1	Serratia phage vB_SmaM_Yaphecito	Caudoviricetes	Moabitevirus		275554	46.8	327	Serratia marcescens
NC_048668.1	Serratia virus 2050HW	Caudoviricetes	Moabitevirus		276025	46.8	363	Serratia marcescens
NC_041917.1	Serratia virus BF	Caudoviricetes	Eneladusvirus		357154	34.4	549	Serratia marcescens
NC_048792.1	Serratia virus Moabite	Caudoviricetes	Moabitevirus		273933	46.8	338	Serratia marcescens
MN334766.1	Serratia phage PCH45	Caudoviricetes			212807	47.3	225	Serratia sp. ATCC 39006
KR052481.1	Sinorhizobium phage phiM19	Caudoviricetes	Emdodecavirus		188047	49	361	Sinorhizobium meliloti
NC_027204.1	Sinorhizobium virus M12	Caudoviricetes	Emdodecavirus		194701	49	377	Sinorhizobium meliloti
NC_041929.1	Sinorhizobium virus M7	Caudoviricetes	Emdodecavirus		188427	49	361	Sinorhizobium meliloti
NC_028945.1	Sinorhizobium virus N3	Caudoviricetes	Emdodecavirus		206713	49.1	402	Sinorhizobium meliloti
NC_019521.1	Sphingomonas phage PAU	Caudoviricetes			219372	31.3	295	Sphingomonas paucimobilis
MW349128.1	Staphylococcus phage Machias	Caudoviricetes			274478	24.8	263	Staphylococcus aureus
MW349129.1	Staphylococcus phage Madawaska	Caudoviricetes			265446	25.1	264	Staphylococcus aureus
MW248466.1	Staphylococcus phage MarsHill	Caudoviricetes			266637	25.2	262	Staphylococcus aureus
MN091626.1	Staphylococcus phage PALS_2	Caudoviricetes			268748	25.1	279	Staphylococcus aureus
MK620894.1	Streptomyces phage Kradal	Caudoviricetes			186383	66.7	325	Streptomyces griseofuscus
MW291021.1	Streptomyces phage EhyElimayoE	Caudoviricetes			186386	66.7	328	Streptomyces lividans
MH744418.1	Streptomyces phage JustBecause	Caudoviricetes			184281	66.6	325	Streptomyces lividans
MH576962.1	Streptomyces phage Satis	Caudoviricetes			186702	66.7	325	Streptomyces lividans
MT310898.1	Streptomyces phage Kela	Caudoviricetes			185323	66.5	327	Streptomyces scabiei
KX349306.1	Cyanophage S-RIM14	Caudoviricetes	Ahtivirus	Kyanoviridae	180111	41.1	216	Synechococcus
NC_026928.1	Synechococcus phage ACG-2014e	Caudoviricetes	Chalconvirus	Kyanoviridae	189418	38.9	214	Synechococcus
KJ019082.1	Synechococcus phage ACG-2014i	Caudoviricetes	Chalconvirus	Kyanoviridae	190768	39	212	Synechococcus
NC_026926.1	Synechococcus phage ACG-2014j	Caudoviricetes	Potamoivirus	Kyanoviridae	192108	38.65	226	Synechococcus
MN695335.1	Synechococcus phage B23	Caudoviricetes		Kyanoviridae	243633	35.4	365	Synechococcus
MN695334.1	Synechococcus phage B3	Caudoviricetes	Kyanoviridae		244930	35.4	370	Synechococcus
NC_013085.1	Synechococcus phage S-RSM4	Caudoviricetes	Gibbetvirus	Kyanoviridae	194454	41.1	237	Synechococcus
MW015081.1	Synechococcus phage S-SRM01	Caudoviricetes		Kyanoviridae	240842	35.6	353	Synechococcus
NC_047714.1	Synechococcus virus AC2014fSyn7803C8	Caudoviricetes	Atlauavirus	Kyanoviridae	196842	41.5	258	Synechococcus
KJ019052.1	Synechococcus virus ACG2014f	Caudoviricetes	Atlauavirus		216628	41.6	286	Synechococcus
KJ019091.1	Synechococcus virus ACG2014fSyn7803US26	Caudoviricetes	Atlauavirus	Kyanoviridae	196842	41.5	258	Synechococcus
NC_047838.1	Synechococcus virus Bellamy	Caudoviricetes	Bellamyvirus	Kyanoviridae	204930	41.1	269	Synechococcus
NC_006820.1	Synechococcus virus SPM2	Caudoviricetes	Nodensvirus	Kyanoviridae	196280	37.8	227	Synechococcus
NC_047734.1	Synechococcus virus SRIM44	Caudoviricetes	Vellamovirus	Kyanoviridae	197450	40.5	233	Synechococcus
NC_031235.1	Cyanophage S-RIM32	Caudoviricetes	Bristolvirus	Kyanoviridae	194437	39.9	230	Synechococcus sp.
NC_031900.1	Synechococcus phage S-CAM4	Caudoviricetes	Potamoivirus	Kyanoviridae	191983	38.6	238	Synechococcus sp.
NC_031944.1	Synechococcus phage S-WAM1	Caudoviricetes	Sokavirus	Kyanoviridae	185102	44.7	221	Synechococcus sp.
NC_031906.1	Synechococcus virus SCAM3	Caudoviricetes	Charybdisvirus	Kyanoviridae	198190	41.6	239	Synechococcus sp.
NC_031927.1	Synechococcus virus SCAM7	Caudoviricetes	Mazuvirus	Kyanoviridae	216121	41.2	266	Synechococcus sp.
NC_031935.1	Synechococcus virus SWAM2	Caudoviricetes	Cymopoleiavirus	Kyanoviridae	186386	41.3	229	Synechococcus sp.
MT408532.1	Synechococcus phage SynMITS9220M01	Caudoviricetes		Kyanoviridae	190237	38.8	245	Synechococcus sp. MIT S9220
MK799832.1	Synechococcus phage S-B05	Caudoviricetes		Kyanoviridae	208857	39.9	268	Synechococcus sp. MW02
MN018232.1	Synechococcus phage S-B43	Caudoviricetes		Kyanoviridae	213993	39.4	262	Synechococcus sp. MW02
MW117965.1	Synechococcus phage S-H38	Caudoviricetes	unclassified Kyanoviridae	Kyanoviridae	180224	42.4	211	Synechococcus sp. MW02
MW117966.1	Synechococcus phage S-H9-1	Caudoviricetes	Sedonavirus	Kyanoviridae	192454	41	229	Synechococcus sp. MW02
NC_023587.1	Synechococcus phage ACG-2014h	Caudoviricetes	Sedonavirus	Kyanoviridae	189311	40.5	221	Synechococcus sp. WH 7803
MK867354.2	Synechococcus phage S-SCSM1	Caudoviricetes		Kyanoviridae	228827	36.8	282	Synechococcus sp. WH 7803
NC_020837.1	Synechococcus virus SCAM1	Caudoviricetes	Anaposvirus	Kyanoviridae	198013	43	250	Synechococcus sp. WH 7803
NC_020851.1	Synechococcus virus SSKS1	Caudoviricetes	Llyrvirus		208007	36	281	Synechococcus sp. WH 7803
NC_048049.1	Synechococcus virus ST4	Caudoviricetes	Tamkungvirus		181082	38.9	226	Synechococcus sp. WH 7803
NC_015279.1	Synechococcus phage S-SM2	Caudoviricetes	Nilusvirus	Kyanoviridae	190789	40.4	267	Synechococcus sp. WH 8017
NC_020875.1	Synechococcus phage S-SSM4	Caudoviricetes	Greenvirus	Kyanoviridae	182801	39.4	220	Synechococcus sp. WH 8018
NC_015288.1	Prochlorococcus virus Syn1	Caudoviricetes	Vellamovirus	Kyanoviridae	191195	40.6	234	Synechococcus sp. WH 8101
MW147367.1	Synechococcus phage S-H9-2	Caudoviricetes	Bristolvirus	Kyanoviridae	187320	40.3	202	Synechococcus sp. WH 8102
NC_015287.1	Synechococcus phage S-SSM7	Caudoviricetes	Lipsvirus	Kyanoviridae	232878	39.1	319	Synechococcus sp. WH 8109
AP019525.1	Tenacibaculum phage PTm5	Caudoviricetes	Shirahamavirus		226876	29.7	306	Tenacibaculum maritimum
NC_049340.1	Tenacibaculum virus PTm1	Caudoviricetes	Shirahamavirus		224680	29.7	308	Tenacibaculum maritimum
NC_049383.1	Tenacibaculum virus pT24	Caudoviricetes	Kungbxnavirus		234670	28.7	297	Tenacibaculum sp.
LT598654.1	Phage NCTB	Caudoviricetes			257877	42	301	Trichodesmium bloom metagenome
NC_020855.1	Cyanophage P-RSM6	Caudoviricetes		Kyanoviridae	192497	39.3	221	Uncultured virus
MN794232.1	Vibrio phage VH1_2019	Caudoviricetes	Schizotequatrovirus	Straboviridae	246059	42.6	381	Vibrio
NC_048747.1	Vibrio phage 2TSL2019	Caudoviricetes	Aphroditevirus		242446	43.6	217	Vibrio alginolyticus
MK358448.1	Vibrio phage 5 TSL-2019	Caudoviricetes	Aphroditevirus		238053	43.2	212	Vibrio alginolyticus
KT919972.1	Vibrio phage phi-Grn1	Caudoviricetes	Schizotequatrovirus	Straboviridae	248605	41.3	390	Vibrio alginolyticus
KT919973.1	Vibrio phage phi-ST2	Caudoviricetes	Schizotequatrovirus	Straboviridae	250485	41.2	383	Vibrio alginolyticus
MK568540.2	Vibrio phage phiVa3	Caudoviricetes	Schizotequatrovirus	Straboviridae	247619	41.3	382	Vibrio alginolyticus
KY499642.1	Vibrio phage pVa-21	Caudoviricetes			231998	44.6	241	Vibrio alginolyticus
NC_042100.1	Vibrio virus Aphrodite1	Caudoviricetes	Aphroditevirus		237722	43.4	198	Vibrio alginolyticus
NC_048779.1	Vibrio virus USC1	Caudoviricetes	Aphroditevirus		238099	43.2	210	Vibrio alginolyticus
MK387337.2	Vibrio phage phiVa1	Caudoviricetes			194955	34.9	135	Vibrio alginolyticus NBRC 15630 = ATCC 17749
MT612988.1	Vibrio phage vB_ValM_R10Z	Caudoviricetes	Schizotequatrovirus	Straboviridae	247167	41.3	385	Vibrio alginolyticus NBRC 15630 = ATCC 17749
MT612989.1	Vibrio phage vB_ValM_R11Z	Caudoviricetes	Schizotequatrovirus	Straboviridae	246831	41.3	385	Vibrio alginolyticus NBRC 15630 = ATCC 17749
NC_028829.1	Vibrio virus ValKK3	Caudoviricetes	Schizotequatrovirus	Straboviridae	248088	41.2	390	Vibrio alginolyticus NBRC 15630 = ATCC 17749
MH595538.1	Vibrio phage BONAISHI	Caudoviricetes			288967	42.2	301	Vibrio coralliilyticus
MT366761.1	Vibrio phage vB_VcorM_GR11A	Caudoviricetes			194800	44.9	250	Vibrio coralliilyticus
MT366760.1	Vibrio phage vB_VcorM_GR7B	Caudoviricetes			207758	42.7	240	Vibrio coralliilyticus
MT811961.1	Vibrio phage vB_pir03	Caudoviricetes			286284	43.6	334	Vibrio harveyi
NC_023568.1	Vibrio phage VH7D	Caudoviricetes	Schizotequatrovirus	Straboviridae	246964	41.3	327	Vibrio harveyi
MK308676.1	Vibrio phage vB_VmeM-Yong MS31	Caudoviricetes			290537	45.9	318	Vibrio mediterranei
MK308677.1	Vibrio phage vB_VmeM-Yong MS32	Caudoviricetes			278116	45.9	305	Vibrio mediterranei
MK308674.1	Vibrio phage vB_VmeM-Yong XC31	Caudoviricetes			290532	45.9	318	Vibrio mediterranei
MK308675.1	Vibrio phage vB_VmeM-Yong XC32	Caudoviricetes			290533	45.9	318	Vibrio mediterranei
KU160494.1	Vibrio phage vB_VmeM-32	Caudoviricetes		Straboviridae	199912	35.6	254	Vibrio metschnikovii
NC_021529.2	Vibrio virus nt1	Caudoviricetes	Mylasvirus	Straboviridae	247511	41.3	405	Vibrio natriegens
MW451250.1	Vibrio phage TY18	Caudoviricetes			191500	34.9	327	Vibrio parahaemolyticus
MT135025.1	Vibrio phage V07	Caudoviricetes	Schizotequatrovirus	Straboviridae	349331	43.1	516	Vibrio parahaemolyticus
MT135026.1	Vibrio phage V09	Caudoviricetes	Schizotequatrovirus	Straboviridae	243881	42.6	376	Vibrio parahaemolyticus
NC_005083.2	Vibrio virus KVP40	Caudoviricetes	Schizotequatrovirus	Straboviridae	244834	42.6	381	Vibrio parahaemolyticus
NC_041916.1	Vibrio virus pTD1	Caudoviricetes	Tidunavirus		239276	44.5	209	Vibrio parahaemolyticus
MW825358.1	Xanthomonas phage vB_XciM_LucasX	Caudoviricetes			305651	54.9	334	Xanthomonas citri
AP018399.1	Xanthomonas phage XacN1	Caudoviricetes			384670	50.4	592	Xanthomonas citri
MN047793.1	Xanthomonas phage Xoo-sp13	Caudoviricetes			309023	40.9	401	Xanthomonas oryzae pv. oryzae
MT939492.1	Xanthomonas phage Xoo-sp14	Caudoviricetes			232104	58	251	Xanthomonas oryzae pv. oryzae
LT960552.1	Yersinia phage fHe-Yen9-03	Caudoviricetes	Eneladusvirus		352596	31.7	538	Yersinia
NC_042116.1	Yersinia virus Yen9-04	Caudoviricetes	Eneladusvirus		354378	31.6	531	Yersinia
NC_016163.1	Yersinia phage phiR1-37	Caudoviricetes			262391	32.5	367	Yersinia enterocolitica
					263430	43.6122	358.42
					244950	43	326

## Sheet: B.Host_species
General information of jumbo phages (S1A) and their distribution based on bacterial host (S1B)
Host bacteria	Number of jumbo phages infecting the host
Achromobacter animicus	1
Acinetobacter baumannii	1
Aeromonas hydrophila	12
Aeromonas salmonicida	12
Agrobacterium tumefaciens	1
Bacillus cereus	1
Bacillus pumilus	1
Bacillus sp. (in: Bacteria)	2
Bacillus subtilis	3
Bacillus thuringiensis	1
Burkholderia	1
Burkholderia cenocepacia	2
Burkholderia glumae	1
Campylobacter jejuni RM1221	1
Campylobacter sp.	1
Caulobacter vibrioides	16
Citrobacter	1
Clostridium botulinum	1
Cronobacter sakazakii	4
Dickeya solani	5
Edwardsiella tarda	1
Enterobacteriaceae	1
Erwinia amylovora	56
Escherichia coli	13
Escherichia sp.	1
Klebsiella aerogenes	1
Klebsiella pneumoniae	14
Klebsiella quasipneumoniae	1
Klebsiella sp.	1
Mammaliicoccus lentus	1
Microbacterium foliorum	2
Microcystis	1
Ochrobactrum sp. POC9	1
Pectobacterium carotovorum	1
Photobacterium damselae	1
Prevotella sp.	12
Priestia megaterium	1
Prochlorococcus	4
Prochlorococcus marinus	3
Proteus mirabilis	2
Pseudomonas	3
Pseudomonas aeruginosa	13
Pseudomonas chlororaphis	1
Pseudomonas fluorescens	3
Pseudomonas putida	1
Pseudomonas syringae	1
Ralstonia	2
Ralstonia solanacearum	4
Rhizobium	1
Rhizobium etli	1
Rhizobium phaseoli	7
Salicola sp. PV4	1
Salmonella enterica	6
Salmonella sp.	3
seawater metagenome	3
Serratia marcescens	4
Serratia sp. ATCC 39006	1
Sinorhizobium meliloti	4
Sphingomonas paucimobilis	1
Staphylococcus aureus	4
Streptomyces griseofuscus	1
Streptomyces lividans	3
Streptomyces scabiei	1
Synechococcus sp.	35
Tenacibaculum maritimum	2
Tenacibaculum sp.	1
Trichodesmium bloom metagenome	1
Uncultured virus	1
Vibrio	1
Vibrio alginolyticus	12
Vibrio coralliilyticus	3
Vibrio harveyi	2
Vibrio mediterranei	4
Vibrio metschnikovii	1
Vibrio natriegens	1
Vibrio parahaemolyticus	5
Xanthomonas citri	2
Xanthomonas oryzae pv. oryzae	2
Yersinia	2
Yersinia enterocolitica	1
	Total 331
