# Supplementary material for: Exploring pangenomic diversity and CRISPR-Cas evasion potential in jumbo phages: a comparative genomics study
Source: Microbiol Spectr. 2024 Sep 12;12(10):e04200-23. doi: 10.1128/spectrum.04200-23 (PMC11448039; doi:10.1128/spectrum.04200-23)
Supplement: Table S2A-Set 2 — RASTtk-based annotated protein sequences of jumbo phage (S2A)-Set 2. [file spectrum.04200-23-s0003.xlsx]

## Sheet: A.RASTtk-Annotation Set2
RASTtk-based annotated protein sequences of jumbo phage (S2A) - Set 2
>Burkholderia_BCSR5_peg_06954__MW460245.1__223_2__Rod_shape-determining_protein_MreD
MNRPQYILQPVNPYFIVFSLAAAFLLNLMPWGRLPGVHAVVALVLVFWTNTQPPKLGMGVPFALGNKKDVHDAG
>Burkholderia_BCSR5_peg_06955__MW460245.1__1767_223__hypothetical_protein
MARKGSDLDDIPTGGGGKKRRRITDTIEPFKWANQKWTTVRLHGGLYSVAGYWVKTKKKDGSPTKFYVDSPSWNAETHSFDTSIYDPWLEYANWERDNVPEQKDRLIQVAVQFFCNGIVRAIQEQRPRKVKPTKKERETGFKDKDSDTFTANRPIRLTSSMVGKLKNLKGVNTIDGKSGGTKAYSVMHEKYGIDLKIFFDKDAKSASDTYQILPGKRRALTDEDKDNLLWDVGNLVDEPESEDEVRRNFNSWTEKMGVKGLKKSNKKGKKEELDDDIDEDEDEDEGSSKKSKKKGKKSDEKAKKGKKKSKDEDEDDLDDDLDDDEDEDDDDEDDEEDSKSKKGKGKKAAKGGKKGKKSKSDDDDDDDEDEDDDDEDEDDEDDEDDEDDDEDEEDSKSKK…
>Burkholderia_BCSR5_peg_06956__MW460245.1__3195_2119__hypothetical_protein
MKAYTHSKVFEDLKATKEKVSDNYTSLQYLQTLDMFLWNALEPIIIECPTFFKVYATKMVGRQIRKASAKFSSDDRGKLPIHLFNLLTSDNPKKMIENAKLHYFNRGILFGAVNLFLAQTQRYTKLSSPFHKMDMFQRRAEMRAIEQLVGMRPSGNLYGAIEQVKHWSEKAREWHSQIVEKYTRMTIMQAQACYKDYNHAYPLDDTIQVFMTVMIRAINRCDARQGVLTTFIQNWLKSARSEVDDIIRKMNKDQSFEALTEEYGDAITEVLGFTDADKSYELRQALSKAAKRADPNGIVRVMLGIPEFITYEDRQTLELFVDQVYEDRIDRIRKKNKQRERARKHAEGRTRRQEFAAV
>Burkholderia_BCSR5_peg_06957__MW460245.1__3670_3245__hypothetical_protein
MSMNLKQIMRRVTKDRIDNAQFVKLVKMKAGYGKKDGKAFVACQSYSTHHFDQDGKKVANHERRHYVTVIKFLDDKLNVNVSCSCDDFLYRWEWALANRGASDIFYSNGQHPDVTNPGMIPAQCKHLVKLVETIKHKIPGM
>Burkholderia_BCSR5_peg_06958__MW460245.1__4074_3721__hypothetical_protein
MSTIVDTIVSNAYRAAAEFPTTVVEILVVADKGLPTIGMVHRIEARVNDTVGVGQVRLIQTSPEDLTPEFVRGSTRAAIIDVTNGEFWRNDEIARGLRNSLLSAAHVLSLHVEDLIY
>Burkholderia_BCSR5_peg_06959__MW460245.1__5043_4093__hypothetical_protein
MEFNWEHGKGCKVAVIEASINGSTQKPITTFLMRYWRAIHAEVMTHRVFSRNASSTRAIPTAKLIADIRNDPAGPVFWGKNQPGMQAREELPEGTLVRHPVTGEWLSLKDAWRAAANAAADWAEAFTNAGVHKQIAGRGTEPYGWITVCLTSTEWDNWYELRDHKDAQPEIQDLAFTMKVAQAKATFRKIDHYKMQDARSWHLPFVTMEERKSYPVTDLIRMSTARCARTSYNNHDQSNPEVQKDIKLHDDLVVAEPIHASPSEHQACATPEHLSSGNFQGGWGQYRKLLEVHGWEKIEECIKLLKRNESTIMLSR
>Burkholderia_BCSR5_peg_06960__MW460245.1__5425_5051__hypothetical_protein
MTYHTYEDEQLAARADRMTKACATLITLLTQARSVDQLAENAVVTSMALLNGSVYPLVHALPVIDELKHAMEIVNNEMAHMSEHLNRVNSQVQDRLTPLRPPAVSKDGKQAVMTGNHKVTWPKI
>Burkholderia_BCSR5_peg_06961__MW460245.1__6045_5422__hypothetical_protein
MSLYQCGNCGCMENTALAMQPGTPTKWFDWTGIEDRKGKHLCSACMPTNYSDGTKVHRSGGWHGQFERIYLPKGEFVTNERGNLAHKDTGEEDFRKYQLPAEDTSINPLKMIEDVQKMLWVLYVSVRQRDLGFLTVREAHEALERELNIPITGEMSKYVRIKAKCNAEINKPNDEDFLKADVTVQCCSDTYVVHLTSTGVSRTKIVL
>Burkholderia_BCSR5_peg_06962__MW460245.1__6287_6045__hypothetical_protein
MKDLPPNWKHVHGNFYVVRTQAGFAQAIKHYWGEDDKPEVHGYPRSYPSLVCFSNGYNGSIFVQASCVHVTQMREALKDQ
>Burkholderia_BCSR5_peg_06963__MW460245.1__6832_6284__hypothetical_protein
MDATTHSTGTCLAPEAEAVQCFIDHYWPLRKRTKTWLQANPDELQRFISEFERDPFAHMDLDWQDKRAIEDFEFWQPYYQEKLKQDKILWSSAVVTNAHSELGKIMAQSILETANRGGFLRRVFYRGKDFDVPEFTREEHTRALRIDRLLSQPRHQHPQRNYFADKSNVRLRRIVRTLRGVV
>Burkholderia_BCSR5_peg_06964__MW460245.1__7494_6979__hypothetical_protein
MLPRRKLKKLCLFDVDGCLLSNKARARFLDNGDWESFHNAWERDTPIEQGVTICQFFLSQPSVFDVLFITSRAEKTRLTTLHQLRQHVSLKIKDDQLIMRPNHIKGWATDDPHDIHMPDEEFKPWALQHIAGRDLREVFLVYEDYMPLVERWRELGICCIQPDMREKDTHG
>Burkholderia_BCSR5_peg_06965__MW460245.1__7768_7472__hypothetical_protein
MASTYTSNASAAPVSIRDIDVRLLPAHMQRVYQEHAELKLKGVALAAFITKNGLFTTLVGEEQFDLRDQLSYMDKYREVLERRLVRAWKALDAAAPQA
>Burkholderia_BCSR5_peg_06966__MW460245.1__8454_7783__GTP_cyclohydrolase_I_(EC_3.5.4.16)_type_1
MKTEYQKDASIGHKVHQHLYEMGLETPMVHHPELHKPRRAEIESHMAAIMAELNLDLKDDSLYETPKRIAKMFTQEIFYGLDYNNFPKATVVENKFKYDEMIRGHATVHSTCEHHFLPIIGEAFVAYIPNKDVVGLSKINRIVDFFCRRPQVQERLTAQIFETLKFILDTPHVAVVLEAEHMCVKTRGVMDACSDTITSQLGGDFRKPEVRQEFFALAKGLRR
>Burkholderia_BCSR5_peg_06967__MW460245.1__9050_8454__hypothetical_protein
MLTTYHREALAAVGAKVGGATASEVSGQIGLDVGAVGTILAQLSAYKLVYMTRKPSPYRTGSSWHITDRGKAHLQDHVNVKCTHPNTIPYYEGVRLCEDCKQAIPEHPKHNPRGVAARCLAALHIEKEFKTDLQKFVPHVLASEMGRELAAKYAGEVTRTEIPNMDLVTYELNLVVMSEPELEAYKQHIIDQVKKGLL
>Burkholderia_BCSR5_peg_06968__MW460245.1__9397_9077__hypothetical_protein
MQEQIKSNDDPIEAVYTPPPISGYRKLTQSDVDLMNENKGLGEGVRYQLTKVRAHIAAREQQRLENKEAPQSTVTSSEAAVDEAMRHFQTAFMWLNRAVAAPTTLA
>Burkholderia_BCSR5_peg_06969__MW460245.1__9827_9372__hypothetical_protein
MKTMTIKEVAAYLHISRSTIDRWRAENKFPGADASVGRTLRWRAETIEDWARVTAATKQIAGQTFLIETEALALATHRHYKGGLYRVLFEALHTENQEQLVIYEHLWPHKRNIYARPREMFYGNLEDGTVRFTPMHLVQQEKQNAGTDQKQ
>Burkholderia_BCSR5_peg_06970__MW460245.1__10018_9824__hypothetical_protein
MALKRRYVVEVEWPDHITEEDEHRLTTYVEDAITDYALETGSSLFSDENGYQAPVVNSVGIMYP
>Burkholderia_BCSR5_peg_06971__MW460245.1__10881_10018__7-carboxy-7-deazaguanine_synthase_(EC_4.3.99.3)
MTHKTFPIVVQNVDRNVAKAEYDYILKPDELLVTSIFDTLQGEGPYAGMPAVFIRLSGCNYGAKSEAGACRFCDTSFQFNEGKVMSFDKIDSIIDTFRVDRRKRVLVITGGEPTLQHNLAAFLERVGDEYLAVQIETNGTQASFFELLDAEMPLFKKGDAESFWLSEITVVVSPKAVYKAGKYGKLSEKVLNRADYLKFVVDADPESPHHTIPDWAFAWAEEHGMQRLMVSPMAVYKKPYAGEVSSIWDDELINREATAANYRYAGEYALANNICLSLQQHLFVAMA
>Burkholderia_BCSR5_peg_06972__MW460245.1__11189_10896__hypothetical_protein
MVFKTKHPHYPSIDAWVQAGSPTNSYVHDSVDALTTAGIPIVDCVVLRGMYIKTKRGKPEACKVNTRHAFNSTAPVFKKKVKGIFDADTRDHHKMSY
>Burkholderia_BCSR5_peg_06973__MW460245.1__12600_11260__hypothetical_protein
MTVHYVPAGVEAYSERTAQLYVKNKPNEKETTEFGPKVKRWRTKDRTVVEAMSSARGAVIPEEQFDVCVPIFSPTAIKACGLSLVLANPEVGKDYKKAPYEKQGIKSIVDSGGFQLLRANVDFVHPDGVIDRYNKDANIGMPLDLPVRTAFEPAYFRQVSHLIKANDDYILKRLDPGIDLALISHGSTVELRKARLDVLDRKANVVAIAGLGIKPPPGIDRTNAAVENLMYVISRYHKKTEYFHVLGVTSKLMMFFYALLERSGYVKNIGADSVSHRLGALVGMYDTADFKTLDLKKNQAYRQTPQCNCPICTSIDDLRIIHSWRILEAHNLWVRAEQTRFLCALAEDYLAGKVPLAEVHQKMDLNITLNKFTLLVNYIRDVMANKWKPMRSTSKTKGL…
>Burkholderia_BCSR5_peg_06974__MW460245.1__13725_12613__hypothetical_protein
MHTDRKQLICLPIEPLSERYTEQWYRRIPEALSKAGFDVFIINGEPLLEDDIKVGTFLDINSTCHYKSTQLQYLAGMFNRGEVEDGAIIFVFDTEFWGLEQIRLMAQMNKVKVHLVSFLHAASYTKGDAFEVAAPYQQYTEVGWIAACDKVFVGSLYHKKAVMTRRLAPLNALHLADRIKVTKNPIFLSEYQKLGKLIPKQKKILLTNRLDTEKNPIVTIDLFRDLKKQFPEWQFVITSSRKTLRSNDDAVVRQALLAQEDGVLDIKVNLTKQQYHEELASAVMMVSHSREENYGYCIAEAMIYGCAPVLTDAASHPEFVSSKWLFRDMGHDTMIRHMRAYEENPFYFMEEMDDLDTDGMRNIIHELRTL
>Burkholderia_BCSR5_peg_06975__MW460245.1__14182_13715__hypothetical_protein
MKIGLEVEGRLKGIPTLFTNAEFVRDHTRKVQNALRVHSINHLYISDNSGILTYEKVGLEFSCYVTMDVTKTRVEYRPSNITLMLRVDPSAFHWLGQNEVEGPAFWSFTDIECLREGDQIKFERDRHVFVFPVTQAIKTAPADFEGDLELDDNAY
>Burkholderia_BCSR5_peg_06976__MW460245.1__14893_14186__hypothetical_protein
MPTKVLIIAPHVDDELIGCYSIIRKGWGAAVNMAVPDYKVSVLWCNELTNVRRREALDFAEHLHVTPYFGEQNALPLSEYNEIYVPSIQDWHDDHKAVNRGWRHFATHFYSVDMKRGVYLGEEASKDKRRLLDSFYLSQSSLWQNDAKYYLFEDIRQQDFNIYEWHTVHYGAGVCVKCTDEDWNRLEMQDVRARYAEKVGGFTVRERVAKFYSYLLEVCKDKVEMRWGDIQYTTE
>Burkholderia_BCSR5_peg_06977__MW460245.1__15553_14906__hypothetical_protein
MTVISKPDTKPYAQFDDIEYAKCWAGIFEKAAEATRRINAASLQSCGNFDLNRAFVGHSGGKDSVVVDFLARAAYHERDREFWDKPMKVVHNPKTTGPNKVHPLTREFLYESARKRPIVFASLEECVRAGYTTQIDGTRISEFDRGDGRSTNFVRNGAIASREELTCYVPNGLGGLNFIYPIYDWTDMDVWAFIDRFNVSFSDEYLIDIPLDTDC
>Burkholderia_BCSR5_peg_06978__MW460245.1__16463_15537__hypothetical_protein
MTKTLMEQFVDASQSTLKPRSAKYKVAFTGTNSSGKTTMALETTARLKRQYHVLAEVVSSQDRKITWKDEHFPADPRAHFGMISNLVKAEVEAELKGDAHIVITDRSVLDLYAIACTDFPDHPMVKGMEGYILSWLSTYDQIFYLPPLAYQEDGKRPSDDFRMKTHATLRRLMTQYNLPNVFDGVSRPDAFKKVIALLDVEEQKPVFAESEKWQAIANELKVTLLVKEPQWPSTSDLDVWIVLDSVEQFGDGALISRARIMLAAYFGAGVEADFLTIPRLVLQRGQVPAGKLRVFHDEQGIFNNDCYF
>Burkholderia_BCSR5_peg_06979__MW460245.1__16837_16469__hypothetical_protein
MLAHNPKFIYVTFQRKGYHFYPNAPEDVAYLRDRHRHLFKFRIQIEVHHDNREIEFHQFLNMVEGWYEDGTLELNHKSCEMIADDLAKRLDQHYQGDRVKRDLIIEVSEDGECGAVCHYIIQ
>Burkholderia_BCSR5_peg_06980__MW460245.1__17417_16944__Phage_protein
MFLSTKTYTHDVGLSCAFRQWRATHSHCCKLHGYAVQIGFKFAAHELDDKGWVTDFGGLKELKAELVNTFDHKTVVAKDDPELEWFMEAQRRGIMDVVVMEPGVGCERFAQFAFNVASRIIDEKYGDRVWVVECEVREHGGNSAIYTGESAVGAVMD
>Burkholderia_BCSR5_peg_06981__MW460245.1__17694_17440__hypothetical_protein
MASSLMSMRRHRKHPPNKAQAGRFRYMRRAKAGRTPLFITDKWEMHAAFNDGVNRFLDKVKNVGSIGTLYGMSVIVDNLSEGSK
>Burkholderia_BCSR5_peg_06982__MW460245.1__18035_17679__hypothetical_protein
MNNRDHITKPYYLQSPAEQAMVFRLIMQELREAREQVIRDQLSREQIFPVDVQRRIITGLLVRILEKWVNQELIQAGSICCSLANNVGDSMNVNVHIQTAHSVILEEDIKDEILWHPV
>Burkholderia_BCSR5_peg_06983__MW460245.1__18790_18032__hypothetical_protein
MASFGTMNVFELGELRKEFIAQHNVIGQVARMMDQGVHCANPYHNVGHMMLVAFHAISAFMHGPKEQFSLRTSNNLMVAALMHDFNHSGGVTSDERNIDSAVTFVREYMPRYLTNSARSDYDVETVVDLIKCTWFDGKQFPVEPVTYSQKCLRDADLMMLYTPAGRQVLIGLYEEMNRKRMDCATVEQLQAFVDGVYTFQVTAELFTEYARDMRRFQLTRALRAFVDLVNEWDYSQGGVVMPVGSEDEPVMR
>Burkholderia_BCSR5_peg_06984__MW460245.1__19814_18792__hypothetical_protein
MEFTAGDYLIGTVRDEAGKSARKFLFKMESIHKGIVTGTLEKNSHIPKLRVQVEVPKKDVILNLGPDPAAGKVYGTEVGSLYKGRKTHEDFGALCWFYTPEKETRDKILKGFSKAYKTLKANGLDYLIDPTTCLWEVHPYNGGKYAGMYLRSANSEKMPHRFQIHPECQPLSEMQYVIHHELGHHWHYEFLKNSTKLEAKWVRLFNSSIKIGQVKAEDCKRFLTDLLAQEDRPSDFKSNLSEEDTEAYKLILRTISQQHGITAKELDLLWEADYRDDLQYLWPKRVTNKELAPVISEYACKNYKETIAEAFSYHLTGKKLPKEVVKLLEKSLSYTKTQRG
>Burkholderia_BCSR5_peg_06985__MW460245.1__20907_19921__hypothetical_protein
MSNAVSPIDLEFLTQGSVWKTDKGSEHTVLMTVNEAVPKSRQGEYPISVIYADQQGNVFCVPRAKFLAKRKFHNVDPDVEIAVTELFEALPGEEEESEMVVQNNVPLDQHPIMQAAKASVAEQESEGGVAVVPRTEGLVTTFGTAAPQGQVIKPPVIDANLLSSAVAGYAQMPDVKSGRLMHEFSIELKEGLTLEDIYKSFSSSNPEQDYYSVVYIGTHKGVEITVDWDYLVGVYPNFYANTSTRYATLVLATDQEVQPDAEPAEEMPASQRGLTSVSTPMDDAPYQPALPQDEGTNVVMATASVPAAVVAEIEAGGHPQPATPAAAQ
>Burkholderia_BCSR5_peg_06986__MW460245.1__21352_20969__hypothetical_protein
MRYTAIALCLAVIVLVFAVGCTTAPVQVQPTIPMVPQKERVNIDPALLEDCDQYLDAMPDRTLNQKDFLDQAARWNAQYQSCRRNHQSLAEVVRKAFNMNADLALAIANAHAPDGNPTTLQVPTGSK
>Burkholderia_BCSR5_peg_06987__MW460245.1__21741_21352__hypothetical_protein
MWKYLAGAAAVAALLFGVYEWGHSSGYEDGYPKGQKSRDKEVQGFKDQLQARDRDENQRREADNKKISDLELQSQNAASANRALQKLLEAKQSTIITQYVKDNPQQATTCAITPATVKAANALLLSGGS
>Burkholderia_BCSR5_peg_06988__MW460245.1__22824_21766__DNA_primase_(EC_2.7.7.-)
MSEALDRFQRLSFVREQLQQYSGEKRTMGDSTFVACPFHSEKTPSFRVFHGDTTNSPGYGKCYGCGQGGKWDDIAEKLGLKPFVKGKPKDEFANTLHTALKRLEVEEDEEGVSDFVQERMRNVRKLAKGKRWRGIPTKLLRKIGARSAEFYNEEFDYWSERRLYLPCTVNGELVGYIKARFRKHAEHPSYVNAKGSWSKTHGLFPLDYSVKMAKRIAKEIGKPITLVLVEGQRDALKLILAGIPAVSILGTQSWGKAKCEIIAATGVETVVLFMDGDCAGREATKKIKASLKEYPVLTYKSLALWKMRGSPWLEYEHKKEPSKAAKRAGVSLWDPDSCPDWIRNKIKSRYFS
>Burkholderia_BCSR5_peg_06989__MW460245.1__23531_22833__hypothetical_protein
MIPISDQLLYGAVVLAANSPTQPFKLYEGGESGAHFQSRFTGFWYTYSTYEAEVMSLPQRDKLLRIDYMTEEPLYKSLSQKLSQIDSQYEGSRHLNKLHRLQEELDAEDCTNYAVMINNASSHGYFAFLSRQIPIYLYGMVSTVNGSVQLLWSTEDDVVDRVRSLHPLRYVFFRFPPIIDRPVFLPTQAVCSHWWRWTSSFQSELSMLRAFNALDVRLFKDPTLVSLASDES
>Burkholderia_BCSR5_peg_06990__MW460245.1__23940_23548__hypothetical_protein
MEGPRYMIDRREDDESWMVFDSKRFRDPTVYMLMLNDVRESRHAPFANYQLTIARFNASENVEQDFLTFDSELYSLHFYAADEEARLKVVQSVLKVLQDAEIENPFLFAQCFGGFIRHEELPIPKPLGTH
>Burkholderia_BCSR5_peg_06991__MW460245.1__24174_23941__hypothetical_protein
MSHYDPSLFRLTEAEVKRHRQRSEQRRKELYEVRGKIEALHVELARTAVNEQGQSGIPQRFLDNLEDLRNWLLAQGG
>Burkholderia_BCSR5_peg_06992__MW460245.1__27398_24171__hypothetical_protein
MLEDSYRFEVDEISDSYNMTLPIDPAWSRSKRRLLIVYQTIDGRDLKTKQLGGDKITRNTILNSYKYARKSGVPYTDGEGLPSFSVACANFNARRHLHLKKQARRDAEAQFAQRIQKLVKKLKPTHMLVSGTEAFEALYPDVEDARYKNGWVFDMSYKADGERHSLKVVPTLDLFKMLDRSSEHANLIGFYCRHLMNLMLGRNPHDLSKLEVIPKYVDSIEMFDKVCVMFRKAKEIAVDTETKNLSVLHNKLLTIQFAFDHTPNKGYIISVDHPLADWSKDERKYIKKRLKELFSETVVQDQTLLTFNGMFDLRIIRRALKIPMIWYRVWEITAGEHLLDENIGLLSGFMKGKHGGLAPILCSYGNDTYFTSEFKKEDRATIIAIRPNKKSVMKYMATD…
>Burkholderia_BCSR5_peg_06993__MW460245.1__28767_27448__RecD-like_DNA_helicase_Atu2026
MTLPKLRGQQVEAFNKIVKWLRGWDVKGKKRSTQVFKLFGYAGTGKTTMASVVSDFVQNEYRGAMLFAAYTGKAAKVLRLKGCDDASTIHRLIYKPIIDEATGLFVGKTINRESPLATARLLILDEVSQVNEEIRADLESFGVQILVLGDPFQLKPVEGTGAFTAEHPDYLLTEIHRQAKDSPIIWLATEIREGRRLKPGKYGDSRVFSHYVDLKDARLAWADQVIVGRNKTRDELNQHIRAMKGATEIIPSRNGGLDPLFYPVIGDKLMCTRNNHDAGFMNGTIWFVTDVPIKQKHQIINPKYSAFLKQHKFPPSHIPKFIMSKEEILSIPVRPEEDVEWLGFKGTRKALRKSDSSKDLVTVVPPYLFNDRLPEPNYRDIAGSDSWCFGDTITCHKAQ…
>Burkholderia_BCSR5_peg_06994__MW460245.1__29072_28764__hypothetical_protein
MKDYEFYERKYRRLCEQQNHIQYESTEPLEPSTEPPLKVKRLKDLFIATADVGNKIPWDDLRMLRPKNRKEVARRMHLRGYVPVIDDATGRKTWVKRSKDQE
>Burkholderia_BCSR5_peg_06995__MW460245.1__30919_29069__hypothetical_protein
MTALSRLMVKYVSLPPGAGKTDAAIEMMKQHIQRALDLKHKPRYVFYVATTRHLLKQTAERLHKQLSTKERRRLRIAYSEEGSKDDDTVQEQVNNILAGRTNDGKKKQAWEEGCVLFMTHKAFLALSNHKDIIKDTVVLFDESRKWADMLGKVQLDAPAQEYFDRLFKTTPLKVGKEVYHGIHVLHARVFPENKKVSSLQGKKAAYAFRLLDELHQSILPDDDKIVRTQAYAFFEGDSENRRMIQVSLPSHPFSGFQDVYILSADFETSQMFHFLEMEGNTPTDASKWFMNKFSKEGYRVRLNEATSRYDYLTIAPLLADDRVPALGKYLNGGCILPLENLTLLGDYMKVNGISTKDLMTAIKRVKDPLKGKPSAAQRELVKLLHGWGGNTDMLGWLVA…
>Burkholderia_BCSR5_peg_06996__MW460245.1__31398_32450__hypothetical_protein
MDFITIGDLHLKGTNGKGALAKYFADSDAVVLREVYKILDIALQKAIQHVVFLGDVCSHWEMTDSGFQKLCRMFHKYPDLTFHLYPGNHDQRDEEDSDAQVTSLDSLALLCKQGKFENVRVYLKPETTKIGKHKVRFLPYPSLDFDPDALNFFHNDVYGAKGDNGRLNKSKDYKLSKKQKRAVAVGGHLHTNQVVGRKYFIGTCIQNYFGEGRKKFYGHVRWNGPDDYEVESVRWSPKYRLHTCTVTSKKDLQKIPCSKYDLIKLVQPDGSLVTTADYPKGINIVETSPFKSRDLLQEEIETDLKTGDELTVDVDAFFDAWTANANLDPDELKGMMKTKARLIGVKERSK
>Burkholderia_BCSR5_peg_06997__MW460245.1__32447_32716__hypothetical_protein
MSKKKKKGPPIKRGVFCGIIKRQLLVATCPLPKGSCVWKHRVTGQCKYTEADLTPVQYAELVGAKMPDHSELVQVRQIVFTEVKKEFQK
>Burkholderia_BCSR5_peg_06998__MW460245.1__32713_33111__hypothetical_protein
MMDLVSYHTMPPEHVENAVLIAKAMSVFAGMQTVREHCTPLAHHLDGTPELWQPYQPGSQDFFNVLKFFKVSLHYAPNWFCFDCVVPTPGTRSSGTLASAPAAKGPYTQAIVCAAVCNRIAEVIKGRCSKEV
>Burkholderia_BCSR5_peg_06999__MW460245.1__33164_33889__hypothetical_protein
MKYLTVTEAEQQPGNSFWVLNTTDSSDVGYSGDVLFDVPKLNGNADADHILVEQTWLPQDLTEWVPKNQLLQASELRRCVRKGLISIISEADAIRIMQRPGAKEERQRIRAAKRFIQESATARAMGSHADVKLASDSDALVSAYTQVKTINPVELERQQNVARAALAKTELEDGVEPSFAAWAQRLHMQEDIQAVNAILNKGKMTKRQLKVIMKYLGADQTQARANVTKRIEKINAKKKGG
>Burkholderia_BCSR5_peg_07000__MW460245.1__33914_35152__hypothetical_protein
MRKADKEQVVHPTHYNRHPSGIECWDINQYMSANIGAAFKYVYRRGEKGDPIVDLQKALQYIDKEIEMFKEMIAKKFISEGHPVNQMLVVASNRSDLIRIVAFEQNPHAARFYSQVARPCPRVDIYLAEHLMSARDAVEKLIEECKIGEPGGEYPLLPWGLLAKCIPLDSLMVRMNVEPFVRGSITLELAKKYAGQVFEYEDVLYKVEESGVTVWDPMPEANEDEPEEDGCMEGGDCEEKARSFDEELIAASKKYAHDLSQGDYANVQPDESFLAGARHCRYWMRENLLNAIEGRSHWTDALKSEPAAIPLNVLAKAAGVDLVKLTQDIEADPLCKSAMADAYGLLSIGDGTAEGATIALNNAHFLDLMQTVPYTASFKRMCAAKGIRVEVNIYTTQGV…
>Burkholderia_BCSR5_peg_07001__MW460245.1__35301_35633__hypothetical_protein
MKFINAKKPKEYAEQVVSIDAQIAELRAQIAALEEERDDIVEYLDARVGETFEYRAPDGTLRRGVFSVTAGKKILDRAKVERFYESIGKRLPMKSAKQSDKFTVLDVSEE
>Burkholderia_BCSR5_peg_07002__MW460245.1__35666_36115__hypothetical_protein
MPCQDYMPDTAHDLAQEEEIKRLKRRCNMLARTACAALTSLEALIESPKLIRNIDDGDDHTERARDKLLTEVGGLSERHHAQSLRWWARHQRLDAERKARKVAEVEAAAEAAREMAAHKVRAADVLMKLSEEDRMALVAVGALRAEVVL
>Burkholderia_BCSR5_peg_07003__MW460245.1__36112_36309__hypothetical_protein
MNFVWHFLGLVVMLHFVGFATGLYDVLILKAQVSDRGAFRRAIAINLAIVALAWAIAYLETQPNV
>Burkholderia_BCSR5_peg_07004__MW460245.1__36302_36685__hypothetical_protein
MFNLDANVVRGYFNSDTSDTKRALAHFYAAVYSDFAGMREHQVTLTLLEDRDNSGVGDFTLKSVNEAAQHMRDAGFNVEVEADKEQDGDAPDIEDNPDLEEPNWDDGDSLADAVNELLPIIEVTITW
>Burkholderia_BCSR5_peg_07005__MW460245.1__36724_37107__hypothetical_protein
MNSTAAQQMINAIKGDPMLDVARHAANMTNSIKQSRGVGRVKKTPDHPRFRLTTIVGHRSWCEVAQQEGYTIKYCNITEYYLATDAAGEPRGAFPSWRAAYRNLTKDNPRAVMYRIRKGWLDVVIGW
>Burkholderia_BCSR5_peg_07006__MW460245.1__37159_37623__hypothetical_protein
MRRIYIQNKHCPATMYASVRLTREQYKALRTFMRTPDYHSQVGFPGGVRLATIGSGWYRLTCPSEYKTEQKIMDAVRIITKSNHQVAEKQREGKRIQKAHKPNATAFIDGRFVSTQPNLTQIPRAAVPPAPIVQAPKPADPNALARLAAKFGRR
>Burkholderia_BCSR5_peg_07007__MW460245.1__37623_37802__hypothetical_protein
METVILWFHMIWDAFLFIAMGWASQGLYQENKVEGIICGIVMLFQFAFLVHDSLMLIAH
>Burkholderia_BCSR5_peg_07008__MW460245.1__37832_38272__hypothetical_protein
MNARTIGLNDIKNFDEATLHESRHGIGKTHVLERAPVEKAVTKLKGNKPTQIAIEYDAPHWVILIHNPGQSFWTPLLSKHRFNEIKDDYGVVVKKRPIIESFASYEEAERHANENLSHAELTKRPTGFWASLFGATRIQFGSSNAQ
>Burkholderia_BCSR5_peg_07009__MW460245.1__38354_38614__hypothetical_protein
MSKRVPDKDTVLPFNHEDVRHIASNQKPALCITYDEAQGEWTIVPKSARGGMFVFLTEQPKSHHTHVRIYGIVNSGKAARGETFKQ
>Burkholderia_BCSR5_peg_07010__MW460245.1__40107_39286__hypothetical_protein
MLYLNATTGTMWCLFLYSMTNDLFVVFNLLAAAARRQLHVAECARHRADRLAKCAVDRILLVELDRLDLALHFDPLPHALERDADHVALRLASHDAHDDAELRVRRQTHCLAMHQANLLLAFRILVCFRLVAGLDVDRVQVVGVRLERHTCEACCDACQRTDVVGLHRELLLVVHFRSVAALVTRCAEHAADQAVLFRLEDELAVERLEVSRCYRGPGALLLFLHALSLGCLGNLLALLISLLFLGLLGLLRRGRFLRVLRLLLFLLQFFLGH
>Burkholderia_BCSR5_peg_07011__MW460245.1__40130_40939__hypothetical_protein
MQRTMVKDYSLLSFDVDGKVHTSKRQIRIITETRTKGSVDVVPNGSQLAIIGNDTFLYKRNPTGVVLVNELVCYRSAGWIPGEVKPSSGFGKAIVEALYLFGAITRDQYHTHKKAIKAGEAEEAEKSSYDTLIHTLQSAVRNRGTSNVRAMLDEAILGIPEKERAKIAARVTGLPAAGFESAATEKPKKAEKVARKQTPHMKKAAKPQAKKTLPASQAGLNRAVQLDTMTAEGKAKVEAAVGTLTAKPDAKPKATKARKTGVKASTPLI
>Burkholderia_BCSR5_peg_07012__MW460245.1__40950_41444__hypothetical_protein
MNRALASKQYDENLHEGMLFRLFISFDDMLLREQDAPYYTTESGRIMSRLEAYNGIRPEHLMQFTLFRDKEGVPKYAEIFATNIERLYAKGILLQKALKVRRRFVNKRRIELNEAQQAVKESLASSLMSGLLEYPEVPHSVTQRLAEHLASKVTDLLNETLFKG
>Burkholderia_BCSR5_peg_07013__MW460245.1__41448_41645__hypothetical_protein
MLARVILMFVILTFAGFFGFKAYKALRLKDRRLVRRDAVKNAAILIVCALVSMCVIAVATLADQL
>Burkholderia_BCSR5_peg_07014__MW460245.1__41862_42656__hypothetical_protein
MKRLFRAAAIIAIGLSVAACGKIETGNAGLRTTYTGKVEQEPIGQGFYTKFTSTVNEYSLKKVPVVLENMTPKVAGGLRLKELDVQVIYQINPTSLYRLATQYTGMDAIDPNDSDIRWPAYQRVKAVSLSEIANVVSQFDSMEIHQKRNAIENDAKAAIQKALDASDPGAFQIVEVIVKQVLTDESVENAIRNVATKQKENEAALLEVSIAKRRAEAVAATANTLTPAFLQHEYNQALAKFADNKNVTVVLDGSASNKILNLKQ
>Burkholderia_BCSR5_peg_07015__MW460245.1__42736_42849__hypothetical_protein
MVGFTEGMQSYTLCPACYKEAEREHDAQTAQQLKESK
>Burkholderia_BCSR5_peg_07016__MW460245.1__42846_43184__DNA-binding_protein_H-NS
MNAAYQELLAKKAALEKQIEEVRAAEKVPAIAKVQELIRLYNLKPAEVFGPAELQGELFPAKRKQGVPKGTKFKPKYMDPKTGSTWSGRGKPPNWIKGVADRTSFLINKNEA
>Burkholderia_BCSR5_peg_07017__MW460245.1__43181_43465__hypothetical_protein
MKVKYVADDGTEFWNEDQCRAYETLIKAASNSAFKQVVKELFDGCTTWYRGSDPNDPDVKVFRVEEDMQKFTANLVRALPALQGELTRALNKGV
>Burkholderia_BCSR5_peg_07018__MW460245.1__43467_44273__ABC_transporter	_substrate-binding_protein_(cluster_3	_basic_aa/glutamine/opines)
MGFKKGFFRGLLAGIVIGAVGFLSAQAAHAKIPPTVRIGVDASYPPFEYKKPSGELTGFGVDLGNEICKRMQVKCVWVENSFDGMIPGLKARKFDLFLSSMSMTPKRKEQIDFTDKTARTPTFLIAKKGSTLLPTPESLKGKAVGVLQGSMQETYAKQVWMPAGAQVLSYQNQDLVYQDLVAGRVDATLQSGVQAKLGFLNTAQGANYQFVGKEVFDPKIFGPGQGIGVRKEDQDLRDAVNKALASIRADGTYNKIAKPYFDFDVYGE
>Burkholderia_BCSR5_peg_07019__MW460245.1__44277_44621__hypothetical_protein
MNIIRIDGRIDYENTTAWYISAIIVHFQPGKNEHESQFLGGFFVKAETEYHAVGQLTKDSILPVAPTCACHDMEIQVGAIDPEMIEKVPEAFWNKCLTKDEIEAVNARLGGQLQ
>Burkholderia_BCSR5_peg_07020__MW460245.1__44676_44840__hypothetical_protein
MSRTVKGSKAPGFQYWSKRPVKGETRASPGAHKFTKKLTHRAERRQGRKECKEG
>Burkholderia_BCSR5_peg_07021__MW460245.1__44860_45291__hypothetical_protein
MAIKGQKAQAQSNRKLTAGEVRAQRAMVSGFASANQAQANEPITAMKAVPAITGGTEEALDYLQSALNDISYSVEQVINMCQPHLPEYLFAPSDGEEGCIGYETRHNGVSNSNTATVNRINSQIDELDRIQRRVEFLRAHLKV
>Burkholderia_BCSR5_peg_07022__MW460245.1__45292_45885__hypothetical_protein
MTFLQLEGFASFGAFPSPEDFMHTPPEANSDLFPDTQIVIKPSGYDGQALALDILPVILEANDKLHERVYATLYNPEHTSKYSRDFRTIHYNTGQRSGMTSAIMKLAKEGDLVIAPDTNWLEGWQDELGNCAAISTTKDRVTNIRCAFWHTHAETVFNNIWIVGAFGHPWTAWSQTDIGLVRSRLIKNGHQRMILIG
>Burkholderia_BCSR5_peg_07023__MW460245.1__46009_46467__hypothetical_protein
MVDRKIVHLQVGDDNWTPTVEELMSIVEMFQSTELDKGTDAALSAVVATRNAVQPTVIELKDGEELVPVAVPISLSQAVAARVLGDLIANKVTVQGDASPDFHSGVHYAMEMVRKNITRIVYEYTSGQQPDAENECDPGEFDSVDLEPDVDR
>Burkholderia_BCSR5_peg_07024__MW460245.1__46662_46868__hypothetical_protein
MPVKITIAAPEGFPKFAVASLIAEMLKQHGCLIDYELAAPKYNHATACLAMSHVDKNDPRNRIVISES
>Burkholderia_BCSR5_peg_07025__MW460245.1__47100_47714__hypothetical_protein
MAVQKGKKGKAAKANKKAAGKKGAKEEKLTAAQKRALKKAETAKAKGEGKKGKKAKAEKEVKAAKGGKKAAKKDVQVASNGQVSIKVIKQTTGEEIKINAHSYVVDGVAIPKSTVKLVHGSTIYHEVFIVVGELEDLIEHKGHVVYKVKDGAPVIPFDQSFVAVTFGAAAAEAAEAEDDEDGDDDDSEDDDDESEDGKSFDFED
>Burkholderia_BCSR5_peg_07026__MW460245.1__47804_48115__hypothetical_protein
MSKKAKVDTRDYLALYSAKCKRCGHLDPDEPKKYKCTKKNGNDQCPASEVQIVVVGKAIRFAQEVQLARLNRDAKKEGEIMKLVAEQNSAFRNKFYSELEAST
>Burkholderia_BCSR5_peg_07027__MW460245.1__48115_48918__hypothetical_protein
MDKGTDPDKGKAKKSKSTKKAKRLRGSEIKLTKIKQWIMPRDAVSYKVLRRLGLPYTKFHERMMPTLKLLMEKKGVKASPVQFQDDIFEPFTDKVIEGWERIPGCKALIKSKSMTFVCKGADNFDRAQKAKEKLEECLDRFFRRWGYTYTAQWSEGKTTLKLYIEYVFSNDRMPELKVESENEVVPETILTLGRTRLVFKFGKINTKGPHSGREPEVTLKVEISQGGQWNGIHTSHCLYCEISNVMPAITALANVLNQNPDNMDVTE
>Burkholderia_BCSR5_peg_07028__MW460245.1__48918_51047__Phage_DNA_topoisomerase_large_subunit_(EC_5.99.1.3)
MAKEKEVKKGKAKYDSSSIDMQRFPDNIRHSPGMYIGGIDGYSRWITAKENLDNALDEHLAKRNNFVQLFVTKDREVVVIDEGHGIPQGIKSYEVNVNGKTIKAKMPTMQAIFGELHTSGKYRSEAYQTSIGTHGVGAKATNATAEYFKVWTCFEGQWYHIAFKKGRLSTPVEKCKAPKSPEGVKLKKGTMIVFKHDETIFKKSSSAMPLNYAREWAEVMSYINPGLTLKISEADAKGKYKTDTYFSKNGPKDYIAAQLKKLDVAAESKILEFKNDLISIFIAFSGHTECALKGFTNGSYNRDGGRHVDVTTGALYKALLDFDGKASKEKDKVKEKVKAAKKKGKAPKAKGNGPAFTEADVREGLVGMVNAMLHKPTFNSQDKVKLSDDRMNSKLEQEI…
>Burkholderia_BCSR5_peg_07029__MW460245.1__51040_52563__hypothetical_protein
MAKKEKVKKGKGRTSMRPDSKDQNITKETLREFGRRNMTAYALEVNLGRSIPELVDGLKPVQRRVLWAASQFPKGAHKTAQIVGSCLGNYHPHGDSSVSSAIETLVHHPTPTMEGHGEWGSLIDSAAAARYTNTCLSKFGRTFFESDYINKEVTSFVPTYTDKDVEPVTLPAQMPFVLMTGATGVGVGITTDMPSFTPESLIDVMERLLDGEKLDAKDFAKSLKYDHKWGGSVVNTKENRKGWLQMFESPEGKVLFEANLEVYRDEKRIVIADWPPGLNPEKFVEKVRDLPECGGVDNVQGLKYEIRLRKDHNFDQFDKFEKKVRKLSTVSQSFKCVVTKTRAKVVDGVVKSKTDILAMSVPELLVAWLKERIKLELKSLAFRIKKQKAAIAYSELLLY…
>Burkholderia_BCSR5_peg_07030__MW460245.1__52800_52684__hypothetical_protein
MMFPLERVECVTTPDIYYKVKQTTRALQRLVKLHSVKI
>Burkholderia_BCSR5_peg_07031__MW460245.1__52799_53284__hypothetical_protein
MSDILKQVKELIAENKKLTKANEKLEAKLEKAEGKSEGKAAKGKKAKGGKKAKAEKAEKEEKSAKKGKKAKAEKGEKKAKKSKGDKAEAKAKKALEKGEKEAKAAKKGKKEEKEGKKAKKSKGDKAEKSSKKDKKAAKAEKASKKEGKKEGKKSKGESFMI
>Burkholderia_BCSR5_peg_07032__MW460245.1__53389_54366__hypothetical_protein
MAATRIRVSDNTFDRFQAAQGLHAKTKSQMENIVNALSVGSKGPPDAAVVKAKAEKRISALGALALQMEAVIASLKGLYKLKRSKQMKELDKAISSLDNILDMPRPQGTTTLLRKCRNELVSLKEGVYLETAVEKKDLKVKVCKRALVKVQELQAAAREAMNEKKAATTTSELDAQTEEVLSRTKSFKLPVVKEGGFAVSRAPVIPSMALVPDRLKAKGFKVDNAGGYPIIHDQLVIGISRTYVSGPSDKLKSKNSSPSFAGADKIRKKLQKQLNTKLRFVSERAGMGAGANAAWFWVMPDVELDRLASVSPGKAVKIPSWGFAS
>Burkholderia_BCSR5_peg_07033__MW460245.1__54376_54879__hypothetical_protein
MLVNEMVALPSPETLEYLSMVMSASPIPDMNMEEWYCALNYSLEQMDAQIEREYVAYVDTINIWYDDQIGSSQLLMVLKSEDMVQRNAELQADAPNPFYTRYYPYMVMLENMPQLKRNYRAAISSWADALVRDRTPLIFGTETLIERDYPKAPGMNFYADMDRRYNA
>Burkholderia_BCSR5_peg_07034__MW460245.1__54888_55370__Phage-associated_homing_endonuclease
MGKPTKHHQTIALDHCWVCNERFNDVVNPGSASREEHHVIPVRAGGKDGPTVSLCASHHSCLHAMAEFMSAKRQHAAILLIRQEPEDRKRKLMWLATRVVNAFAAMSNDPNKLTLCSVEVNKRQIEMIEQLKKVTGFRSREAVLLACLEQTYSRHFSLRK
>Burkholderia_BCSR5_peg_07035__MW460245.1__55370_55738__hypothetical_protein
MEKILPEDNSNEAKLLMFHIVGGSVVIASAYPDVENGTWVMERPAEFIVQPTEQGLRPALLPWLSMMGVLPTRSVRHVETLHIIAVDPCPQDLADKYTQMTSKVQIARTMPSNDSFAGFAKP
>Burkholderia_BCSR5_peg_07036__MW460245.1__55841_56533__Phage_protein
MQKKDVVGGKVSSKSMKEAFKCSECLHFKKHAHSDHDEVCSKEGVRGFAIAPKCFTPDVTQIAGNTDQFVQLAMLLDSYTPKQQRILLGVLRGARKSKKKALSFGTKVYFLMHGKEYISNYFFAYVMGYSSKGEMMLTGSPDVKSRGASFFYFAKDPDGLLTESQWKVKRKALFAAGKINDPDTRKFKVKVDDAADHKVPSIDDAPASWHDKKDTKKRRRNDPLEFAITR
>Burkholderia_BCSR5_peg_07037__MW460245.1__56542_57510__hypothetical_protein
MGQPETLLEVLGDDYSKDVVGAVFAYVFHRISHKELVRYLATPDDKLRGKRIYSKIKDSGYVLKNCKLYAFAYHAHRQRGAPKPSPSKFGVQEDYRWLMRINLSHLGKYGRGKPWSIQVMDQNISDFLESKEITAYIGKFINAKLLFLIKSYGESKGSLIGEMKAAACRAAYLQYPRVDSLLHFQNTMKTAIKNAGHTKILYHTRECRQALQGPNHQAVNESIDNTMLQLEAPPGYMEHIRDSLESLASLNLAPRAARFIQCACGHYDEEFSLYLETDNSLAVDRMSYTRYLSHLRKFIGITEEQQVKFLSKIRPLIEAPSE
>Burkholderia_BCSR5_peg_07038__MW460245.1__57514_57855__hypothetical_protein
MPSFMDKFKVEAESHLKTKPKAKASTGESLDEFLARFRLTEEQYRTMSKAMPYEELVCCLELLRPSKHKTAYREKLEKKIRGWVQLIGIGKPLTSAEFKAAAPKWPIKYQLPK
>Burkholderia_BCSR5_peg_07039__MW460245.1__57864_58325__hypothetical_protein
MNDFLAAYAIGEAAVARTTKDIDALQDVLNDFNAAMQVITKGRIEVSVGERANSAKAYYGLPAAEIRKFCMPIILHMKGQDPKQGKEVGYMRWAGYGLVSGLEIRMRSTSDSMAHNIQQVREHFVRFLKDGRNVAFIQAMLGPDFDAEISEAA
>Burkholderia_BCSR5_peg_07040__MW460245.1__58545_58955__hypothetical_protein
MNFTTNIAVPEGMSADELVVSARKAPNVVSAEVSADGKSIKAVLALHPDQEAAVGVLMAGVPNMQSIAAGSVPPDHALTFNAGCVFGYSMACSGIGEVVIRLMSELSKDQQKAFRSLATVLSATAQQCNELLNNGE
>Burkholderia_BCSR5_peg_07041__MW460245.1__58957_59613__hypothetical_protein
MMTLTPRENQPIQDAFVTEAIIMRIEKAVEEVLGTHRMNQEALDTWLNWSGTMPLAEAIALTVFRSNTRSMIDASGRIEAVYAGANPPGYNRWPGSPSLTQFVDHVALAMRTDIMSYIKEVSLKDDDADEDLDPEEIEVFTKGKPTPPARLGIRLAEDTMAAIAKTPTARVLALLFEAHYNLHAKLSADGLMVQAKDQLDQANHALYAALGESGDGDQ
>Burkholderia_BCSR5_peg_07042__MW460245.1__59600_60055__hypothetical_protein
MVISNAYVLPDDVRYATRTGETLVIHYQSDGKYKTAPYSTYTKEVNRLIDKAKADLYPPKEKRDMFGFTKAELRILSFGLKWGQRPRGYTPLMYANDLGITDFYLDLVNRRFTELSAPFFARQRPISRVGRVLLFGEFFSGYTFHDYYLLP
>Burkholderia_BCSR5_peg_07043__MW460245.1__60197_60985__hypothetical_protein
MIPNQSAFTRAEVVDFVQDLQNQHFEAMTAVHDKANNLVGKNAGLEAKVRSLEEKIEALEVELKDAKAANAAWVQHSPGLRRVPEEKVQQISFRPKLFDVVKFKSDESTPMKGADVWGVVVCKEGSELQVADHNGTIYFATESSIQWCIDTGNIKPGDTVVVEEYDGNHAQHVVDSVELPSHIETVNGNKWDLAKLRSHLKPNGIATITAVLTDAKDQPYEIRKVVNVDAFMDALALYVQQPQYETRKLKVKQQLEELLSRT
>Burkholderia_BCSR5_peg_07044__MW460245.1__60987_61562__hypothetical_protein
MHTPSTPIENEFHARIAGLLTKREQGHVMGVLRAMRDEGKLDTTGTKLYTMDDMRKYADEFHQSRIAVSSEGYPKDFVRLDLMVAPDGTYHAIGGPRFEARPGMEGADLEFIGLRRLNDGLLKTRISIATEKVSNHGLAAMVDNNLESMEAIIEALDEKKLAGLSNYMKKLKDTLEKVKEFLDVLNFYKRS
>Burkholderia_BCSR5_peg_07045__MW460245.1__61564_62070__hypothetical_protein
MTTMVAPIIGQEAFGPQGLGRVTGYNLTFPNQWISIMPYVQRGEQRFEHEDGPHYSPGNVWLIPLGGGKPYKAIQESPASKIVTTAPPPRPVAPIALLSTKKLVGESKDECMFTYDELWTMMFYCDEAREASNGEVMLYKGGAKKFMDNMQAEYEKKVAAAEAAKGKY
>Burkholderia_BCSR5_peg_07046__MW460245.1__62070_62294__hypothetical_protein
MTDKWAEARRNAIESAKHVAGKTVVSVTNDERELTLKFSDGTILEIGCGMYANRDNCGDHAELEYDLTLPKEGA
>Burkholderia_BCSR5_peg_07047__MW460245.1__62291_62689__hypothetical_protein
MSTSRISFINKMLISLCSHHRIQVVRATNPEQHATVFDLKSKSITLGFQADPQVGILRFAYMVGLFVFEEDHSTRIEQECYAWEWAIDFIRTCDPKLKFSRLSIAWAVRHLKQSAGEQVPQEYIDYFDLLRE
>Burkholderia_BCSR5_peg_07048__MW460245.1__62831_63493__hypothetical_protein
MKTSEQPLPPIVMNEEIREIANRNGFLRTHACCQGVDNKFCQGDHWQGNLQGVVRGIERSILSAIVKTQAGARALAIAVIMQREDMAQAESERKMNTQRLTGTQVLRDHEIALLVNQIRDEAVKYKDTQQLRARIAHLVVPAVRRNDVSHDDQNHIMLDVIRDMPDAIPEEWIMEAMRRVLKHNTNHDPAIKAALAEAKKADPKKPRGVHHGARTPKTKE
>Burkholderia_BCSR5_peg_07049__MW460245.1__63496_64206__hypothetical_protein
MTKIVQVENLDFQNLLNTEDLYEVLGLTKDATVKQIKAAYRKLSMKFHPDRNGSSEESIKAFQKIQHAYAILSKREKRDFYDLVGGEYPTEDQLKQKAQSLWAKVLTEVMDQAAQRDQLVIAMYNPVSDARGMLQQNKRQMENQRKKMAHMVERYQSMMKRMKHAKGEFKDTLSGQVIQETIDEHRKRYLLLGLDIELHELAAKLIDDYTCEVEMPKDVDAAFNVVFGGGNGFRFG
>Burkholderia_BCSR5_peg_07050__MW460245.1__64370_64663__hypothetical_protein
MRAAGHNMNYGMASLRIGGMCSRLVRHGYMVVVKHLDIDHPKHGAYKCPVYAPTEAGIMLALSQFDVTDLPAPKQNGKRTVFQSHLFRQYILGPDDD
>Burkholderia_BCSR5_peg_07051__MW460245.1__64846_65121__hypothetical_protein
MTNAQAKQQILNNFRSRFPAPDWRNALYNDDQWGIGEVTKRFELRHQGIVLEVGAIVCVQRRVDSDKFVTILRQDFMCSSSVEVKFLKPVA
>Burkholderia_BCSR5_peg_07052__MW460245.1__65151_65477__hypothetical_protein
MANRKLSAYEIQLVEKHAAVIGAPMYGRRGSQVYTAAQIDAAFNAERAEVKRKQQQAMADDSAYFTSEEFRNEVIEELIAKGATCEQATNRTRDQARLFAEARTLNLM
>Burkholderia_BCSR5_peg_07053__MW460245.1__65488_65793__hypothetical_protein
MQTSFEKGVAKKTRVLAQSFINNHPELTSVDAELAYCKGIDHLTLVRKVKGKLYRAGISIDYLTNCIRMTVMNRHGKTVHLSIPNGTSLVAHLKFYNVLAA
>Burkholderia_BCSR5_peg_07054__MW460245.1__65801_65959__hypothetical_protein
MEYLNRVFEIETVDALGGSHLHELVACSKDEVREACKDLEIVAIRDITNTLN
>Burkholderia_BCSR5_peg_07055__MW460245.1__65969_66337__hypothetical_protein
MNKQFKQGDNIVEKDAPHRKGFVMADQSMLANGAVRVCFEGDEEATALFASAIKWRSCFTIIGSKTSPHDEDYSPAVVDSAETIEAAMALYKTVMDYPFSWIEYHDVHGDTWDFDPRKVERK
>Burkholderia_BCSR5_peg_07056__MW460245.1__66388_66672__hypothetical_protein
MHPLHKWKLDKYKAQFPGLNSEQALQLAIEAEQFKNDCGPMDPAFEYFANQQHVFTQYAELLAEEEAEAQKIAKETPTEFAARHLAGMNWEEKK
>Burkholderia_BCSR5_peg_07057__MW460245.1__66669_67037__hypothetical_protein
MNVSLQNILNGVLHAVASSVDFLPHEGEPSVWDTAIPSFNIVSYEELTRAASNDGGMSADFLKITLEWKATLMYPGDTSRIVRATYLFEDDQFEERFGVHGLIMNFHDHVVRELNLSIKLKE
>Burkholderia_BCSR5_peg_07058__MW460245.1__67040_67354__hypothetical_protein
MIVWENQKPRPETATLARFFEDAHPEISVITVDHYYNDRWFRVRDWECILLKSISNQVTARILLDFENEEVFVSFVAAHPATRNTRVACMDDLLSHLRCARVIG
>Burkholderia_BCSR5_peg_07059__MW460245.1__67351_67548__hypothetical_protein
MKKFILYWLDGKLEHIEGNTIAQAMGAAGYGAGAIAALDFYDESTEVKWRWNAELKTWVNIKEFV
>Burkholderia_BCSR5_peg_07060__MW460245.1__67545_67718__hypothetical_protein
MKRGIYAGVVVVILMLLFSYLAMVVKRELGDSYEQLVLILGAIIAAVIGIAINQAGN
>Burkholderia_BCSR5_peg_07061__MW460245.1__67720_68424__hypothetical_protein
MKWLTKWLKWFDKNAWLDDVNEELKAKNTKKTEARDLLEVALGLAHEITNHACKNEMQAECVYYCWFEEKHWPAVNMAVNFLKENKFKHTLEVTYEERMQERSEHMIPLPGDKETTRVKVRHYTITILRNVKPIRIEDAQRESAAARSTMEPVLIERQQAVLGRVFSAIWDAVNLGHYTTTLSLPLIAVDRNGNNIPIILEGVINELSTKHGFVNAIGKVEGNYVIFYINWEPK
>Burkholderia_BCSR5_peg_07062__MW460245.1__68421_68786__hypothetical_protein
MRLQYVLVHTIEFLKNDFQTIGYQNRIDNWMTQWTIINNFHPVVIDRDTQKLDDILTRWCEKHISVVKREFRDSIHAAYRDHYDFAADFEMTYSVQDIVLGTEFYAKGGLIVNRINMGQQV
>Burkholderia_BCSR5_peg_07063__MW460245.1__68783_69328__hypothetical_protein
MKVIAKRLNLPGRQYEYMRIDSGSGYPEWTPHLQTAAFFVTAHDEDHLTRWMSDLRRGRFKDMLPGIGEELTVLSYGIVDEETIPAAERFVRKRHDAHKRWCVELRGLTEQQHRVVTQVMTNTYMASEDYMLRDDAGGFQLGGTHYQPDGWVLIEFYSDDDVRIDNFVVHLNNRVFNDKSA
>Burkholderia_BCSR5_peg_07064__MW460245.1__69479_69916__hypothetical_protein
MKAAKGSVRTSGLYFNGALKEDDNAIAFEAFLDPQLILRHFKLKAETKSFDQMLGDYGFCKLWLTNEGFVQFRTTPAKFSKTVDALRLYMERVATVRKAHEALPVFKTKLLGELSVSRMIQLNRVAEKAECKQVSRSTYGADWTI
>Burkholderia_BCSR5_peg_07065__MW460245.1__69977_70219__hypothetical_protein
MLLSNTLMGAVLVAVGMRMIAEDEDFDNAVQNANVADAMALVPNVTEAEVEHALNSLAYATADNDFEHPWQHAAQLHSKE
>Burkholderia_BCSR5_peg_07066__MW460245.1__70222_70509__hypothetical_protein
MGFITASEARAMAPTQEQLNEALVEKLLAKFDEKVRAAISKRKTEVRFGADVTLGQHALLEAKLKAAEYTVRVRSCEDDDDEDSDTENRLYIVSW
>Burkholderia_BCSR5_peg_07067__MW460245.1__70509_70691__hypothetical_protein
MKDYIWEELLAAGEVLVFGGLSVATLALLITDKPMHAVATVLVGVLLQLCCIERAIKKKE
>Burkholderia_BCSR5_peg_07068__MW460245.1__70695_70799__hypothetical_protein
MNTAVNIAGFLGCWVLISIASAAAFCYVIKIGRE
>Burkholderia_BCSR5_peg_07069__MW460245.1__70817_71623__hypothetical_protein
MNCSFEPISDVEIALVLKAAGIAMYNANVGLPELEDGEVDTQIIDQMMADGMVPSPDSARITCILEAFKGAVRDFTMNGVIERGFNKAMNAMLDEDEDDPEDDEDVRDDSEGDEDEVDSEHVARGPAPKKGRKFTLERRMSPQQQRFDLYSDIWYVLQERLDLPFEKLDPQSTFKELGSKQRKSATLDDIAKDLTVEYDFVFFNFDQLRPASTLVDLVLHVIDDLERDSVDHANIAFGMPSALLSRADACSAELLQWHGAIVATIENE
>Burkholderia_BCSR5_peg_07070__MW460245.1__71637_72437__hypothetical_protein
MLNDKQLTNLAKVEALTFKLKAALKTAREHAEKGVGLTALLTDAEDVPDDILIAATQTMQCFRAAMVCMFGPDDPSEQEVWQTCIDSLLILEKLLQADPAKYHTQLESVNVYLIAARATMEMFALRDEIMARDDDFLTPLGNHMLHVTRLMGERRAVQDIAIDRDVPASLRLIGGFIHVTLPLLLEKPSSPHVIEANTKRVEDLNQFSAYVDEVASYVERGGAKQQASYRSAEKYHEVLIAVRDITREFAAALQTKLALELMKVAR
>Burkholderia_BCSR5_peg_07071__MW460245.1__72434_72784__hypothetical_protein
MSFSQPTSEEIRGIKEVRAETGLGLREARDLFFKHNGDVSGAIKSVKSNYQPEYKSDLVIQGYWVQGCHVLMAYEGFNLELSPREIVDIKADGGVVRALVYKDEADRKIADVMRAA
>Burkholderia_BCSR5_peg_07072__MW460245.1__72781_73362__hypothetical_protein
MRTINLLQALRAVRKDKDNEEYMLAEEIGPQVNINGLYGNWEIEGFDERLKGYWLIKWQCTDTWVGTCAIFLDNELVGYFSQGARRSSKEWEFVNQEAVDKLHAFLKPKPNSENIEFIDPDEEIPTFFSYPYEGGQLIREGRYQNRECKYVVPQPEHIRKKAVSTEIEVEFSDSTRAIIPAKEFMMPIQLEDI
>Burkholderia_BCSR5_peg_07073__MW460245.1__73359_73619__gp39.1_conserved_hypothetical_protein
MKSLLIATAACIVLSAAFLTGCTDSSKAKQTLEAAGYTDIQITGYDVFACSKDDTFHTGFTARNPRGQFVEGTVCSAWFKGATIRF
>Burkholderia_BCSR5_peg_07074__MW460245.1__73630_73857__hypothetical_protein
MGLVKKITHKEYADWKVRFYQSGANKDLRLGQAFLNKFYPHLACPELFYETDAGKAERAIFEQYVTGPEPGPDGN
>Burkholderia_BCSR5_peg_07075__MW460245.1__73847_74065__hypothetical_protein
MATDKLLSALAAAFNIRNPGADKRNWPEDFPHDNGCYQNSCITCGGLFLGHKRRLLCKQCDGNTPQIQTGEL
>Burkholderia_BCSR5_peg_07076__MW460245.1__74065_74574__hypothetical_protein
MSDTQNILKVVDDLVLQKTLTVEAAEGLVKLRERVKSLEAANESLKASLTESQRENADYKGRLDRTIADLRVLQEKESSVREREAKVTELERKAAVAQAEASAYLTSMKIVFAPNIVRESVQKWGSVAGPNGMSIPTSDGGTVNRAEGYEQPGSAAGSSGPHGGVDTKL
>Burkholderia_BCSR5_peg_07077__MW460245.1__74654_74986__hypothetical_protein
MATVNVNGVTISGGNISIVNGKVYVDGNLVETGEAKTININVEGSVESIKADACSYVKVSGDAGTVSTVSGDVQCGNVLHGSVSTVNGDVKCGNVMGNVSTVSGDISRGK
>Burkholderia_BCSR5_peg_07078__MW460245.1__74976_75230__hypothetical_protein
MASDEGLDWILTQDEARSVSKMLAAREELPQGNVVVSWRRNVVHQVEVESHGNFVYINLKGGGKAEVHSSLEAFCKAYQIEIPQ
>Burkholderia_BCSR5_peg_07079__MW460245.1__75406_75696__hypothetical_protein
MQSTPRTGAIYSTVDGAVAALADSNLVELYDSGGLVQTVNTKNPTQGKITINVMDAVPRLHRSHVLPEGQQRQQQSLAVVHPERIILAVEADAALC
>Burkholderia_BCSR5_peg_07080__MW460245.1__75825_77030__hypothetical_protein
MKRIFGLIALVLSAGLASAQQPKLEGFDLKQASIPPFEVPAFYNTVPVAGMTVGTLLAKEELSVPNAKAWRIMYVSERSDGTHVPASGIVVSPKAASVASRPVVVWAHGTTGTARGCAPSLAPNPARQLVQRGSEENLPIDIGIPFLNDWIANGYTVVAPDYAGLGSNAMHHYLLGEDAARDIHNMVRAARSLHQANAGTDVALFGWSQGGQAVLFAGENGKAYAPDNKIRSIVALAPAATIMSPAINAIFKSKTPYALMLSAGYIDAYKVDRGIFTEDGQKLLASTQKNCVVSMFGDIAKSGPAITSNVSDNPGWAAALALNNAGSKASSPVLVYQGTTDMIVPPASTKAYTQRATAAGTQVQVTVTSSSRRLRSLLGSRLASPTEQYGPALILRGFS…
>Burkholderia_BCSR5_peg_07081__MW460245.1__77062_77469__hypothetical_protein
MNFASTHGLVTWIGVAIWAACFFYVSRKLFTQLEHIEKGSIGIPCSIAAVMFLVAGGILTIFDLIILWKAAMWLVSGATGGQLIAFVFASALWGASAIFTYEVYRTGAPQCWLLFLLLTAVSVGSYFLLTTKVFA
>Burkholderia_BCSR5_peg_07082__MW460245.1__77466_78041__hypothetical_protein
MSNYKLDPRTIPSAEQIQAAAEHYGVELTDVPNFEGGPTPECIKHFEEFQKYILSDDELKAAMGSQEGEPKAAFVIDSVPAGLENVPLTHDDMLRISGVRQYTTNPISRRANEGSEKGFKKGELVSIIGAPRGHKIMTEGFGEKIHDAFYADRPAARKWVDRTKEDAEKLDKAKAKRARRAAKLMKQGGLS
>Burkholderia_BCSR5_peg_07083__MW460245.1__78038_78160__hypothetical_protein
MSCIVACLIYFTGAITAPPVVQTYYRQVTATDLLITEVYR
>Burkholderia_BCSR5_peg_07084__MW460245.1__78157_78522__hypothetical_protein
MTVIHASVLVMSLVFCAAGTHALKTYPNKPYFFWLWVIGALLFLWPLVNIIDWAVMTVHNWSDHTKASVALTFAVVTLAVFLAWKRDFYKHETRAVALFFVVGWFVVWVILLTVLTNLGFI
>Burkholderia_BCSR5_peg_07085__MW460245.1__78537_78866__hypothetical_protein
MATARRVSRMHAALQQLWDKGYKVPIGDLPEGSLALYSWDDSTDTEGAKFAMMFITRKTLNLVYGGWIDSTGEPEDGPELSVSKNRYAVRMFPAYTPQEFNVSVFEPEA
>Burkholderia_BCSR5_peg_07086__MW460245.1__78897_79262__hypothetical_protein
MSNIEMKVELAEVSQKEEAPEVNRGRERRSFTATPPTAAELDAGVVDFSEALTEINFAQRELTEAISAGQKERTLAAYAKLRKYTDALGQYITRTLEDAHWLELAQQARAGGFVGDKTEAE
>Burkholderia_BCSR5_peg_07087__MW460245.1__79259_79909__hypothetical_protein
MSDMKTVGAAAHREHLVNVLRSASLLGAAFTRTSAKRSLDAVLKELPLSLLLSPEEADTLENFVTHYTAFASALEAQRTAENADYIEHELRTLRKLRSLAGDILDLDLDDEVEKDECKPEGLEELAKGWPFEDKSAGDPIAAAFVAVRSNIPEWDVTEEEASMFYDRAKNASIQNEGGDEHVYFERRPLNGVRRYPVRGERTNGTWYFEAVPYAGF
>Burkholderia_BCSR5_peg_07088__MW460245.1__79920_80150__hypothetical_protein
MLNWLWEKIQWLLMLAVSEGDPQPTAEPKKVRVVQRTSSAKPMDEDQRRLTAAQQKRERKAEKLRQHAARNGMTGG
>Burkholderia_BCSR5_peg_07089__MW460245.1__80152_80295__hypothetical_protein
MRLKALGDGQSPSAVNAFGLVLLFTLAGLGLFASLTAVIKMLANLLS
>Burkholderia_BCSR5_peg_07090__MW460245.1__80541_80906__hypothetical_protein
MARNTKAKRELFAKLDAQAEARDRKVKAKTVKFAAALAKAYKLRAETYTMRLAYIDCIVLTGAKRQIRIMVNYLTKQVTVRLPDSKLNIVADNAAHLQRIVKNVLTPAANDSNADAEEKAA
>Burkholderia_BCSR5_peg_07091__MW460245.1__80977_81378__hypothetical_protein
MAIKTRTRNLVKHLVANFADRYEFFIENAQEGVDVIHVGRRIIKSKLQSLNFEITVDYNCKQVRAFGQVIAGLEHLEKMLGKITRVTDLPKWVAKFARTNVKLSATMLKQLAKKAKAQRVPTLEELRTFEFAL
>Burkholderia_BCSR5_peg_07092__MW460245.1__81406_81603__hypothetical_protein
MSYEHMWALSEKERAHYIERAQRGEGEPFSTAFDTVYFQRPRQYPVRVEKCNGVWYAEVVAWVGL
>Burkholderia_BCSR5_peg_07093__MW460245.1__81613_81996__hypothetical_protein
MSKIQKMAVREILAFGKNMAALLPEDKLTVTQTETHAMVRMRVSDHHGYDVELSLFNEGNNIATVLSLFRRKDAKHNHLIDDWFHDAKSCVSVEDAIKQAQDLWNDFWNGPDQWFKNRQYWQSEWMH
>Burkholderia_BCSR5_peg_07094__MW460245.1__82038_82964__hypothetical_protein
MPHFHNTASGKMVNARIHEKHWRKLPFQIQPAPEHFPVGTLFTVDCLDRDKGKVFEVRKIVQNSSRGYVLETTTPQEGAGSGPDAIFPEGMMESFHICHVNKILARGNGPLVIKYQYHVHHDAKHAAQTAEVLAVMKHEAEQGVPPKWRKGVWTPGHGPRSLKGYHVIQSYDVHAFAYLVFLASGRDSLRNVDYKEMMAHLVERHPEHVRDRGDWLEAFWFPKKWFKRWVRQNVNRFLCNLHEEQKREEEESNRMWDDVSDTMDDTPEWQPSEDEPKQPFPLTLAVEVPEQQEGDDDEANDDTFALHP
>Burkholderia_BCSR5_peg_07095__MW460245.1__83004_83573__hypothetical_protein
MSAPAFKGLNRKQRRALQFAGRSDTFYEQHKAGLAQVEAKQALEEGLPPVQTVIKEVDGWIAIPEFDGTFMPYVINYMIPYADLDDKYKSAAFNYSGQYREKCEGNVPAAYQALLSEWFYGGLLKLELTFKPNVRCANGDTAHNAIMKRLRLYLGEILGSFEPSHEHKFAYLVYVLDMVCTNARWTPCK
>Burkholderia_BCSR5_peg_07096__MW460245.1__83584_84051__hypothetical_protein
MSTKAGVYKLDELKQGVSVWVVHLIPNLHTGLFQASLSEPYKLCRKPRACFIGSDDDLTYLSHDMPYVQPYRHRLMRDGRTHYEFHDMCGDRGVFPRGEFKYLNHNRGFKSLRKALRYMRLYDGTNVPAEELRRLRLWKTDDALVDEFDYSDLDA
>Burkholderia_BCSR5_peg_07097__MW460245.1__84235_84567__hypothetical_protein
MKKILAVICMAFAINAQAELQRVATSQSNMAWANIRATPECMAGMTAKETKVNGVRTIEAALPGCSRYFVYDTDGYMVITMNPNEAKDLRAELKAYRAETAELVRMARGY
>Burkholderia_BCSR5_peg_07098__MW460245.1__84569_84907__hypothetical_protein
MQIKNDAIAQHANTLIAYDAGKKKVSVAYLTWFLGGIFGFHLIYTRKWFYFIIQWALLYGFVVASDPKSELFGSRWEFLATWAAFIVIDGLILWHHVSSHNKRLVKKLSGGK
>Burkholderia_BCSR5_peg_07099__MW460245.1__85013_88798__hypothetical_protein
MQKTQVSILVASLFAAAGVNAAGSLQFVDRGNPNQIAKDCIDGKSGSGCVGTRSSGYVAVSTASPILQGNGAVGGTGGIAIGDRANANKDNKGTGDNNGGAMAIGVAAQAINNSAMAIGTAAVATGNTAIAMGRQSAATGEFSMAMGNVANATGDRSVAIGHSANAVGVQSVAIGNSAGGANDGVSQGASYDAATQTRSVGARSVAIGANAQTTGDDQIAIGNGARGMTSVAGKAAFSNEAVAATGAVSFGDPKGTGVQRQIKGIAGATDGNDAVNLNQLTAVNSSLSTSIGAVDQRVTTVDNRVTTVSNSLSTSINTTNQNVTNLSTSVDSSVKSLNTSITNVDNRVTNMGASLSTSISNIDGRVTVNEGNITNLQAADKLNVKYDSLSKDKVTLGGA…
>Burkholderia_BCSR5_peg_07100__MW460245.1__88915_89322__hypothetical_protein
MTQPTESKPIKVLRLSAHNVLARMFHLHGNTYQIIVTRGDEFGPVSRTQNITGESVRHAKTRFQEWTATHYPEVPHNPPPAPRIPPRPVAPPMPVPVRPPQFFDVPIEMPEHKRGRAERRDSHRREHSRKEARWN
>Burkholderia_BCSR5_peg_07101__MW460245.1__89333_89752__hypothetical_protein
MIVEEIKKVEKRLDVTRANLELWRREHHIHNDTSSHRCYSRALLQHLTVLDVFVTTLGISLNEKELEAIRDEWDKVDQPLPAMIDGRIRPRTECPYRAKCEIAQDGACHHLGVKHLQAFSCATARGFALVERNESEEKA
>Burkholderia_BCSR5_peg_07102__MW460245.1__89749_90234__hypothetical_protein
MNSLNRTRIREMPAGSDLFEQAPHLKTIWSPEKTALAAEYAKADAGTGEVFAITYDKAVVGTTGFFIEPGDPIDTVRLRWTGVIEQYRRRGITRDALTLLVPKLRAKYPQCIKILEAVPINDNGKNFIIPFFTSMGFVPQGEPYKEDWADHMWQDYVWNKE
>Burkholderia_BCSR5_peg_07103__MW460245.1__90231_90776__hypothetical_protein
MKTLTVTKDTTAQEIFDFVAHHLLLQAWPAMSKDGQNCTFRGQGRACSVGCLIPNPMYSKLMEGQASDDLIHAARNFLDEHPDQRNAAEDNYGIGEARARYFVLLEPHQSLLSALLDAHDSYYEAFKSEATGWTAPDRATKAGKRTVRDFWLRRLAYVAQSYKLQYDMAKVEYYFNNVHPI
>Burkholderia_BCSR5_peg_07104__MW460245.1__90786_90971__hypothetical_protein
MATVLHRGVKPSEKKHKVTCDSCNSVIEYQQHEGKVTYDQRDGNFITFKCEVCDSNINKAI
>Burkholderia_BCSR5_peg_07105__MW460245.1__90979_91506__hypothetical_protein
MLWARLKSIHRLHNYHGIGETPWWQGNMSNPRDFIHMMTVYQSSLKNYYEASNREQFRDERDPGHFYLIEIFDRIEVGYKKYEYKSRGFVGLFDKHAREWLQPHAKENAWCKTHWEYPVFVFSDCYQYTETDGFGRVGVPGASNGMYHTLGTEEALLKRAQEFWKKNKMREKVSA
>Burkholderia_BCSR5_peg_07106__MW460245.1__91503_91934__hypothetical_protein
MKTRIQDVCKLIWDLRDHRHVVIYDTLSTLTEFSECLSEHIGCLNFDSRVRILGSLRSDTAIQHDLQAFDEGHVEVLCISRNKLAGYRINCQGYPVTVSAICDMQTNEVLQAMARFGLSVDLRNKLPGVWDGVQSAARIQDDR
>Burkholderia_BCSR5_peg_07107__MW460245.1__92451_92798__hypothetical_protein
MDAAIASMIGAPIATCTSTLLRGFQNKAVAANDKRQAFVVGSIMNAADVLVIASVAAHASIAVVLLAALGAGIGWVSGMTIHDRLNRKKREQLKIEKRAKEKRRIIKVVRELNQK
>Burkholderia_BCSR5_peg_07108__MW460245.1__92830_93237__hypothetical_protein
MSKVIRRASGVIAYQFADEGQIEVVLVKKTNGRGWTFPKGGVELFQSDATNATKEAYEEAGIIGAIESKLGFYRYTKDDVKQHVVLFQMRIAMLLDDYPESEIRKRQVCLYDEAVELLDKDNRKLLDELIENLQQ
>Burkholderia_BCSR5_peg_07109__MW460245.1__93301_95199__hypothetical_protein
MATKAFDLERAKARYLTAKEAYYNDDEPVMSDKAFDKLEDQIREHDPKWKELMKTGARVANKKTEVALEWLMPSLEKKYPEKVDAWITKYMRSASSIVMAKMDGTSLELIYDRGLPSRLITRGDGERGGDVSFLLPALVKAGSIPKRISFKERIGLRCEAIMKELTFQRKWSVKAKGEKAGFKNGRNMVNGLFNRQDAHPALADVDIVVLGVFDWDLDTGLAEMAEAGFTVVEHKRVRRGALNGVKLAAMLARFMEASPYLMDGLVVANYDFIYTYETVDKPKAIAAFKMNDDENAPQVTVGKVVWQRTRLNRHAPKVMFKEPIEIDGVMVTYATCHNAKWMMDRGIGPGAVIKVLRSGGVIPKIVGVVKKAKTLQWPEGAYRWDGVHLVGDDDNETRS…
>Burkholderia_BCSR5_peg_07110__MW460245.1__95207_95815__hypothetical_protein
MTYEERQQQIEEAFRLIRNKTRFIPIEAFEEGMWYWFHTYVERKGKIEPRLMPGQATMFKGQQCVRHSFKQDPTPVAKLRVVGGRKVGLFGSLIMEARMMERDGEPQRALEIWEEAMKTMSPDEIAEREIHAQQYSRKPAWRPALAPPAPDYSAQAKARWEANRKRSEEALKEIYVSHADRNQSMLDRLLGLFGLQRIAKEQ
>Burkholderia_BCSR5_peg_07111__MW460245.1__95815_96135__hypothetical_protein
MDERNVYTKRWNGKGFAFIQTMNLENDTAYYHSADGKLLMEVDSHGNCKDGEGNPFGRFVLDWRAQHWNYEAVDGTKIETPFTKLFDQAEPHVVAKLFASKAAEAS
>Burkholderia_BCSR5_peg_07112__MW460245.1__96132_96611__hypothetical_protein
MSEVERKVGYWAPTWEPRYEFEKKIYAGLSMPVPADGYLGSEEHRRFCKLLGMMEMEVYKYALAHLENRNYRLQQMMERPSHAQMAISEDTPKAEIHQYRGSSDCRCCRQRNGSREYVFRFEGIKWVWPEGYRHYIEEHGVEPDASFRLMIYAYFGITP
>Burkholderia_BCSR5_peg_07113__MW460245.1__96902_97033__hypothetical_protein
MAVYDLALEVKRLNDENKRLRKEARSERDKSIEALIRKTTPTA
>Burkholderia_BCSR5_peg_07114__MW460245.1__97288_97443__hypothetical_protein
MTAAELTENEREACAKSDLIVLVSYISTKYDIPVDRSIALLEQVTDALKAR
>Burkholderia_BCSR5_peg_07115__MW460245.1__97470_98903__hypothetical_protein
MDELIPKSKVDFWVKHSQNVMLIGKHGIGKTHIIMQAAKDHGLKLKYFSCATLDPWVDFIGIPKERTMKKGDKKIAYLDLIRPKDFALDRVEFIFLDELNRADPKVLNAVLELVQFRSINGKKFKNLKMIWAAINPPASETGGTIYQVQELDPALMSRFPVKMYLPFDISRSYMRGKYGAQIANAVCGWWKGLAEQVKDDFPPRSVDYALDYLKMGGDVDDCLPSSVSKSQFLQVVGGTYDAEEEEDLVTAGLVSNSGAQDVTRNDLNELCSTASKRRAGQLIIAIRRLAADDLISLYRALSDPYTASTANPIRALLASLNPAQMNMITTNVANGTLKAPLPQLKTPAKAVSHFSNIYPSTIIDETADDIIRSFRSGKTKSSKRLLDDEEDLEDEDEGE…
>Burkholderia_BCSR5_peg_07116__MW460245.1__98906_100714__hypothetical_protein
MAKDPKSKQDKRMEKRHKQFAALKDEIRKLSTQYWSVFANATIGFSSKKFTSKSGHKTEGSYLTAKNRAFHFVFEPSLWDKLNAQERVFEMLHLVTHQLNGHFKRFKNPSGELESKAMDLATNHLLMSKFSFDLENMPYVKEKEQFVWNVQPEGMQPNLSAEEYMFALKAHQQQQEKLKQEQDDEDQEDDEGESGDSDNSEEGDGDEAPPSSGGGSQESEEDEDGDDTDSSSGSDESDESDGSDDSEDNDRGGSGSDADEADEPENGDDEDSSSDGESDEEEAEDADGDSDSTDESSDGSEDGEDDPDSDADGEDESESDGEPDDAESDDGEESDGSEGDPDDDDEPAEGYDDHDRSVIDPEDLQEILDDAKEILAEEEDLSDDEAEDQLKDAATNDPP…
>Burkholderia_BCSR5_peg_07117__MW460245.1__100855_101142__hypothetical_protein
MAKQDLRVNDHGIDVRDLKPGMWITVWWYGKGDERIYDRCLLLEVEEKPHNFKGVRDITVFVREKKGLCINRFAQHDQVVEIHGMLSTDSVPLSQ
>Burkholderia_BCSR5_peg_07118__MW460245.1__101193_101606__hypothetical_protein
MWFHVTDKDYGPAVKFSPRVPTDKLPPWEDKTTPRICFSPSIEKALMGCMGVGCPIEGVHDLSYYSKREGHRRTSHHHPYVYVYAISDRHDVVTPTKAQVRDVETSGEVWRVRPTTLRKFGRIDVMRSLAEKVVVVD
>Burkholderia_BCSR5_peg_07119__MW460245.1__101852_102355__hypothetical_protein
MAYADKATKASVRKFVAALGLTAPERSNAKGGVKSAECFLDDNATQAKRALLEAGFKRVGGAFYCAQGVVTVEEGEYGGAILNFGHNTEYRASSRKSAPKQKAARKTRVTKPRAKKVKVDTSLKSSATPKQAARNVAVKKAVVKAADAGNKFKAKPSKQHDLSAFDF
>Burkholderia_BCSR5_peg_07120__MW460245.1__102412_102714__hypothetical_protein
MTKLLSQVQAQHIASALTTLNNVAIPYFRTAFTKKVGNDVTVIVFEWIEARETQVSIYECTTDQASNLLLAKRGYKFNDLDCEAYEGHADQNAFLEAYGV
>Burkholderia_BCSR5_peg_07121__MW460245.1__102757_102873__hypothetical_protein
MKTITFIQKVLDTKIGATLGTMAFGAALAWGFVYGWAA
>Burkholderia_BCSR5_peg_07122__MW460245.1__102927_103217__hypothetical_protein
MLQSKRLGSKERFQFILQRVEDILAHHAAEPVIRLVFNREADDNWMVFDYNMFRGGDQVVIYTTHEPGNPHLTNSSRSVTYATIHDFTQAVDRMVG
>Burkholderia_BCSR5_peg_07123__MW460245.1__103256_103510__hypothetical_protein
MAKSKYTTIAISIQQAKLVLKGLTLSGLGIDERVHEKAQLHVALREAVNAFNPLKHGGINLKVTAAHQKLMAHANILAQRAEAA
>Burkholderia_BCSR5_peg_07124__MW460245.1__103507_103965__hypothetical_protein
MTKTELMALIAASNDGMHESFEHETSGIFDITEMRAWAKTNLEPVAVEIAQVLPALLECRYYDTQRVLELSADSWQNDPGLVVQYDDGSHLVIDGIHRTIRRAMAGETLMPMYLVPEAHIIRPDDSEWGRGEEIGIAWGDHPSPLTTKNGAA
>Burkholderia_BCSR5_peg_07125__MW460245.1__103965_104252__hypothetical_protein
MELHELVMTAADARAKLDAPSLYTTENVVNTLRHVNLEIEAAAKTKHWVQVSLQVLTAVNRGTVHDVVSILRARGYSVGTVSCAETSLLLDIRWG
>Burkholderia_BCSR5_peg_07126__MW460245.1__104255_104566__hypothetical_protein
MALRDDISPFGFNMPTAEELRKVSISQTGPMMCAMMKEVRDALQAAAAAGEYSTIVTLKGTHAALGDQVEEIRRILCFDPYLYTAAVVGHGNDFVNLSVSWSK
>Burkholderia_BCSR5_peg_07127__MW460245.1__104568_104831__hypothetical_protein
MALGYVDSDMPNVMQHEHIQNSIAIQRMSRLVENDNESGLCQHEDCGLPIPKARLLAIPNARFCVNCQAKADKVKVGIKARNTYTHI
>Burkholderia_BCSR5_peg_07128__MW460245.1__104842_105297__hypothetical_protein
MSPLTVDKREFECSHQGRTFACVATQDPSQAGICDFIVEVKETNRPSPLADLFIFRVRFRMTSIGPRRYDVGNVTIMKEVFTGPDAGLQHFRNESHFLPTKQLAEKAFEHFMTFVTGWLFHYDKQVELQKQIDSEKEWAQVPKVATKIRGA
>Burkholderia_BCSR5_peg_07129__MW460245.1__105301_105717__hypothetical_protein
MDDVVKANLEVMVDSVLSNTSGDLRKRMLLLAQLAYEEGRKEEVRRSSMPRTTRAKIAEVTSKSWQDPAVSAARRVRHNIHVEYDGMKMTFKSVRVAFEKLHLPEVKHQRFRLELKRDGKRSIDWNGITYNFTLGEQR
>Burkholderia_BCSR5_peg_07130__MW460245.1__105714_106202__Acyl_carrier_protein
MSAIGAELHDFLVAVEGVQEKHDLSTEEVIQLCCQHAAALAEGIVQRRKQERKKPAKVKEEPMKAEPAFIHSMKVVPADTPYISARNQERVFLIVSEQLGIARAELKASQSLVNDLGADSLDTVELVMAMEDEFQVEVQDEDAEACITIQDIFNLVARKVKQ
>Burkholderia_BCSR5_peg_07131__MW460245.1__106199_106627__hypothetical_protein
MSLKSKAKAAKQRERKQQEAAREAQRLADNANRLKTMSGGFSRSPVKRSTVQAFKASKMPQYVKQREVSHADGDRFLHMSAKTKPAVVGELTPEMQAREAMAQSYAREYKNRVAPAYNKGPDMLMSDSEYAAMKRGELRRRS
>Burkholderia_BCSR5_peg_07132__MW460245.1__106627_106830__hypothetical_protein
MGIYGWVEPFVLPYPAGMSKEERQANAWRNFRKCPACGAEKGECCRTPACAQLKYAPPELRDKFPKE
>Burkholderia_BCSR5_peg_07133__MW460245.1__106833_107015__hypothetical_protein
MSVTTTYSEKHEEIIENLDRTIELLTQIIGEKRMWGSEGVDRSKLARNLTTLLEVRGDLE
>Burkholderia_BCSR5_peg_07134__MW460245.1__107012_107332__hypothetical_protein
MNPYSHIPLSNSPHIEPPDCRIGEVNDKYLYLECLNIGTLGRRWHFFVTLHGELYEFDSNVGYKDQPELHGKARYRKIALAGEEWPAQVNHPFNLDDHATPQGLEA
>Burkholderia_BCSR5_peg_07135__MW460245.1__107555_107713__hypothetical_protein
MSPWTKFLLGVLAFNALAAVAYGIRVEYKARKRMIEDIRARKKVIEIWRDHE
>Burkholderia_BCSR5_peg_07136__MW460245.1__107706_108062__hypothetical_protein
MSEGILTLRQQFENKLCRMYPHDPGRLHRYQEDDPDGIPVPEWASVGDYSLETTQVLWLGYCMRNDELQPLLKDSLEFVTSFNDYGTRQSMGSAWCLTTDVLITSLEEQIEEGTPEAR
>Burkholderia_BCSR5_peg_07137__MW460245.1__108325_108729__hypothetical_protein
MEVNWRGRNGVSLGITGELTIQEAKLKQSEHMVKPTLVCVDEAGVTWEVDRIAMKNELKPIALPSPFKARYRLTEWYHTWRQASYYADAESVEDAKDQVLRHFENVQRDKLTFELEDSYSVSKPTGEPIERKAT
>Burkholderia_BCSR5_peg_07138__MW460245.1__108726_109370__hypothetical_protein
MTKTSIPLKEPFGPIEILRINDVVRYRIPRQRDTNPQSGWGVVVRLPSHDEGFINLAKADGVTCIFQQEIMEIVPTSQLRSRDLVKFINERGVTMTLPFRELNKETLSAVMLGGSTYPLWDVRGMQEPDAGYDRRGWVNGTRKISLNDLMARLDKYITAGCAHERSIDNSGFSADTRDSLEKARLSASENFKHGLRLILMNGLTEEDKEVINDD
>Burkholderia_BCSR5_peg_07139__MW460245.1__109360_109809__hypothetical_protein
MTTDVPKSGTVQLRVPCAVRFQELAVYQEGVLIRIDGVRAYVRTELPHRPAGDLHEIHINNIFEARLSDYEEWRPVGRSTVDQRTGFLYRWRLRKLHKLQQQYAEESVEIRHMRMNSSYHPNVIMSKDARIAGLVERIDQLKYLLKMEA
>Burkholderia_BCSR5_peg_07140__MW460245.1__109809_110288__hypothetical_protein
MPLVIGNRITFQDVISGTSASGRISGLFFIQDTDILAKYEVKTMRYGVECIEQVMPNEVTGVNDMPYNEYRLRLIDKWRLARLESIRDALDQARKQFYYLLENTHGEQRFQSLGKLERLSIRTDCLQKRFNKVKLKLRERYPYQYHDPEIVNAVKWKVK
>Burkholderia_BCSR5_peg_07141__MW460245.1__110285_110641__hypothetical_protein
MKFPVGIFDSMTNCLTKYATEGTISCIDTRTYKQVKYQGFYKGGPVLLDFEDEQAHVPSIDLLGRIEPSFGGYKRTVELEGIIFFGLWPMQRVKANEWLCSFDVAVLAANQIKEVGNE
>Burkholderia_BCSR5_peg_07142__MW460245.1__110634_110831__hypothetical_protein
MNEAVEVKHEVKVFEVNAACGCGGTFIATGLVMTASPPIYEHRCSSCGKYNNFRKRYPATEFKRV
>Burkholderia_BCSR5_peg_07143__MW460245.1__110833_111918__hypothetical_protein
MKPQRLNEFRRATYDTVPPGASLTIITFAPSVWRKLLKGEDKKRHIEYASPQKVYHSRNGFKIDEGRAVIVDHIDDRYGNMMLEVDWFYESYTTYKYVSLHIPGYVDTLRKEFLKSIPKDKQAFVVTEGFDHGAPRVLRWSKVKWEVNTRPANKTKCWTVDEVLKRESEPVKFLAGTDLVIYEYDINRLERVTVKDSDRFRDMLNFVDDVAAVQFPIVLKYTDREVDASRERAAHFESVNYDKFKRLDFQVTRELVEQEVKAKAKTIPEDEDLDGCEDCASGDDCGCDMEVHQALMAQVQAMVAKFNGMVIQHAAGSRKYEGGAFALAGRELIDAMAKAGLCKDTLVDQLNARLVLGDVNG
>Burkholderia_BCSR5_peg_07144__MW460245.1__111911_112162__hypothetical_protein
MAKAQYYRGGRFAPNTHLAELHTAWEKTHPSAKVEIEVHDPKTNKTTKVFVNAKTHARAKLDDHFEALEAQFKQDYPTWKAYP
>Burkholderia_BCSR5_peg_07145__MW460245.1__112159_112521__hypothetical_protein
MITDYLVIDSQDNLAVIRVDSYSFTNLQFEHMKFCQKVWAVALGDECLIVRMEGGVLKNELKYGINLVPRKPIPMAKPIYGKLRASTLPPEKRMSFRLGWQASNGFEVPRKEVLRLYEVQ
>Burkholderia_BCSR5_peg_07146__MW460245.1__112521_112757__hypothetical_protein
MARKTFEISEGTAIQVQAIEYKGKQRISIRQMYKKKGEKKWSPAKQGITLPKENAKEIAKRILKYADLDDDEFEKVGE
>Burkholderia_BCSR5_peg_07147__MW460245.1__112754_113008__hypothetical_protein
MKANFSVSQFLRDGEESKRYKVTPIVPGYAQIEDIRQNRVVVQSVDIDLAPSLLRFLHNRSVLQENGFVEGRFPRVKKEVGNQS
>Burkholderia_BCSR5_peg_07148__MW460245.1__113005_113502__hypothetical_protein
MRQYFYKQHQCTAHDAGDPECICWHDEGTGPFPDRRESDTNRYSWRDKPVQQTTERTIRERICEIRTSLLATSLPYETARLLRKELSELQEKHYVPLHTAAQYLEFLSTHEVTTKRINVQDTNRPYVWCLFNIACQHVYGDTVKECLDKAMAIVYRKPRISHVLL
>Burkholderia_BCSR5_peg_07149__MW460245.1__113561_114349__Phage_protein
MSKQLPMNAPMNIFDFNRIAGSKAQAFIESGLGLDALFPFLIKEMNEMYSLPINLDPTIDSEDIGEYASVRISKFLKTLQKEIDEGVEIQAQLAWFESCITPEEGDEDVPLAGIPADLKLLAAGETEISWEEARRRIIVNVADWLGDIIVYCRSEALKFGLPLEGVLNIIMGSNFTKLGEDGQPIKNAEGKVEKGPNFIAPERGIYTMLFSADELLEEANELEEAASSLRAIALPTLTRESSEVFIDMDEEDEEDDDDSFQD
>Burkholderia_BCSR5_peg_07150__MW460245.1__114471_116204__hypothetical_protein
MLSPLMEELAVQQPPQSVFATADEAVMVTASPLVSLIEACYLLVIDYLEMPNKPALPDTAAEIKKVLPKAVKVFGKDTPALKDSAVAAISGRSKAEQLALLGTEIKDALPVYSQEKFGFSHEELEVLKSLAHYLRTDSEVALNKIKKYAAITRNTFITSKLTPKEGSQSGVRSQLEGLVSQLVGRKDAALTPEESAVIKETHPEAHKQYLALRRNFNQVWKDFVVAYIRKSGRHLIGYEELLAAMDQMGLDHLLSRGFTGQIDDLGRLYTVNDELIDGAPNAVTFPSVVMNKAYGKPGGGDWIMKAIRADGTDGPYYYTSTFKKGQAKAKFERVALFSNKIDGMRKKWFAEVKKFDPENIKSVCAVILEILYTFSARVGSAKNATEGSPTFGISTLLVK…
>Burkholderia_BCSR5_peg_07151__MW460245.1__116197_117075__hypothetical_protein
MCDDYYCYVLLDPRKPGKFKYGSLVFNHEPFYVGKGKRRRCTSHIRSAKKGKCLDGNRHKFNKIRSILRAGSEVIVQKSANTSTEERALAAEQRMIRAIGRSDLGEGPLTNLSDGGEDQANLSEKVRRKIARTSKRNWNALTDEEKAQFSASVGKAAKAAWEACSETEKAKRIAKAKAGIHAMSPEAKVAAGKRKSKGLKQYWSELSESERSKVLAARRAGKTEESRRQQSEQHKGWNARRSPEEQALTSKRMTKAWKNRKPKTCPHCDTSSVNYANLTRWHFDNCKHRRKK
>Burkholderia_BCSR5_peg_07152__MW460245.1__117072_117203__hypothetical_protein
MKVPRLTTAEKWFLAVVLVMATTSAGSNSTTPQKAHQQSAQTK
>Burkholderia_BCSR5_peg_07153__MW460245.1__117200_118549__hypothetical_protein
MTVLQMKIPFDLKAYLVEAARADEKQAFEFLKANGFTGLVRKKDIENRMTFGYKDFNARHLTQYLGAPKAGASAITWNVGKAGTLTVFPKRKIVALINKGGAGSQMPDIKPIDTHVPEEHDAPETPAPRTPKAPKVPVKKPAPPTPPQQPEKKLPPALDPNVPGAKDNDDAGVPHVAVPANLIKQYEWAQDDPQNTAFRLKFMKALWQHFNAAKFHGALQEPRFGLMKNMAAHKMRVRGRWWPLYHRLEMAPRIFNASPAFFFEIFLHEMCHQAVTQVDKMDNDPHERANKGHGRYWQAWMKKVGLNPSRFDPNDNSTYLNKEEREAHDKKLQKLEQDKAAVKLEPMHVSTRSAGQEVTVQWNNELLHGLTAGEGKKGALAFVDYKEPYGTGFKLVRPQ…
>Burkholderia_BCSR5_peg_07154__MW460245.1__118559_120103__hypothetical_protein
MRTKAGSTTQPVLNPAGKDLDLKDLEKDFMWGVPQNTPSFHAAKPNNVTNKSVFIMLYCTGTGRYLFCRRSEEVDAPHTWSFFGGGVDAGENLKQAAVRELLEEGQLSFNPHMSVDLFALKKDGHTFYTILGFVPNEETPVLNWENDAFKWVKYGRWPAPLHPGVTRMFANPKVLQKIRQFASTNVETRAAITAALKVTAKEGEWFYSMPPEMQKQYVEEHPDSKYAKDYKAKQDQKKLPAPKKEKPDAEDVKFKERQEPPGRPKPKQSIVQKSLKSIAKLPKQLQQFVKTGGTKASSAARKVTGNAVVKGSAKVTKGMLKDTAGVLKGANSVAHSLTGGGTRDDWKAAAKLGMTILASGALASAFAASGPAGFMALMALKHIGAPAMGNIVKSAWKSI…
>Burkholderia_BCSR5_peg_07155__MW460245.1__120100_120732__hypothetical_protein
MSFLRYWRYPFYVMLDLVFLFLTVVVFNWWIVFFTVSADNNEYLKRKGYRNCEMLPWWLKWFDTFDASTDEYWYGNYYNEDKSVPNPYGPDNPPPFWLRKWYQIKWLYRNPMYGFSYWVTGIKFDASQWDYLYDPVTKEFHAHDSSGHFTIMKDGLLTQKLGWKTWGYFDNANLQWREGWSWGPEMRAPLGFTPLMGRNLSNIWKKLFGG
>Burkholderia_BCSR5_peg_07156__MW460245.1__120734_121366__hypothetical_protein
MPSNQIKHDVKEGKGTKKSLEKKWNRAEKIGKKGAKDKKNPWPLVQHIYQNMRDSKKASVQAGTRLQLSAALACAGCGLVACDCDPNSTIQPTSTPNDREPAIFVGEADDIAAPGYRGYSGESETDIGGPKELMADTFEGFINSLQFDYDRPDGANFVIVDAPVSQVHQKLIDFGWGMAKRNDKHIMAKGQHSVELQKADGGRTKIIDVA
>Burkholderia_BCSR5_peg_07157__MW460245.1__121374_121676__hypothetical_protein
MRIEAAKRLKADTNPDELIVGDERIDKIKDAMHLIDRTMKVPMEELDGAHVLVEFQGKAEADLGAADLRRLETVVSMTKARFSIRCEGGKLVYTFELDRH
>Burkholderia_BCSR5_peg_07158__MW460245.1__121678_122046__hypothetical_protein
MKIQAATRLKAYQLIAKEQVESITVEGLATSLLKKFGGDLTEKKHNGTQLTYGIDIRGEDMRPKIVEFLDRLGLSRVGKMNGIIDVYPRRYVSSRIKIVRLTYESGDVCIEIQGTLDMIQQG
>Burkholderia_BCSR5_peg_07159__MW460245.1__122058_122549__hypothetical_protein
MKIEAAARLQASHLLEADAHDELSALYGLYQNRMKGKGKPSKMGQWQEVSWHLGNNRGKFLEFAVTYNTKTGEIALVYHGLLGDVKAKGTDAKKIQKDFERQANKWLNSGDASTEDRENLDKVLGKAAHHYDEDDEDELDRRGGGGRAGPASRRKGLGGRGRW
>Burkholderia_BCSR5_peg_07160__MW460245.1__122596_123105__hypothetical_protein
MHSIHPYLTPVISEASEKQRRYDQLYMDIALRCSDESVDKRRRVGAVVVKDNSIVAWGFNGTPANTPNECEQYALSRLNPCNPDSTLWFKGNSKPTVLHAEKNALLKLARSSYSAVGTTLYCTDCCCLACALDWAAAGAKELVYQYPYRLEDGLDHLRQQGVTVRFLGG
>Burkholderia_BCSR5_peg_07161__MW460245.1__123107_123700__hypothetical_protein
MAHEETATQLIPKLDDTLHQFVIKKLKEKIKKDPTPWSTWRSSHIYWFGDTSTGYYCLEHEGDILYFVRYKAIKANKMRFGRQILVWRNRTLKGSESAGFAKEIFFNVLLPKFKALIADQEQTQDGMAFWQHALSEAINQSYRFHSYFLDRRATPNVLHEIQSYADVLKYDKELWGTSEGHRRTFAVISTVPLEIKA
>Burkholderia_BCSR5_peg_07162__MW460245.1__123719_124003__hypothetical_protein
MYQIDPRPMKPHDVVIQHGLQLLLERFAKIPEGMSRDVYGSSVVVYNKKRTINVKVQADGHLFVDRKVKGQWKSHKEKCDSVDEACDKAFEFLN
>Burkholderia_BCSR5_peg_07163__MW460245.1__124099_125328__hypothetical_protein
MPVRNRSNNRLLPANARATDVAERAIQEILPVQQMRYHNAFRVQGIECVMYSRMRQGHPCSCQSSGKHVNARLNKEGKASLGTINEMLTDSLEFSITNYGQSTERRMFGVDTGQTSPFAPVNKNQGVFDVIGNEGMAQSRTSDEKDFADNGPFDPTTLDDLVGEFDSFRAGFGDASCPICFGTGYIGGYQVYQGHRTVYGVDDVVLPATASIDMTARPFKALTSGFKVRTVLPRGALTLDVFRVMNGNKIVPTRFSIDGVILKNPLQVLKLCDGLPHIIEAVFDAEFTHFEFQANVSKESTYFEFPRLSSSSDTAVLDQTNPFQIIMSPLVPSVLPLDIIQESMRGKMLIVMNVNDWNTRSRNVLGWECEVRVLQPMELQQLLPRRKPQLYTNQTTTMV…
>Burkholderia_BCSR5_peg_07164__MW460245.1__125339_126142__hypothetical_protein
MKADSAALELPKFRYVDDVARFVNRIQADTRDLSQVATLQQKQLAKLKTPKQAALASLAKASLALKKKAPQPKITAASLAKLDSQYSISEDLYRKYRAVEMAEAQLAAQFPDRGRSYAAVMGSIHALKTDVSTLMRQTLGFLNEVAEAHAPADFQKFTASVMDNVGKRMKYEGADNFLYISASPEGAPVFTAYRMFANACNTQGNAAPHLYVSAQWTVGAAVQVQVNHEFEQPAALLRAGGTQVNSAAEASKILAMELAMEGFAVSE
>Burkholderia_BCSR5_peg_07165__MW460245.1__126152_126520__hypothetical_protein
MKIMAASRLRATLTAVNQGGKEVEDKKALTPQEEPKKSEFSYEPNDEIKALKTKLSDAHVDTLEFGDHVSCLASLEGILAVMTDLGWDVDRHDKDGAIVTGNDMSDLKIEVEDDSHVTISIR
>Burkholderia_BCSR5_peg_07166__MW460245.1__126498_126902__hypothetical_protein
MSLYRFGRRVHATTGKGDNVSVDNSPNEFKPNDLQELDNTEVNDLSIYDIDDAHPNNTLQIGDPGIDGVLNTPVMPTEMTGDLEPGTDTIDPMVNIEPERDVSEMEPFYDPNVTTNNGNMVARVVARLRHTLKD
>Burkholderia_BCSR5_peg_07167__MW460245.1__126905_128428__hypothetical_protein
MATFLFSKIAEETVVVEANLASVVGDQTITDVQLQPVTPVTSPPLNATLLGVFDKVARIQLDDGINNVSYGFKLQVTTNAQVFVPQCAVAVVDVPFVPYTTQEPDAFDELIGALQAGTSAIGNALFVFDPSTDPSGGFVTWDLIGQDGVIYANGNAYEYSVEQNGIQSIVRADCIINAPTTIPPTALDQRYQLRYTLQLPASHSIAVDPDSQPTQTAFYSFEYVEITGLNTVPLGTMSTVEMVGVPASLEIVTDTIYDNMTVEIWSGGQQLTPAIPLDKPTRVANGFYWQAVVDTKTMPVSMVPYQVIYKYWNNANAAYVNQEYADLFIINPSIGSAINDVKARINKAHTTLYGTPDSLFPETVVMTWLRRGMDMFNGFMGKFTTFDMTNALGSIREYW…
>Burkholderia_BCSR5_peg_07168__MW460245.1__128429_128812__hypothetical_protein
MDDYYVYALLDPRKGPKQYGPLTFQHTPRYIGKGRGPRATASAIHDRKYLTNHKARWLNRLHAEGLEPVLVRIDTSLSERESFELERTLIKVIGRKDLGEGPLFNASNGAKVASTSRMRIVKPMWPN
>Burkholderia_BCSR5_peg_07169__MW460245.1__129387_129743__hypothetical_protein
MIKVHAAKRLAQSNSLQAVIEEDAAFDSSRDEVLRQFVRPLQGVGLEFVLKDNHLKCTVQEAEAIECAKRAAGVLNKMGYRLSIRPNVFQRLTFALRGVNGIVLQRISSTMLRIFFTS
>Burkholderia_BCSR5_peg_07170__MW460245.1__129762_130280__hypothetical_protein
MTVPTYKEAKDAMRKAGIQGVTDGDNWTGQDNGLFQRFAVETAYKAGEPDNARKDQVGFVYEGFMTPSVAKAIHDDTPPVVYSGTLIATPNPVTKGQQVTGNLAETQAPSDSITVNWGDGTAAQTINKGQPINHTYTAAGSYTISATATVPGMTGAQPVTVTGNPMVVQQGA
>Burkholderia_BCSR5_peg_07171__MW460245.1__130295_131092__hypothetical_protein
MTVPTYKEAKDAMRKAGIQGVTDGDNWTGQDNGLFQVFARNQAYLAGEVDNPIRDQAGFAMERVMTPSVSKAIGEDPGPDPVPKPYEGVFELVPIDATLGAIVTGTLTGTIPEDEVIIDWNDGSVPVAYRKGDPITHQYMKVGKYAPFCTVVLGEEQVKIVARTVVDVTDPTKPAGPVPYTATLTLSPANPKVGDLVTGVLVENKPSDTISVNWGDGGVDYPAGTPITHTYTAAGSYTVTAGGSPNGPITVSPTPYVVLAVPIGN
>Burkholderia_BCSR5_peg_07172__MW460245.1__131106_131423__hypothetical_protein
MYQRKVTYGRRKASGVRSIRRDSYATVHGHTVKNSWWELQKKCKERAGGRCEARVNGARCGKAGHEAHHIIALSKGGTNTLRNLIFLCTGCHDKRHAHLFKARSK
>Burkholderia_BCSR5_peg_07173__MW460245.1__131420_132109__Phage_protein
MTEMTAAQRILASSQVTALHGEQEKLEQLVQLFLQINPKPSDQQFHALAESLAVDKETLEAISYQMLGEEINEGGLVEGDIDIAGETPAGDAIPGPEIIDGQEYEKEEPMLMHMSVAGVGMQEVEGCDEANEVDELLQDEMNANTTTPDEDVLSGDYDQNTTDTDLLLLNDGDQNPGSNTGFQDETYDDGVGPSTVGIGLDGDQAALNNDGNMSTHIAASTRLKVNFED
>Burkholderia_BCSR5_peg_07174__MW460245.1__132111_132818__hypothetical_protein
MAEPFLSALGVPALLQARSPTIEAFPERFNPNNRRLWNVLVTDHKPTGTPGRDWGLVVRAYIDECTKRGLYPFQSIHQSTNDQTYHFLKDRRREVVRFINKSKLFNEIKIRDSKRKVSMTDRGFVLEVYAIVQLKDPSFKNWLMQKPYPNFDVVRKQDGRYMKPLGDGLSMFVYNDGANLTQRWHIGYIIECPFYPDIPGVPLASKGELERFVLDTIWMPILKMHRPDGVIHRLI
>Burkholderia_BCSR5_peg_07175__MW460245.1__132830_133150__hypothetical_protein
MKIEAAARLKAATELLADAMPDAIKHLVKYLESKGFDVDEVPQRGKVGKLEVNGRAMAIFAALNGSTMRNMGKGTGGRFLYSYNRGPKDIAFIEFDPKTCTIQFDR
>Burkholderia_BCSR5_peg_07176__MW460245.1__133409_138172__hypothetical_protein
MAKQLRPTTNLVVPENFSLPKEELRKNFMYLYTKAYAGKEIVFMTRLWASALFPTITSDPKFGADTRALRKGEEALAKRTPSGFLKLKKVLSAQDPHFIASVPVFLFSKDSYSDIANELRDYFLGHINKQAPVNPTAEEVQEMVNLKQRIETTEQQDKLTSIRFSTERMLQANGKLDPLAKANLTECLLGMRIELRANSGVVMMDFKISKAEAEQLTVTPWLQIRNVDLYPLLLQWVSSGFGSRAATAGAKKVATPVASFAISKIAKSLPPGQEQNARVNKHNLSIDPHGNPIWLPETLDNTKMYEDAYSIAGQREGDDSFSLLDVSDPAMMSEQQNKFTTKLPKNRPVLIDWVNNKYAYTMVNGMLKVQDLTRFRKADASHIYSLVTRRMFTMEAFRN…
>Burkholderia_BCSR5_peg_07177__MW460245.1__138240_138809__hypothetical_protein
MSEVQATQADQEVAATEAAQTEAPAAGTFQISKLKEEMDKAGYPTMDKSEGWIGLDHEQYRHFMTFVHGFSPRAAADALMHPESLLPKALYEACVGAVKKVEELVDEVKEDLGFGDDASNGDSTEPNGEDVTNDEPKEDVKEDVKEETTEPEQTEQSETTEQSEQTETAEKTEEVNPEGTADETEQKSE
>Burkholderia_BCSR5_peg_07178__MW460245.1__138823_139221__hypothetical_protein
MTIRVVSAGSSPYYRGGVTGVGIEMVRNMPGWTQVVGNAGDVGAVPLSVLQGQQIQMGVWAQAFGASVKVAFSLAGAEQLGMDGILENADIWLKEQTVAPGDIVQLSPIPVGLFNLLRVTFEGDGNICFVTL
>Burkholderia_BCSR5_peg_07179__MW460245.1__139231_140223__Phage_endolysin
MKDLRLPSAYVNAGLGQSTMKNQIRASSSLGILQTIERHGYKAKKQAVRAKNEVRSEFAPLDGVGWDGKRFAQPRRSGEEPLVPYNEGDPILFNRQVDTTNKAEQVMDAEKDSSLVQRVEYASYLPFAAKTYHISPRIEDYIIVSTPICPSDIPNRNGIGFPIGELVKWLAPPHTGQSYKLWSGCPVHLEHDNEDCTKAHGIILDTSLHRINGYGAGKLWKVMGLLAIDKNKYPDIAAKVLSGELNTYSMGALVDYFTCSYCGAEITDKNMCGHVGSPKQVNFEVVQDWDGSNHLAYLRAHNIQPIECSIVADPAWTTALSDNLLGTVTS
>Burkholderia_BCSR5_peg_07180__MW460245.1__140220_140417__hypothetical_protein
MKIEAAARLKAANELLAAPKDKTAPKGGPGPKPRDRTAPSGGMSTYKKRGEPPAYNKEGKKVKRI
>Burkholderia_BCSR5_peg_07181__MW460245.1__140566_142341__hypothetical_protein
MIRKQRVTAAQESTSLHYPNLETMPENQPDAEVENNQKWNTLIAPDNVEGGAGKESTSLHTPNADPSPAPEVPTKEKIGAAQRLKAGLEDDAADTPMDLPELAQDPDAPDAGDDENQDFGADETGGPGTVATASKKAVVAKKKVKAADEAGGPVGPAGNAQEEDCDDNDLANIDNEVDPAEGYLPTKQAVGQDALPIGANADEEDDFTGDEEEDGEHELNAFDFGGDEGDTELEHGDNPQSILEANEGEDEDWDAPAEDAFEVEEDEAEEEPLGLAEEVDEVENEPADNPLEAGDVMDLVDVDGTEDDADDIAFATMASARGNDVVHVIHKNRIIASMTKKAAVKAGADDVYTGAQFQDVVAAEVASHGLRKGLTSMGFVMAKVNVAASTTENKRVKAK…
>Burkholderia_BCSR5_peg_07182__MW460245.1__142462_143163__Phage_protein
MAFYFPQGRVVDSSETNVAAGAMITAEGQALVRSGKAPAAGVLPATGDATDIFVGFAVAGTSAAPFQEMFATKVEQFLAPAGGAVRLNFAPVTGQYNVRDLDDPTKAFTAKIDPATPNVVTGLPVGDEVAITYKYPLTVVQARALYGDIQPGGYVGDYVQQIGLIKRGPVFTDQYDASQDWSKAVEIYATAGGQLQMWDGVAAQKPVGVKINGYVIRVPGQEIPFLGIEFSAA
>Burkholderia_BCSR5_peg_07183__MW460245.1__143236_144327__hypothetical_protein
MARTATQVRAAKAPMLAASEFRFADSNEYAVGRGGELNASSKKDLLQRQAQFLSAASQRHVVSDAVFAATEENKKVHAELLHAAFNDPNTHRVLGQRMAESLFMTANRQGFMRKYLTKITVEQGSIPRFPVRKKDVTAVWSTSPTKVGTTIVRDKWYTPPELSIVARPFVTQNELNQSAGDVLQEKYVEATEAIMVAEDRLWYNQVKQIIGIDNNLTVIGGQLTPYSFTTVMTNVTRWGLKAPHVLLATDLYMDIIGNVDFYSAIDPVARHELLLTGELGVMYGCTITSDAYRHPEHKVLDQGEFFVISDPLNHGAYSDRGGLQSQPIDIAITEIPGRGWVMHEQMAISIANSRSVAAGKRPM
>Burkholderia_BCSR5_peg_07184__MW460245.1__144387_144848__hypothetical_protein
MAIPKYNRALDYVTLGFQQTCIASTATDPKVVAEASARAAKCFAFAAKQADAKVALATLENTGRVTMKAALEAKAAQIKAANAKKVQAADEGFDESVFEEDNEDEEEPTEATAEAEDEEEDEGEDLVASIAKVLTAMAQSKPAVKAKAKVAKK
>Burkholderia_BCSR5_peg_07185__MW460245.1__144979_145656__hypothetical_protein
MTAILPLEEFVLNGFASKFQQTFSCPMVVTNEHEKRKTLERLFGGKPIEYPYAFAAIESTDSAQYGYNAHYFVRRGIETVISEDGKSVATVRCMPLNFEMALEFHTNAFMGQLGDTNSVMTFIRRWNMAARAGYLKYTVNYGRLSFGINVTPSPSTTIPQKENISETENVYIVQANCTIHGWVSEPIMGNKGIIQEVTEELAIQQHLDAVGPNAEFYKFSDYRNK
>Burkholderia_BCSR5_peg_07186__MW460245.1__145719_145988__hypothetical_protein
MAQTLVINRTQFAPMVDIILANGEKTAVQIGPRSRGHLPEGATVCPRWKARNGDKVTVIEPQAPEQGPALVQVPQDEAPVKGATATDKE
>Burkholderia_BCSR5_peg_07187__MW460245.1__145992_147962__Phage_tail_sheath
MSVLNTNRPSDVLVQEINLSQIIKGNSTSVSGNVVVSDQGRTDPAYYTDPDSVVSEYGNPDAKKGFGIYTGLDYFKEGDEAWFVRAIGKGALYAGVLMWEDSGVTKLTPITQGIVDPKNPDWKAITPGGNDQNAIALFYPVRGQGSYASDVNKQPLGIQIVSQNLNAPTWPSKGAITSSNTGGSLPAGSYEYLVSSVAKDGTETIVSTPQDIVIAGTSVTNSITLTWMPDAQAVAYKVYGRTADNQVGLMDTVGAGTSTFTDDGSAAYKPDTSKKPKTTNVGPFNLMFNVNVFQINVNKTIPAESFTCTLDDEKDGNGNNLELEQRINPFSSYIQVTSNYPNLVDQDVRIESVDTTMMGGGDSGATPTDFDIINAWNKFGNKQLYNTNLLINGGRATPA…
>Burkholderia_BCSR5_peg_07188__MW460245.1__148011_148748__hypothetical_protein
MRIRASMRLLAARALLASPEEAMTELHPGEGGDEYRVFGDDTLDPSLAQDIDPKGPQRPGDPTDPVFDISFGTPAESREQNRRMGNPSVQSSVIKRLAASKLLESDEADQGEYSNDRAFIEDDVNSEGNFRRVNPDGTVTAEPVPSVPEGDGDTGPVGAPEGGEDTGGGEGGEEGGEGAPGGGGGSIPDVQSIMQQVDEGDGADIVSVENQLEGFSDPEGDTLIDADAGSGIYNTVNIMPLGPSG
>Burkholderia_BCSR5_peg_07189__MW460245.1__148816_149322__hypothetical_protein
MGRSSLFDVMSLPDPAQSWNFDLFLPNIPGSSDTRDLTFKCMTTDLPGFGLDVVETPLHGVTLNFAGRAIYTHTMNAVFLETADWGTRQKFRTWREMARSWKNNSGSFASSYKVTAEFVLYNDIPQVVRTCRLYGLWPETVAEFNMDGGASNIVQQTVTFRYDWVDDL
>Burkholderia_BCSR5_peg_07190__MW460245.1__149433_150350__hypothetical_protein
MTKQELYDRLVVSFPSNVRARFWMRDNLPKVQVKLERRLGEYTLQTLFDYLQPERLGRCQVCSKPTRFRNFVEGYKPYCGNKCSNNDPKVQQAKVEAYRRKYGVDNPSQAASVKRKKVKTCLKNYGVPQPQLSREIRKKSERTLMKRFGVRNPTQNAEVFLRGQRTRFGRKKVKVCGRTFHVQGYEGHAIKFLVEGLGIDVKAVSTQCDSIEYWDSQQERHRVYHPDFAVGDLIIEVKSDYTAGLGNEEIFCNLRDKMKGVRRAGCKWLVLVMNRDGTLLTSYFNKVGKGCSDHKEIKRHVIRNL
>Burkholderia_BCSR5_peg_07191__MW460245.1__150445_151236__hypothetical_protein
MTQLSTKTLSITDFKMVKASASPRETKTLAKVIIAFTGRMTKDEIQEAITAKLNRLAAPVENSFRIIKAGVAVGFVRANKEIRVPESKEQLRANYRVMSSNILMDNNDKTLWAVKQGAGGTYLTRHGEDDLSELVNASVYRRNDVPGLSQVAMAGAARGELAAFVDATGDMDYGFVTATSKDKSKVKVVSARTRTETIVPVELCASFYQVAVPAAAHKHCLKAGLTPEQKQGQIKYYQELFKYAPEYLRMIEKQINDGTNVAA
>Burkholderia_BCSR5_peg_07192__MW460245.1__152856_151435__DNA_helicase	_phage-associated
MSKMKIVSVKAELNVLRGLLTKDKKISGTVLSRIDESYFFSDTSKEIYHAVKTHMAEHGEAPTYKIVLADPDLGKEAKTLLKQSEKVVESVEDAKKVVKILNKYRQRREFHSMVEYGVRTLDQPKIDMDKVLDQMAGRVTQIRTKKATGNEFLHFGKNNNSKDMVQQILYGSKEHTLIPTGIKPFDDVAGGFARGAMVTIAAGSGAGKSVMASAMAVNMASMGYKVLLVPLEMSKEEMTCRIMANVCGIDVTKLLRQELTEQEKQFIDRKFTKWLKKVKKKGGRYTLFKPEEDMSIEDLYAATAAYEYDVSIVDYVSLLGGIDGGDDQWKKLGAVGRFAKIDAENRNRVNILLAQLSEDGKIRYSRALTEHSNNSWTWNVDAEAKETGIVRIEQPKSRN…
>Burkholderia_BCSR5_peg_07193__MW460245.1__153751_152906__hypothetical_protein
MKRKYASSKVQEAMKPSKAAKKRYSKAEEATYVVASNAEEATADDVLRVEKEAKVSRSTSKALRKAADEHEAMYRKPERLKTVAYDGEVRKIKVKPEHVGRIVPASVFRIPAFKFEPEEFECVSPLLNRVIDPSIQWDSMNQFLENPKAPMVYGISGVPDDTRARYFAAFLVAHHLRVLGQRANVLWETLYGGFDNKLLRDYSHGDRMDPTLLVLTNLDSSSGQAKLEKAKDLLERFPNIPRLVVAAGEDPMSFVSTRLHSPIHGLAYFSASYYVPKIKEL
>Burkholderia_BCSR5_peg_07194__MW460245.1__154026_153751__hypothetical_protein
MAETIVTLSSSEGPVSMPKGSTITRIVQAGGFRMHCSHPEGAENEPWEQRFFEVGLNGYNPSSPSFLVAGIAVQSDGTPGATVFEILQDVQ
>Burkholderia_BCSR5_peg_07195__MW460245.1__155611_154037__Phage_DNA_helicase
MARGNTAVSIIAREAFYIQRNKLSDKDYEALEKKFTHLYFEEKACRECEYMGDRKQAFPDVAETCSTCAGFKGGVKLATTVKMPIKTADGDRKNRKFVKLPAGNPRWVSSFLRKRGHDPEWNVKHPDVPMKRPILFTGTLKPEQKKAVKDVYEKERGVLTAPPRSGKTVMGSALACALNQKTMILASQRDWLVGFQETFIGSDTQKPLTNCRNKQIGFCKKLSDFEKYDVCLVTVQTFHSEKGLRLLRKIRDMFGLVIIDEVHTGAADKYMAALSRLNVRYMVGLSGTPDRKDGKYVIVEDVVGPIIHEIKTKRLAPVVELTRTNFVMKGRQGMWTTMVNKLEKDPQRLKLIAKTALKDVKAGHMVMIPLARIVPIEALVKAINIMAGKTIAKPFHGKV…
>Burkholderia_BCSR5_peg_07196__MW460245.1__156087_155629__hypothetical_protein
MLYVLKDSNPYPTVTTLLDRGDAPCFLAMLERPEGATEITLTMLRTDITEEWAKDIVTYLVAYQKVMSKKQPKVPIVVRGFAQCNVVSDVLAKVSDADREELKPSLRVKVFDLVGNKQVGDFRTVNVAYFKEAMTSRDVLKQYEQIITLLAD
>Burkholderia_BCSR5_peg_07197__MW460245.1__156642_156112__hypothetical_protein
MASPKKLKKLLKEDEEFVKFKRLVKRASEALDIEKDRSEALNLHTSRTARNLYGKAQFSAPKIADASARDLAGRSRLVEIRVRARVNLSIIEKAVKTIKGHIHANYKSALQDYRTKGEREAFIESVLGIYLEKLTEGEALLEMLDFLIKDIDQSGFALKNMTEVLKLMSETHGKVA
>Burkholderia_BCSR5_peg_07198__MW460245.1__157045_156644__hypothetical_protein
MTNTSELLTAELDMNPALFYPVGRGFVLLSEPVPQGSSIQIGSQLPLRCMFETFDVLTPVEGVKIGYYMQSQFQVENGGSYLLCYMNKGRGKADKAEVLLKTKELIVFHYPNKGTLMVSPDVSSYLFTIIEEQ
>Burkholderia_BCSR5_peg_07199__MW460245.1__158127_157042__Phage_protein
MKCKLESDLIQDALRVIQRLAPPTSGNVNIHSEGKKLYLKSQSETAQCDIQVPCEVKGDALFAVPLDSLVTATKGRKELEVEFNKQMLNIQSGKLKVQLATVDAIVLEDEQDAKKEKGKSWKVDAEQAAWLKAAVAQAALKPTALLQTFMPLSVRLTDKKAFVACYDTHHMSFVTSKELKGDLDFTLPLDTMTAVLDVFHRSAFKLEVSGAEVKISNKLASVILQLPVVEGGETLSIEDVIQIEKQAAKVDGTMIELDKGAVTAYLDSVRAIVAKERAELLCSTEKGKVKFKVATANGSASESMKAAVKKAQEFKVDLEYFDEAVRKSRAVGFKLVENEFLLFSTGPGCSLVVSLNQESSE
>Burkholderia_BCSR5_peg_07200__MW460245.1__159056_158172__hypothetical_protein
MTSPKILQGLKDRLSPSSVRYGLPLEQPSKQTIIPIMIEPQNTCYGFFLLGPEVTFDGTETEYTLPSGYKIPLKSVTMPERGYDRSLYYTNTKQFMAAVYPAEEEKQAPWAGASEYVDQQSDQAYNYYQMPSETWTTQRAAGIITSSFRFGMNWYKLGDPVPPTPPVPGQDGTLYWRSETNYETFGKSCTWFDVNWVDLFQAETQVDPTATPGVVAAIPLNIEVKTIPPTGEFKVQVVRGIGGQSVVPGGGVVYNTLRFLAVKAVAPGDYDFTFVIHDDHGQTKDVKMKLTVTK
>Burkholderia_BCSR5_peg_07201__MW460245.1__159427_159071__hypothetical_protein
MSTIRLYLVPEPNKPQRIVEVSADSLVLDRGNFVSPQTAKYLTLTNADPSQVLPSPFEGLASYKEVLVCWREPVEGDPTVDPKVIVEPDPLHGECLCGVTCLGPNVSYMKVYNVDVPF
>Burkholderia_BCSR5_peg_07202__MW460245.1__160251_159454__hypothetical_protein
MTILAAYGLPFCSPITVSNILRTLRVSHSIVGCAHPALKPTKIHLDGLSEQQPAWPIIVDKLSALKMAYSTKSSHRRILLVCDSYAALGDTNVKMILESRDIRKFLEETDLSPEKEWELRTIKMSMHDYVNIATKPSFLNHVQTAVYKISNYSARKQIRSDIVKALYGVVPLKSVVRSLDHNLKYETLRDLMASADAVKLRDACLSYRSALKLDSRAAPDEVAKEYGFEPFELLYVVKSYEKELKDLDLAKKGLLKKRGRPKKKI
>Burkholderia_BCSR5_peg_07203__MW460245.1__162527_160248__hypothetical_protein
MYHIKYLLLKGVGPFKEARLDIKKGITTVYGLNKLGESSTNGNAAGKSFLTAAPAEIIYAEPMIGERKDRVTEGYRQLTMMDPKGRKLSVIREEKGKSDKLSFVVDGKTISPRTPKDQRDQLAKLFPLSQVDYSTYVHLDARKPHPLVMGTSAERKTFFTSFFPLAQIDARRKIFAAELQNLKKVKAAFNELSRIFKEQQEDLLPKEKRLKLKAKLKALEEKAERLQEAADKDRELVRLAQFGMSVRKDLEAFKKIAVDAGYDSVPDTDEFNKLLKDARVALKDDLATLEIAKEWKDYQRDTKQYQKAFDKLSDSAKALIETNSLKEARKAARAMEDILDEATAELKKVRLALSEAMDVKKPKKVAQPEGDQGELETLLRAYKHQLQHATKFKEGRCEH…
>Burkholderia_BCSR5_peg_07204__MW460245.1__163639_162548__hypothetical_protein
MSDNNQPFHLRYRPKTLDKIIGHEQAVTRLKGMIASNKIPNALLFLGPSSAGKTTLGRAVAMAINGRLDTDYREINMSDTRSIDDVRDLIKQSKFRPRGKKRIFFLDESQGLISNAQAAAAILKPLEEPSPDTLWILGSMDPAKFTSGNGKAIANRCTQFVLEPHSPKDLLKQAKRIIKGEDMTYLAKDELLDDIINSCNGEMRTLANILQACQQYYEGLDDKPKRLKSSQLSKVLASAESSDDKLVVEVMCALYAMQYKRVAKALLDVQDGFRFCQRLVTAAQFMLNNAALDGAKHKKVWWTREHAEIHKATKELKLSLGDLAIVNEALVSVKAKAASFVVSPEELLSAELYRCIKQRQASK
>Burkholderia_BCSR5_peg_07205__MW460245.1__163687_164610__hypothetical_protein
MLLKKKIAKERTRQLAIHRKDGRSLDAEPIYYTYAILDTTKPGPWKIRLAEDKLVSFEYQPFYIGKGTRGRLKEHLRNHALKKKSHKAHTIQAIRDKGYEPIVIQLSALEDEATALAKEVILIDSIGRRIEGKGPLANVTAGGEGQSKVKVTNKFRKTVSKNTRNTWANMTPEQRAARCRAIAEGRKNMSPEAKAARAAKVGAKTKAYMAGLSEKERKERSKKLSKAGKAHHASLTEKEKEAIARKKLDTIMNKSEEEKAATAAKTSASMKAMYANMTDKDWKKFSKLRSRGNRKAWATSRKHKRAS
>Burkholderia_BCSR5_peg_07206__MW460245.1__164858_164652__hypothetical_protein
MAKTVINLQKTIQIEQYEPLVLNVTREYDEVLNNEKLVKKVGQLGEAMMDGMRGEVKRWTSNPRNKKR
>Burkholderia_BCSR5_peg_07207__MW460245.1__165812_164871__Phage_protein
MAIVLSPMKKHSVAADFLKVYNSVLRDSEIFSKMDPRRVLTVRASGLPFCPHNTFVQRATKGLTNSLDLKGTFYTSVGTAVHETMQSHLGRTQSFIADWHCKECGTWHRFCKQPNCCDFPSEYHEVQIRHKWIVGHIDAIFVDSKGGLWILDFKTTSAKGLPKKLKEPGDSYREQVEAYAYTLKKQYGKTVKGVMLCFIERDNPMKPGMWVKPLSVDFDFPKIQQRLKRYYKMHKQVLDIETKSDVLELLEYKKCTNPWCETCSKSKTKESLKSKLLAAYRFGKAKDHLPIRALVETEIKKQERAARRRNQSK
>Burkholderia_BCSR5_peg_07208__MW460245.1__165952_168096__hypothetical_protein
MRNFQLTDAGVAMIKAATGPVICDTAKLGSGVNYVPQASDTDIHGLLVWTAPVAPPAIINANIIRYTVALDYDLGDFDFGEVGLFVGPTLFALGSNNVYFHKYKIDSPNGTGNAMRIDIYLSMVGLNYDMWGDLAESNNPFRVAVLESVDYLPMSKDATPNMYAVQGASSDQSAFLAYTDRQGLWQFDAYAYANTLGANIINATNKSITLKLSDFKEDLRPLYYGMLIAEFAAGPIATTCRNIESVVISGGVVVMNFRTPLAMLPNIGDPVIFFNRQALSVSSVILPIATKTKLGGVIVGDGLDITPSGVLSINKMAFPVTSVNDMTGDVHIDASNLPGLARVAQTGSYKDLKDKPPTYTLPVATQTRLGGVKAPQTLNHLAIAGDGTIDLTFEPVKSV…
>Burkholderia_BCSR5_peg_07209__MW460245.1__168106_168777__hypothetical_protein
MAKVQHLFTTTKGAVPPAASLLRGQLSINIPDQNVHALTPDLKVGVVSSGVQGMPNAMGSTGVHVPVDLHPVAQFAPGYTNAEIAAKFRVSGGTATLDIVPLFAFGRLWYIPKSSCPVSPIGLYYVFLDGIARSAAIGSLAAAPSHSGKIIPRLQQGSFVFQSDGAIRPWFYMQGSRGLANGTPGEQDGTVLIYRVSDVKVSGGIPVSQGFAGADATSYWGAP
>Burkholderia_BCSR5_peg_07210__MW460245.1__168774_169388__hypothetical_protein
MSISPVVFTHLVPSNVVGITPPLNPATGCFVFQDVLRGLYVQKTAAPATPKLVGYVPAYSDTFGGIKQLARELDVRFNPQVTTGYTVSGTGGNITVNYPALKILWDGVVQNLPSGSTTQQLADGQWSLVVTYAWGLSNPQFIQTSQADPGGIYIELCQVTVSGGAGTVKNGQVSSKWMAGVLIAPSASVANGVPVSDATGKMPW
>Burkholderia_BCSR5_peg_07211__MW460245.1__169399_172491__hypothetical_protein
MRTIKGGQYKVQTNTGILTTGELGIDAQDHLVTKDLQGNLVTVGNPDNSTSMTDLKQQFAEEVMDISSAKTLGSGYVFLNGTSYDGVGLGIYEFEERDGRVYGLYGRTDGVSQQVFLSGGFSNAQDQQYTTVPYVPPFLVGNSWQAQSVCGTGLASFCVQLRDTTPGSTASPRYIYVRHNNSLINLAGHSYVEITDAVNYYLQQLKGQGLNITAGIMPTVSLVGEIMLIAWGEWSETSAWLGAWNSPSASMPWTTNPLPSVAAAPPYNPSRLQVASTNWPGGEITTGELPSIMGNRAPGGMSIFKIYNVGTGQVTDVTYNNFPQPIISGWSSNNPVTILGDYDDAGNYFVALGTAMAPGDALGNGASNFLMYSLNLTFNGTPGQSTQVTLNYPKAGQSG…
>Burkholderia_BCSR5_peg_07212__MW460245.1__172578_174089__hypothetical_protein
MKKLLLVLCSLVALNGCGGGGGDTPAPTPPVNPPVVTPPQTVYGPDGCTPANATTMMAQGVEAIKPLRPNKQVVSKLIVKYKDEAQAPNSVAAAMARWSSSNANSNIRPTAITQQGRHGVDLGDGVSVQDAETFARELEKDPNVVYASPDYIMKSQVLEPNFTSMEWQLSDPLYGVKALDAWTLSKGDGVTVAVIDTGYLDDRNSTNDNTVNGDVTPNLLLPGYSFISRPEVANAGGFTRGPNALDTGDWVTKEEVTTTGSPFYGCEQQNSMWHGFNIMSLIASVDDGVNMVGIAPHSKVLPVRVTGKCGASNSDLIDGMRWAAGLPVAGAPLNTQPAKVLNLSLGNYSQCSSAMQAAVNDVIAAGVTVVVAAGNDNQPVSSFSPANCKGVISVGATTN…
>Burkholderia_BCSR5_peg_07213__MW460245.1__175076_174138__Phage_ribonuclease_H_(EC_3.1.26.4)
MVKRKKILFVVDGNWYLHRCAHTTKTKYDFGKKLISNFLSLLFKDALAIRATHIVVAFDGPKVFRHKVFKGYKANRGETKQKGGKVVVVQDDDEEGHDLYQYYPQLFEALAKVGVSFYQPTKYEADDCLCSCAHAVMNTSYFDAFVGGAQDKDAFQYLLKKHVRLYDSSAKGKDGKPKPRYIDADYVVAKFGVKPRQMVDYQTLIGDKIDNLDGLPGYGPKTAAAKLKEWGSLKKWHEGASKADKRFLAEHQAKLVRNRKIVRLVPDVLPPFDLRQTEVSKVTKVKNLSASYHEYMNFLYPKSKGLAGLIGK
>Burkholderia_BCSR5_peg_07214__MW460245.1__175399_175076__hypothetical_protein
MNLKPHLLGGRICSAASMMVANPEGMLSFAIEACKIQFSMCSSEVVDFEALRSNLQHQIQSSYGPDYKIEFIDAEEGDEIEGTVDVETIGPVVLRISRLLDVSKAFH
>Burkholderia_BCSR5_peg_07215__MW460245.1__175555_175947__hypothetical_protein
MDNQEVFTYPLTTYAAVLGVAALAGIVRYINTKEPFKWSHLLRDCVTSGFNGLVMFWVCDYKEITGSLQMVFVAVAAMMGARAWAEIENYLRMRYGSGAVKQVDEQLDKVEQTTAEGTDQPPADSNEAQK
>Burkholderia_BCSR5_peg_07216__MW460245.1__175944_176429__hypothetical_protein
MTNTNISKLTHDVTAHGKTLAARLYGVMSMLSVVVLFAFVVVWLLQQPNFSFVRQGVQHWQVSEGQTSKVDPSLILGTDLNKAAYYIWIGDEQGHQVYRYPTVIIEEPRKLEFGNRLVELPDTLKPGQYTMNAQVYYRLNPLKVAEMKLELAKITVQPRTR
>Burkholderia_BCSR5_peg_07217__MW460245.1__176441_176863__hypothetical_protein
MKALKAKHVIGVIVWALVFGLVTSTVRAWTTETPASLDVKSVVINMNRNEAVQIPVPEMNHAYTVEVYSVVDPIPKDDRDTVMSTPRIVYKQGYAELSQVMIPPLLAPGTYTVVLHVSYRLNPMKLVQQSALIAVLIVNS
>Burkholderia_BCSR5_peg_07218__MW460245.1__176880_177533__Phage_endolysin
MAFQITAAQLAAFAPSLKQIELLPYVQAINAAAAKVGIDQSARRMRYFMAQSFFETKGYMKWDENLVYTTPQRLVDVWPSRFTMDKSITSKAYAPDFVNNPEKLANQVYMGRYGNVAPGDGWKFHGRGAFHLTFLNNYKTYGLWAYKDPQKFVNAPDDVNLIENKFMSAAWFWQNNSLGAIADADGFTKMTGIINGSTDTVPQRLPVLKTANTIFTW
>Burkholderia_BCSR5_peg_07219__MW460245.1__177538_177801__hypothetical_protein
MATTPDNLVAKLECFTLPGMQMTLVKTVVGGSTTTKVLAADSHSRFDGFYAATSAFLEEYSTKDGIKMMQENLTPEHYQLSARLVQP
>Burkholderia_BCSR5_peg_07220__MW460245.1__177817_180447__hypothetical_protein
MQITLTTAGIALLAAQTGPVVVDRAVFGDGYGYTPSPSDTNIHGNPVLTLVPNEPLALPNNLYEYTLLLDAQAGPFGFGEIGYFVGNTLFAIAVSTQLIEKESANNSFMRIDAYLLIQGQNYDMWINSVPANNEFRVAVLQSVDQLPLPRDATPNTYITQAGNSYEASFAYTDRGQLWSFSEYNFMIETPILEVTENSISFDRNVLTEELKQKLTPSYYGQSLAQVSRGAQAGSCRLIDALVFSGPYAVISFRTEFSTLPKVGDMVSMYGRNRAPVVQPNYVLPPATKTTLGGVIVGLGLDVNVDGVVNAKVRSVAGRDGDVVLTTSDITDIAKVAKTNKYGDLDDLPQPYVLPNATKTTLGGIKVGSNLTVQPDGTLSVDTSNLGGVKTVDGQQPDAG…
>Burkholderia_BCSR5_peg_07221__MW460245.1__180458_180841__hypothetical_protein
MGEPIGSIRADALVNRLNLYLRATIGDQARQRIAQDAVGEYAYDGPHVTRTVVVKAGTTLSIGDTQVIIFETNAPIVVAFTTPDLDSCTLPVQKVAVLDTSVTGLSIQNKGLKDATVSMVYVIQPTE
>Burkholderia_BCSR5_peg_07222__MW460245.1__180947_182782__hypothetical_protein
MDPLFYYPVTLHRDMQASDVLASTTIRLPVQQNITDLVMTLVDGEGPKADQAMYLWDSFKWQMVLPYIDVCESVVRGDLIHIYYALSQDVSSLPEGSLVYKNGIPYEGTVLTASSNAVWTVRQPAALASGTVQSVNHKLPDAKGDVEIGIPDIPGLEQALIDAGKVKTVNMQQPDANGNVTTAVDSTDATLGVSLVLDTGVTSGKATIKKLVPGTGIQLTQSADSKSVTIASTGALTSLMSVGTGNSLVKDDGSTSHVPQIRSLAQGPGITIVLNADQSTLTTSWDPYAAKTNQLGAVKVPNGGGLAIAVDGALTSAPPTATTIGSVKAGTGVTIDPDGTLNVTALGGVTSVDGQKGDVIVKAVDTSTLSGNSLVSDSGATTGIIKVKRLVAGTGVTLS…
>Burkholderia_BCSR5_peg_07223__MW460245.1__182795_184129__hypothetical_protein
MPTIKVNIPIQLYRSATPGTTPPAVNMLEGALAINMADRKLFFKDNTGAVNQIGVARSELAKVAFSGQYADLIGAPGPGGYTLPIATATTLGGVKAGGMGIAISGADGTISNTGILKIQGDTKVPKSPDATGLATLSSTDFNIPIDLMTGPSGTILSKYIPQVESGLHWQGNWDATANNPQLLDGGKLGPAPGTQLANGSYYIVSKAGNTPLDGITTWTVGDWALVSNGVWTRIANAGSTVTSVNKKTGDVTLTATDITGFAKVATTGQYSDLLGIPAAYVLPAATTTALGGVKIGTNPAGDAPSATLAKVAISGDYNDLANRPSNPDTARIVSNIRGVPTIIDEEFYLFTETVTFQTNFTGSQARCKYQSGQSATVTIRRYTDALPAGEDVGTIFFDG…
>Burkholderia_BCSR5_peg_07224__MW460245.1__184147_185283__hypothetical_protein
MAARQFVVAAESFDIYSNGNLSTDYPWFITNAALTPQININAGAFNQGALTMPTVGAPAALTSGAEYQFPSTMQLLRGSTLAGTKSLFAFSGWLNVNNMGNGNGTLLGLGSTLNSGVAYPLLNISQSATSGLNLQFVTNINSPTSTPFNFNLALNTYYWITLAFSFEGTAAGSGSLKASYFVNDTPLLQNQQIAWTSDIFIQGQPANRLKLYGANFINYFWDDWVIQCVSSADPEWPAPATVQPDVLPHIPARHIQVYSAVGPGSHAEWQSDAGEPNWQAATDPTGLKYVVANDLGLRDTYKWSGPAMNDIRGVVLRSASQRYQNVIGVSQPQGATDVKQPTKVGNGPSHAISVLEDDGTNQWTSATLAAAEFGLLSK
>Burkholderia_BCSR5_peg_07225__MW460245.1__185295_187694__hypothetical_protein
MTIPYMQGFETILDDSDFRAQGWQAPAASTMPVVTPPSITPMQGRSLRTLPPYNSDLAAGDGGNIYVPGAYNTGITVNQAWKAGGFSFGFTGKWNDPNNRYAFAQGQILGASAFNNGQFCFDGTLYWAIRATIVIGGTPVLTLANSPDLINWTVFANQPPGALTANHSLSSPSPGQLAIVHITSGTPSAGNISPVVYYLDRAGGNWTTLMPDAVPTTTTGATGNVAGYVGATGNPAFPHVMYYGYNSSNNGFSALLVGNLATGMTRVATLGGSAAGWTVGVNQIKVQDGVICVLAGRHGSAPTMWSAKANDPALNTTAAWSVALMNIATQGPVTDIAYHQASGLWVAGAVTSTTATSGIYTTPAAGGAGSAIAPLGGPASNSLTSFPAPPNVPMTVRST…
>Burkholderia_BCSR5_peg_07226__MW460245.1__187704_188066__hypothetical_protein
MAGNPVKGQAVAETVLVVQSPAAKAQALTEVLLVAQGTAGTARALNETVLLAAPRNIQSRGLFMEVLGSGSITNKVRQTTMEVLGGVAFETRSASLFMEVLGAPDTPPKPIGQKVTWFNT
>Burkholderia_BCSR5_peg_07227__MW460245.1__188076_188366__hypothetical_protein
MRVEQVDDIIVVHEFNADEWMALDLSQYPKECTINFAENTLTASPAVIALNTEGRMMNMVQRIEYVQTYYENGFSVSPMQRSFVQLLPVQSVTQGA
>Burkholderia_BCSR5_peg_07228__MW460245.1__188366_189385__hypothetical_protein
MFQFCDSMDAYARTEDILGKWVYNSGLSFEAGAGKYGGVALSGTQGYGRVGLAGTSIPAGVPTYVAGWWKFTSGLNALTSGVGMVVINTSMVLHITSGGTIGVYDTNRNLKGQGSRSISDSAYHWIEAAITVDGANSKVTVYVDGLKDIDGTFDLGVAAAPQTMVGLGVGTVVSKAYMDDVIVWDNQSGDSFTSFPIGIKRIGLLNPNGPGASTKFVSSDSTKANWQVASQPYVPVLPAVVATLSDAGIDNIDLYTANALGFTPTGDLNVVVSISGSNPSGDGAHKLGAVVQSNALQNAGLRQNLGSTPLTRQTMFMYDPATNPWTLASVNNIQIGMKD
>Burkholderia_BCSR5_peg_07229__MW460245.1__189388_190431__hypothetical_protein
MAHLFSEGWDVYGAITDVIGCGKYRWVTTPAGSNPGFGLTAGKFGGRALLSLTAGYAATIRCDMPKPIPSGSTFYVAGWWKLAFGGGKTTASPYALVGVNGFNIISYDGQYLTLRNGQVTAPVATGTTFLADGYHWIEVSIQLAGANSKVTAYVDGIQQFSGTYNLGNLPAQDIPVVYIGTDYGVANGLNALDDFIIWDSTGADFNTFPMGPRRIGLMNPAGPGDMTQFVSSTGAANWQVASQAFGNTPILADGGTGLYDLYTYSALPYVPKTTVNAVVVNTQAQNPAADAQHSVMSRIKSGGVLASGTPKVLVATNTINTDVFTRDPSGNPWTLASLNASQIGFGD
>Burkholderia_BCSR5_peg_07230__MW460245.1__190433_190759__hypothetical_protein
MATSTSQVQKVYAEVIGGDPNAVSTSYAQKVYAEVITGSVSVAIVSKNYTEAITDSSIAPKTTVSKAYAEATTGLDVSPATAVVKQWVEVITDLPNAKQRRSVYVHIH
>Burkholderia_BCSR5_peg_07231__MW460245.1__190767_192554__hypothetical_protein
MYFEITDKARAKLQVNPGWRPVTYKLGDGTGYVPSRTDTDIHGKEVASGEMSDGDIINGNVIRYSIILPFDQVVPTFGETGIYDADGDLFGLGVMDVPQAKDKDRAFRMDMYLSSVGTEYSGWLDVAETSNAYHMGILQSVEFLPSGINAVPSAFIIKENNLDSFRAYNAGAGLWTFDEYATFGSPGAVVSATVNSITLPQSAYTGPTDIDPDAPPIIEFITGDLYSACRYINKIVRAGGNVTISWLAALTNAPVVGDNFVVFTRRVNKIIAGPGIIVDQEPNGDVVITSTAGVGVTVWRDGPNDPDNSVGQDGDYWLNDTSGSVWTKAKGTYKQVATIMGPRGPQGQKGDPGIQGLKGDTGLQGLKGDKGDKGDPGIQGIQGLKGDKGDTGIQGLKGD…
>Burkholderia_BCSR5_peg_07232__MW460245.1__192563_193090__hypothetical_protein
MYSFLVLSDIGDNNDKDFTWVKNVEKGFKGKQMRNGYELPEGTWTESPGEIVNRLKQHSKDYDEAQRRVNFYTNRAGRNLRRNGDADELRMDQTKKALKDAYGIKDKPKTEPKENKPKDPNKANKPPKANTPPKSTNKPAKSPNKPAKPNSPNSPNKPHASVVGVQALARLKLKL
>Burkholderia_BCSR5_peg_07233__MW460245.1__193107_196091__hypothetical_protein
MAGTDCPNCNQQTLTQSPTRALAVSIQLQESTNNLLKGYGKSSSQYDTTQDLTQSTLALPAAEYWDGGPADVLVVVTDNPVVLEYALIGAPKGYTQTIVVNASTVFDSPVANFRLINNGPETANVIVTAGVAVPGSIPPPFQTRVTDVNGITGSVKLLAGDGIDIDSTTAPITISTKGVVKTTDLSASNGASLVGWDNGNIAQYFTYSVAKRVSSIDELRQLDPTKYTQVFRTGYSQAGDKGHMAFVYVPTPTPPADNNGTYVSAKGGQGYWLGLVTGVLDAEAFGWPGRREAALNDAIKAAVQMNIGVVRISTPGQVAAPVVFPENFGVVIEGCNQESLITVADGVAIDAVFTTPDFETVYFNQPQTTIMGGVSRDCGLRNIAINCNKANVPPVTNWM…
>Burkholderia_BCSR5_peg_07234__MW460245.1__196101_196352__hypothetical_protein
MAFLKDMEYAGLKILNAYVKVVRVEIRDDLNMNVVIGVSSAVGQSPIFYQAYETTYDEKGGSVFDQSYNYLESLPEFAGAVPA
>Burkholderia_BCSR5_peg_07235__MW460245.1__196362_196652__hypothetical_protein
MKIEAAARLRASSELLAADGEKWSKKVKTKWEPPEGLFTESAEKIAQGLKRGHTDLQGAMGSLNYYINRAGKNLSDADKKRLEAVKPKLQKLYGEK
>Burkholderia_BCSR5_peg_07236__MW460245.1__196652_197266__hypothetical_protein
MEEKLKAPAGANTVDTTKSLVSVPYLLAHGLAMETKLEKAPAVSSLLNAPVGIPMVLLTTQNVTQPAGLYYLDHTKAQWKFAFPYDDLNLSLFYPSPITLNLPVSGETELAVFAALETSDLIVLRNGYEMTVDQYTTANDKITLKDPARAGEYFTIMVPGGGSLFNGGGGGQGGIPDTPKTTPQVRVKGGWQELSEQELDEGTY
>Burkholderia_BCSR5_peg_07237__MW460245.1__197380_197595__hypothetical_protein
MDDIDYLVDNQLEAMELALKARKGAARELEPKGFCHYGGCEDDVEEGHLFCNASCRDAWQHEQDRRRMNGR
>Burkholderia_BCSR5_peg_07238__MW460245.1__198174_197677__hypothetical_protein
MKITARILYDRLKDSKGLYVFTDPSDASLIDIQELIAECPFETENSTEWHVTVLYCKEEKLPDSIDVPEPKSLTARAKELTIWQDHKGRDICVMLLDSPDLEAVNRKLVSQGLPHGHPEYNAHLTLAYQFENNAAARLFIEECNQHLQNYPLFLTFDGLKATRMM
>Burkholderia_BCSR5_peg_07239__MW460245.1__199003_198176__hypothetical_protein
MDIYPHLVLAASLVNGPGGYNTISTREYIGFVPNLDANPTEPSPVSWKPLTTQAKVLYGTQNQDGLYVKLVPTGPWTFALPMNLVLHAIFNKLVISVHLKQNKPTGPDYERRRLYYPTAGSPVSPPAPFVLLDQSGCPEAYTDDAYFEKTLAFHRMPKRIKAAEPVIYGEDVCRPDRTQYPQPYNNWDYGLIIIDTSEVDQVVFVLPSQFSYNKELIIRGTELGKITVRRYTAKGEIVNEPIANPIVGNDLATYYCDITSQTVPEDNWDMWTRIG
>Burkholderia_BCSR5_peg_07240__MW460245.1__199651_199043__hypothetical_protein
MTCYLFDKVELPNGSTFNIYKGATKTEDEVTEDDIYVSSDPSVCWDLSDPNFVVYCVNGTTVALQNVETMSVAEFQKLFLQKANTDYAVAVAELSANYTQQEQDTWQRQVSDAEAYLKGEPAPFLENLAAAKGKDAKELATAIQAKSKSHEDAKLDLFVQYSADIAKIKAAKKVADLPVLTELDALLLLPMGSTSNLVVPTE
>Burkholderia_BCSR5_peg_07241__MW460245.1__201391_199661__Phage_tail_fiber
MAKTPQLLVTDKGLAAASDATPYGPFVRVTQFRIGDAYGYAPQRTDEDINGHLLFSDKPTTYNYVGDNTINIILRIPPDAGPFAFGEVGIYIDDPNDPNYNWTADPLNPNEEPPNIAKILFAKAVFDEPQQKYSSLGTNVGSSYTFNCLLKLEQSVAIFQISDATYYPAILDVACWSDVIPPNQQANPEVKSLRVAEWNGSGDVSFLNAVDQPDAAQFWAVNSTSYYRYRSVKGDRTASHGEFPVANASQSWIDIDASRLHVNDITQANRQFLIRTSEGHFRSVQSVVQMGNNYRFNLNVTNDGRYQNRLLPSIPPIGSLVTVWRDDQAGGTVFYDNIVDPPPPPPLANWDVPGLATVGSGGLTLEAPGRLATHGLLHDVPNSGRGFANGEDISQLFPT…
>Burkholderia_BCSR5_peg_07242__MW460245.1__202516_201407__hypothetical_protein
MVQRNPLFYDDGMQAHRPLDGGDTIPPSTVPLSPRPGNQIQRLPDGLYYGNTPPKPTIYVDGQAGTDNPASGGSAGSPYKTIDYALQHNFTNNTLANAKIILLLKAGQRFDMAGRYNIVDGARFEIGWYGDPKYADYPSTVGPNSVEASIMSDLTRPVIVTHYGVQGQEVVLSGFNIAESCHFRLAGFQVDIAGVSGTAPGIASYGGYSDFVTFTNGMSGARLVTVGMIANKQDTVTAFGFIGVHARAGLPNWAQFATQMLVAGLPVSAGNNSPDRLLARGWFIKMYTDIPAASTKMSVIPDSVNSSPGSGILMLSYTDTAVQTIVSTTQNIGTFPLLADPTFGFRNYILGLTEDSQRRPMNILSSRRF
>Burkholderia_BCSR5_peg_07243__MW460245.1__203811_202531__hypothetical_protein
MSDYPTPPYTYSNDPPTTSTKWNKRLGYRTPRSILMPPYISRNQYFIDYVDAADDLFGSQIDPKIDLLANIRNMWVTNPKLEEKIFAMGEDFIKHSLIDFHEWSQPERNLLVKQVNMLGMKLAQAQVLTNDGYHTIARFVGQYWFEKGTQAFIDFMNFCMKDSLEVTRLWTQDYKNFFPDGSPVIGKKVWEGGTWYPTTHVTIVSKGGLGNLNPQTLVAFFYEIANYNLVLESIEAQYEMAVVDRLDSGTDTLEVVAMGLLGDNSLVMSNIMSYGANPPPIHDLQPFVSARAWMPSGLPFSSYYLMGSPSSWIVDSDGDLIPVYGEGFQTTPSSGMELPTRVMGIGPDDVVTGYRLLYGPVTWNPVPGSTKSKARIPVYGQVPVQVKQPTIPTRIMGPI…
>Burkholderia_BCSR5_peg_07244__MW460245.1__205738_203831__Phage_protein
MADSTQLVADPAVGAPAVDPTVNPNQLIFSDLTTDFNDFKSQMESYLEKKPTWKGNLTIQTSTTLVDLDASIATFMSGRLLRAFEDVFAETAQGDDAIRSIAQMQGLRLTRYLPAQITATITMPADIDIAPLTQFNAGGQYFFNRTQLSLKKGINPNVPLYQGQVNTVIIDGDIPGTDLQTYVAEEDGFVISDQDVQVQLNDVTLPKALGGLWNYKKLPAYSDLTLADGRLLIQFGSQQFGSVPQPNDKVVIKYAVTTGANANNMTIIGREVTAGTISGLTGVVDINPKGGANDKDVIVYKNVASGSLGTYQSAVTKSQYTATVATYPGIVDAITQAQREINPRKLEWMNIIRVSGLTTTDTPSSTGIGVTSGWTQQQKRDFCDYMQTVTMYAPYFIWQ…
>Burkholderia_BCSR5_peg_07245__MW460245.1__206182_205748__Phage_baseplate_assembly_chaperone
MASLTVAQASLLGAVYIDENPGFTVTTLPDRLPDEAAVSICGLPNLLNCPIGARGRIFEPEFGSMWYQFLQEPLDDITAASMRIAMIQSIQRWEPRIKLDMNNTFVQPDYNLPGYRVRIAYFYVITGKPASADFTVKVKQQQPQ
>Burkholderia_BCSR5_peg_07246__MW460245.1__206815_206192__hypothetical_protein
MVHPQSVIPLWLRNYRLDTYNALTDQENWSYTNQGTTGWRPLFQQLADSLNRWQSYDKTGDVMNFMLGTYGYIVTGIMYGTDTSQEPNMDAFRIYNCNSFLDKPQTRPINWYNDLVVPVPPATTYTSDKMTQDLALTDAGRVEDTKKMKAVQDATTSTLQRHMYDQLFLTQPIKDKAGKARMADVYFNQLHWRVAYQQLNINLPIPV
>Burkholderia_BCSR5_peg_07247__MW460245.1__207125_206823__hypothetical_protein
MPAVVRVGDLGFGICYGHDTPQNVTVEILTGADTVTTNGQPTGFVSSIGIASCGHTTEQLIGSENTFAMGPGVSRVGDMGQTSGPGNYEMMTGSDDTFCN
>Burkholderia_BCSR5_peg_07248__MW460245.1__207636_207136__Phage_baseplate_hub_subunit
MSGFVALNDLLKPEEGDEAKGRWYLGTVRQVSPDGTGMVKAHVPGLFDMDAGDVPWIGQLKQSLFGVGAGFGMYGAAQPGAKVTVILQDGDPNYPAYIGGVLNKDDVPDEFKSPSVWGFKDPKGNKLVVDLASGTFRFTHSSGAYISFDGGGNIIIKGTTIQLNPA
>Burkholderia_BCSR5_peg_07249__MW460245.1__208767_207646__hypothetical_protein
MGYIVTDRIELSLFINGVEFPLGLDSFNVMKFLHMAESVKFRVPTCHFAVTDAGHSLDKINLQDAIPIKIAVKGSGGPTRVYNFRKFNHKRTFEGDAFAYEMDGYFDAPRFWAGTAVSGFTGTSDGALSMLAQQNGLKYSGWKTNDSMTWMPGNRKQHAWASEIEAHAYAGDDSFMRWGIDLEGNMRYRNILGLQDSKKRIIAHQIVEGAASAVDYEVLAGSGFSNASEGYGNNRFVQSADGKGLVLSDLQFKADSRSPLFSKTMKEKVQRGRITHSPINFGTVHPNYERAAYQNARFESLYSLELSCQIFGQSYMDMFDVITFSTETEKQTEDAAYSGTYVVTGKAIYVEGATYSEKVFISRMGVNQPYVSA
>Burkholderia_BCSR5_peg_07250__MW460245.1__209107_208769__hypothetical_protein
MADSDYNYSRYTPPDSVGTFPNVFKSAYKNLRFSVPASKIYEITQADMANLPGLSYNLYGDTSLWRALLAYNGIYDAISDVDVGLKLMVPSKPDMLAYIARQQNNNNPTMTI
>Burkholderia_BCSR5_peg_07251__MW460245.1__209995_209117__Phage_protein
MSSTRNLDYQVLIQSNNPAEGQQSIVVRAPMPESFVFDTSSNYEAPFAQGLFSNNMLRLATAAIGLRTAVQAMTAQLWQGTNDTELGLELEFQTETDPLMDIRKPILDLNKLIVPLTDSATGLLKSPGPQLDSSFANAASILTDASTQIASEATQVKDQLEKAGEKVKGASLNDSSRSTADGKGQSNALKNGLGTAAYWKSKVKNQVSIQIGNYMFFDSVVITNVQQTYVSNLDPITKYPHHVKVSVRFKPLFMITQADLDTIFMSGGGVTGNALGAKLGSALVSGALGLFQ
>Burkholderia_BCSR5_peg_07252__MW460245.1__211646_210006__hypothetical_protein
MKLTDVRRWVAGRPGEKQKHHDDVKESTKDSAEKDVGFRAVDLGTERDDGKFDKEEKKVAKQNNPIALSIAALAKLAKQEGLEQNEFVLAAADAAQTQAIIERDQEETGGVGRGGKWMMKVAKFVGKRIVIRGVKMIAKAVVRTVGRFAVRIIWNALRFIASTLIRAVIVPIIEMVVGFIAMNPLTALAALAVGGIAATGWWMYKKFFNKDEPAPPQASKPLHVSNIFTRLIAKFMGFGDIIGEVVDDAAVGVTQVGVSTGVVNATVGATNYQATKGQMSNAEALLSKRSATVEQAINIASQRTGMPVGTLTAFAAIESRFDPQAGVATSSARGLFQFTRGTWNSTLKAYGPRYNVSPDADIYDPVANAVMGAAYLKHEVWPSISKAVPNPNTTDLYFG…
>Burkholderia_BCSR5_peg_07253__MW460245.1__213550_211649__hypothetical_protein
MGQFKTAKEEQKWRQLEAASESSLEKIMKGEGKPADFDRLGATLKKYDLLAARIFEQGLESMNEAADILLAKIAADRAKKGKEPLTEEQTAKLFEQALDRQFKEFGPDLVETVDSILDRKLEAQDERTEKSMTSHFDKFREFMKPAVERRKEHEDADAHVQKAKEVQQQEKEKQEAEDRDNAIWDKRLDQIEERVITAFRKTIIDVARELRGGGTAPGTGGIVNTSMGLLKKMISGTAEAGKNVIGKAKEVGQTAVTALMSPKNQDAIVDNSKKQASFTELLSGSLKSMLDWVRKRGSTEDERDDKRENRWLRKLKLGGHWLKGKAGKVKDALTSGGLWTNLLKGAMMAIMAPGLITTIAKKLGETLSWENIKNTFVDWWGKAKDIGGDALGWVWDKLQ…
>Burkholderia_BCSR5_peg_07254__MW460245.1__213703_213578__hypothetical_protein
MHVGTPFDDLPVLDFMNLSDRAFKIQEDKRKAAEEGKIYVS
>Burkholderia_BCSR5_peg_07255__MW460245.1__215090_213738__Phage_protein
MAAEFFPFPAEKIAAMEAHAAKHDPNAPSKYAQMMQKKQRMVGDDQPVMQPVDSSSTGPIHAAPQHEAPRGFVPPTTNQQPAAQPPLGTTQPHQPAQGFVDRSQPLGPQLEAAVMGNGVKALGIKPTLADGSPNPEHPMYATMMAQRGQHPNQVQRQQAVPQQTAAAQAVQSTVPVAPPAFSGPVTDGEGISVALPSRFFFYDFNDLYVRSPKGRNLAKIALAHEQRSLQPMVEVMADLTYSTSGGVQFIGQDGIMRPVAPAYLLTLPDFYFMLYYIRQHYYTKSQYIHRTTCTNPRHIAAVEAGQMKEESLLISELITKSTLDLKELETLPDVDWSLSAEGWQVQPARMIDSLDYLECKKSGDSEFDFLAQLASSIGRTDGVYATIEERVEALGDFEI…
>Burkholderia_BCSR5_peg_07256__MW460245.1__216311_215133__Phage_tail_fiber_protein
MSFLNDIIGNAKQQVKSQVDGQVRGVQSAVNGVIQNAKNEINNRVSGTVSNVLNQGINSAVGAAMDALNGDWQGALGKVTSAPQDIFGAAIQGLGGNSIFNPGQIIGVDSPASGSGGVPLGHALLGAQARADPMMSYCWYAQLPVIGSSSPISNASSGLLAGLGNAAVGSLTAGLPGIPGQIVSTIGGSVFGGSVAAVQGAVELPWYYVEEANMPFRQFGTRSIFREGRDRHYADKYSVDNLRLGIYADCNNVALSYLQAWHNQVLKPFSASSAATMGGGFGRPIDYKKSINIYLLSVIRQELAIIQYTECWPVNIDALSLNSGASDRLTYQVNFSVGDVFMNILPVDGAMVQGVVNNPHDFPSFAQAAINKLGSAAIDKGLDLVKGIGSFF
>Burkholderia_BCSR5_peg_07257__MW460245.1__216926_216531__hypothetical_protein
MKIQAAARLKASNLLEAAPVNRKYFKGISTLLKSPIVTGGGGLYEDFIHIPKASLTKTVGKLEGAGWKEIAPPANWHLPAGSKCFQRDPEGMRFAIQPIQPRDESLYSDLDNPPAVGDYRITAPLTSKQVK
>Burkholderia_BCSR5_peg_07258__MW460245.1__217395_216943__hypothetical_protein
MKKPVYIGVVYNDYTPQVENQLTRDLIMVSGMVAMRDRDIVIVSEDPRMDRLLSALNARRAYLPALPKVWFQYKTDELQPQIPAEAPLEVCTVVQRDLYQRVKEGHLDTAEQGAYYLPPQGRINPDVISLLRPAPNGFNYGDPMLTMMWG
>Burkholderia_BCSR5_peg_07259__MW460245.1__217692_217408__hypothetical_protein
MYSFCTDAAARLTQSKVFAAPKAVEHYDFYTYKGRALVELSYRGTPVTVSKGTEFGVRKSADGKKIRLILNREPNKVYTITLDQAKQLAKGLKA
>Burkholderia_BCSR5_peg_07260__MW460245.1__219693_217696__hypothetical_protein
MFPVNRVTGVSNGEVRIAHHSAGNRIAASAARSNNILSGIAGMDQATQVLANLSGPAGFAGGASTSVNSFWNSQYQYMMTGILPADPSLIDTSSLALFFRDIYLFDNTAGSAIDIQSTFTFSDWDLRGLPEHELQYFDDALAQLNIETMMSEISVAYLTDGFFCGSLVFDPISKQFLDTLKHDALACTVLPSPFHNIDPTINVRVSQAVQQFVNDTSAYAKQYLAQMPHQFTDMLRSGAFTLDPVTTLFVGRKTLSDRAYVSYLHRILPMYLIEKTLFRGTLVEVARRQRAITHLTAGDDTWTPSGEELNALVGMFQAAEFDPLGGWVASRNAVQTVDVRPAGDFLKWTDMMDVLSPYKLRALGISESFLSSEQSYASAEQSYSTFLESQNAYRNHLTD…
>Burkholderia_BCSR5_peg_07261__MW460245.1__220194_219718__hypothetical_protein
MATDRKELSDRIKQKLKVYYGKKKRAVFTELGVCKKGRSRADVFVLGFSGYMVIVEVKSSRADFMSDIKTGKWENYLPYCNQLYFAVPKKVYAKVKDDLPAGCGLFVIDTDDLRNKPKVAKKAKVRGIDPEVQANLVMRCAFRAADHTKYSKKRKADK
>Burkholderia_BCSR5_peg_07262__MW460245.1__221024_220194__hypothetical_protein
MEFSISGGSSGVKKKKKAVEDSELPKKKKKVKTEKKVLTDDELLGQKLKDKDRIKKKKKKYAEEDEKARKKKSKDEGWEDAESIELTKKKKKSTSLVTLKPDEVSTEKAGRRISRLKKRMNSIVGADAEEIQQMLERNEGDNANTLINKRLLQTFIDLIPFAEHNIRKTKGQKGIYQLTSLTQSIQELLTAMQATADRAAMGSSLVMQVVQPAFLEIGTSVIKEFQALEGELRALIPDTERRALQRVMSESRVRIGQQLDSRYKDVRDGIIGFMER
>Burkholderia_BCSR5_peg_07263__MW460245.1__221318_221034__hypothetical_protein
MSKMKVPSAWTTAAAAKDDIRPRGDKAKVEAGVATAGVVDMSEEVAGQGLCPVCRKEMVESQADGNYVRVCMDHRIALPLSDEEIEAKTKQQPQ
>Burkholderia_BCSR5_peg_07264__MW460245.1__221917_221315__hypothetical_protein
MAKKRKKRERASYAMPTRFPMYEKCLVTFDPGTSNMGIAAVGVHKGRIRVLANSVMQHPVDDLIDAKGAQNRFLQEVDRWAVLFNPNGMMAERFQTRGGQSMGKTIECVSFMLGSLCLHYPTPFRPIIASQWKNAVQQRFDFDLKEFYKEWAVAPHQIDACLIGCYGLEMGMGIQLKYDPWQIAGEAEATSLIELKRKRR
>Burkholderia_BCSR5_peg_07265__MW460245.1__224205_221950__hypothetical_protein
MTKIPKEQVKAWYKSDIDILMPSMLTDDQLLAVQKYRLRRKEKKGELTHEDMQLKRQIEEASSFSQYIGAKSDNGNVVYHGEQDDDTFDMWAMMKDAEDPSTGTLRDITIDDRDFKPAKNYYDYAFNIIGKDANPPWSRQMWTGAMACGEVCPVCSDKKWLNINNIPKDFPAVDMPDRLVFLEYGKCPKCKREKWDLIKNHGLKNYMQLLNVWGQRSGKSSSAASYSSYIAHRYLKFPSMAGLSPMMQASTELTFTFVSLSLSKALGVLWTPFRQIILTSRWWQEYFSFLDDTGKRLGKELYRSSTMYMSFFFKNMRFYPSGPKASTLRGDTRIGFALDELGLFPVPKGDEEDAEDSTSERANADEAHKSLMNSLTTVQIAGDKLMEQGYSFVPPCIGM…
>Burkholderia_BCSR5_peg_07266__MW460245.1__225043_224189__hypothetical_protein
MSKNEMSDDMLVALTNFGEVDGDYVRASAQAQLQQLNEDEKRARKRLKKAQALKAAQRAYDPNSKYHSRFFFKLTRSTEEEMRIREKGLKKKELVHEDADLTKLSAKYKRKLAKRLDPYIAQVRNYLLTELGLRTMGAQAGADQAQEIIQRALGSPVEPTTLIQFDHMMKVAAKLNMANFISDYMKIPKANPQSPTGALVDGIKPASATFSSELVDAILNPPVERPEGHVKASPPNQPQVPDTNYMAEQRKPRHIRNRETRSRDYTRELERELHDLRKQYDQDT
>Burkholderia_BCSR5_peg_07267__MW460245.1__226601_225078__hypothetical_protein
MAKKAKPVKEKTKLKIADDEPKKGKKRDLELADDEPKGKKSKKDKLKASSSFSGFDPSSLYTDSIDEISRRQGVDSDLMDNLKPTSTGCLALDLLENGGLRPGLYIHAGWEQTCKTTGCFQIMASAVKQKVPLIALWDFEGSSATSKPYIASIMRTMGLKVTVRDLFGKKDKETGKWIQKPLVRYTASTVGEKFFDWLSEILRTLPDKKYVADKWWFVFDDTKVNKAKYGQYANDSMPKKYGKGIWVEAQDGNPQAVIIIDSFAAMNPAANDDEEQNKSLGLQARMFAANLPRIKGRLAQKLVTVVGTNQLRDIPMAMYGPKEQEAAGKALRYNSDVRVWWNSRTSGMPFNPKFNDERLEVERTWEDDGKDMYRYIQIVSKKNKLGGGAGRKTWIRLWV…
>Burkholderia_BCSR5_peg_07268__MW460245.1__227211_226684__Transcriptional_regulator	_LysR_family
MQGVRYELHTMLISAAAAGLGIALVPKFFVEEQLQQLGLVVPCDAATVGDSAYYLVYPTEFSHSKPLELFRGWLLEQASAYAAPAPDAHERDDEDDEDDRKSKKGKKGAKSKKAVKGKGKKSKKSDDDDEDEDDDDEDDDDDLDDDDEDEEDTKSKKKGKAKAGKAAKGGKKKKK
>Microcystis_MaAM05_peg_06396__MW495066.1__1_486__Uroporphyrinogen-III_methyltransferase_(EC_2.1.1.107)_/_Uroporphyrinogen-III_synthase_(EC_4.2.1.75)
YRQPFSQSLKCACHSRGGGNPRCVLRILFAFRGVAPCTPLALVFTRARQSSGQALSPFQTSPRLPFQYVLRPYHLPLTLLPKPEVYMSLPRRRESRRYWCLPERKGTWRSLLSEVVLSFPRKRESRRYWCLPERKGTWRSLLSEVVLSFPRKREPTDRHFP
>Microcystis_MaAM05_peg_06397__MW495066.1__1725_529__(E)-4-hydroxy-3-methylbut-2-enyl-diphosphate_synthase_(flavodoxin)_(EC_1.17.7.3)
MDIQRRKSRKIRVGNVEVGGDAPISVQSMLTNDTRDVNESVYQIKRLADAGCEIIRLAVPDKEAAEALKSIVPQSPIPVVADIHFDYRLALAAADNGVHCIRINPGNQPRKEFIRAVVAKCKEREIPIRIGVNSGSVEKPIKDAYPDDLVTQLVESALLNARILEEEDFFEFKISVKASDPLKMVDAYRRLSKLVDYPLHLGVTEAGTLKRGLIKTSMAFGMLLSEGIGDTIRVSLTADSIEEVFAGHEILRGMGLRQSGSNLISCPSCGRCEVDLHGLANSVEALMADMDRQNPGKPLDVAVMGCFVNGPGEAGHADIGIAGGIGQYYIFKGEEKVMRVPEHEALEKFKAELQKTYAEYDPEARKHQPKQSANWQTANKDAETLAVEAHIAELESSV
>Microcystis_MaAM05_peg_06398__MW495066.1__1918_3039__hypothetical_protein
MVQNTWLAWPAHRQSYTAETPPGGRAFGRPMPSSPFSTPHLGALPHMGTEGGIFSASPRPALPFSVLDFHWQRHQAQQREKQAKLLAKTFCRATVEARFGTDEKKVLQVLERVNRKGLKPEFERAVLGEVRRHGKGFASVQELIESEFAGNPFERRFKNAAYQEALDSWLSGRNHYRGTGWDYRLYGMYRSLADFVAVCRQHPAMSAGIIGAVAFLGAKYPFLGGISGLGIMGWGTAAAVSSEVKAAQHPQRMNAAKAEHYTASGENLAAVLVTALGFHGIKDGTLLGKAAIQSVQASTGKKSNPLQSLGQKAAAAITATEQKYPGVVPHDHSGAGKWVKTTLFVSGLLDNVLLPFNWAADKLGTSSNQPEKG
>Microcystis_MaAM05_peg_06399__MW495066.1__4840_3128__FIG092679:_Fe-S_oxidoreductase
MPTSQLKKPDNRPSYRQDDHEEVYLYQPVAPNPDALRVAMVYPAPYQIAMSSLGFMILFKQLDINPDIDARRIYADTLQEHNPKELELMGFSFAFELDIVKVLDIYAEYDIPMFAKDRERSHPLIFAGGPVPMSNPEPFAEFFDFFLIGEGEEVMNTLIDVYRKYRHLSDREELIHRLALEVPGLYAPGMYEVHYEGPDGPISAIVPKYDDIPALVQKQIVANMDDYIAHTPILSDKAIFSNTLLVEVMRGCAHRCRFCLASYSMLGPMGSGLPAARGGTIEKVIQIIENGIQYTDKVGLLGALVSDHPEFPALCDYLDSKEGLTISSSSLRVDTITEQIANTFKKGGQKQLTLAIETGSERMRRRVNKNLRHEQILEAAGTLAKAGLEGVKFYGMVGL…
>Microcystis_MaAM05_peg_06400__MW495066.1__5001_6110__Cyclic_dehypoxanthine_futalosine_synthase_(EC_1.21.98.1)
MSTIAQSSTPANRDSSQRIDENEALRLLREASLFELGLMAEAVKERFHPPGSPVTFVIDRNVNYTNVCNVDCLFCAFYRHKDDADAYTLNYFQIKEKTQELVDAGGTQLLLQGGVNPDLPFEYYLDVVRNLRKDFPTLTIHSFSPTEIAYMTHITGESLQWVIEQLIEAGISSIPGAGGEILHDDIRRKVSHKKVSTHDWLEVMEVAHGLGLKTSATMMFGMMEEDWHIVDHLFQIRNLQDKTGGFLSFIPWTFQKLNTKLEKLPNPPATGVEYLKVSALARIVLDNIPNIGASWITQGLKIGQTALKMGANDMGGLLLEENVVTQCGINPTRKSVDEMVKVIHRAGFDAAQRDTAYNILQTYPRQASV
>Microcystis_MaAM05_peg_06401__MW495066.1__6295_7167__hypothetical_protein
MLRILYTLCDALAALFAVISPVAIFHWLLLAVNNRLLNPFLVPLTQFFTPLNASVQFFIQPPVLHFSGQEISTTQGIVACVFTALFLGLSTLSEYFKTIEQRQDLEHQAELQRIRLKRLQALQETRQTKLVTNRRYLVQVNYDFNQCPAGGQFLDQGPARQAGKPVDRDLTNLTLEFLSLSQSLHYALTASQALMNYYATLRPKDPQPPFRIGVHATDRDLSPEVALQETQRLTSFAMANTIIFSQTVRDVLEADGQSLAYKFHSMGLYAMGGQEQELFRLFNAKPSSSF
>Microcystis_MaAM05_peg_06402__MW495066.1__7434_7712__hypothetical_protein
MSVPGGLFFPNPFLFQGVFPNLPSGQRAAFSQDIGALLFFTSGQPLNTAFYPQFSPFAFNTQFGSFFDAPLQAPTIFPGSGTNQFLGGGFGI
>Microcystis_MaAM05_peg_06403__MW495066.1__9723_9085__hypothetical_protein
MLAFHLLNHRILVDPVYGLEVLNHMWATEPVGTTSILLTSIGLLLTLAFKLLDFLWDIYKERARQGRLKVELTVESGPDGEPALCAIVSNVGREPVVVRDIGYNKPRLIGSEFIRLQTQASPLPHALNARELIRIPGITENEADLNQVLGHFRVKDSLGKLWEVPDLEIRKARRALKSLKNKPNLAGTGPKPLPRAEILAQLEASAPISTQN
>Microcystis_MaAM05_peg_06404__MW495066.1__10907_9879__Leader_peptidase_(Prepilin_peptidase)_(EC_3.4.23.43)_/_N-methyltransferase_(EC_2.1.1.-)
MFDPVTQAFWIPFIFIVGLCVGSFLNVMALRFLADEPIVLPPSHCPKCDTKLRPIDNIPVVSYLLLGGKCHSCKAPISIQYPLIELATGLLFCFTVWYFGLSWQSAFLMFMIANLIVIFITDLRESLIFNFNSIYMLIPAGLLYSLLNLGGVEGTAFTLDLGSLVLHVPEAITSALLAMLISLVFFEGMILLSLFFFGTEGFGHGDTFLMMGAGAFLGWPLTVLSLGLGFLAQTIPAIPLLIIQWIQNKQYVSLISGAVALACGTSPLLLMNSGLPAETTVWISLGCLILSLISLLVFLKQVRTAQTFTYLPLGPALIIGILVSLFWGNDLIGWYQHYLIRH
>Microcystis_MaAM05_peg_06405__MW495066.1__11928_10978__RNA_polymerase_sigma_factor_SigB
MRCYNADNIFYFAAGPVLERVFDPFHLESRDYDPQLSELEDGDFVSSTPTRASSEDIFSSDLEDLLHSYLSCDLDAQSKEKLRDQIVARVMPYVKKIAHGLARRSSDPVEDLIQVGNIGLLKAIDKFNPLVGSSFKTYATYFITGEIRHYLRDKTAMIKAPRQMYELYYRINQIVHKLTEYLGRTPTDLEIAEELQCPVTKITQAQDIERRRLPVSLDQYLVNDNGGNETMYMERLVDHAQTEFRETHENRLVIERAMANLKPDLRDVITMTYYEDLSQTEIAERLGISQMQVSRRLRKALDLLSQTLKADQGASQ
>Microcystis_MaAM05_peg_06406__MW495066.1__11951_12982__4-hydroxy-3-methylbut-2-enyl_diphosphate_reductase_(EC_1.17.7.4)
MVDFFGRVVIQIKERNGVSCFQNDQSASVLWLKTGILNERFVVRLELTHSVTESKKPKTILVAEHSGFCHGVQKAVDKTLAVGESSDKPVYVLGQLIHNQQVIDHLDAKHIKTVSSLDEVPPGSVCVIRTHGAPPEMVDEALAKGIEVSDATCPDVRLVQNKAIQLAEEGYTVVIVGKEEHPEIIGIKAYSQRVPGARIVAINKVDEIAEKLKDVPRRRIGVVSQTTQMEENFFEMVKELSKVAKELKVFNTICPATYFRQNSALELTGKVEFMVVIGGKNSANTTHLAEICRAEGTETIHIETYKELEGCEPLQKANIIGVTAGASTPDWLIQEVLEYLQTL
>Microcystis_MaAM05_peg_06407__MW495066.1__13029_14108__SSU_ribosomal_protein_S1p
MGMTTLLETSEEMRQSFADLLEKSFETALKPGTIVVGEVLKLEKDGMTVDIGGKSEGVVPMKEIPGCYSLDDLKAQYKPGQVLELFLLSQHDGADETRAHYTLSIRRVAMWKNWDRLMELRDSREIVETTVSGTTKGGVIVNILGFKGFIPASQLRVAKTLHDLVGDALPAKILEVDKHKNKLILSHREAVFEQKAKMRAETIGKLNEGDVVEGEIVKITDFGVFVDINGIDGLLPLSEITWRRIQHPSEVLTLGERLTVRVLTVDRDLQRISLSLKRLQPDPWVSVNEQFKVGEVLNGRISKLLNSGVLAELAPGVEAYCAYDNSGRQYFLTESYSFRIVSIFAGERKITLEFQGPAQ
>Microcystis_MaAM05_peg_06408__MW495066.1__14260_14577__LSU_ribosomal_protein_L21p
MLAIVDLNGKQYQVQEGRYIDVDLLPKDVDETFEIGNVLMVFDGEKSLVGAPYVSGATVKAKVLRHFRGPKVLVYKMRCKKGYRRKNGHRQSYTQIQIEGLNLPK
>Microcystis_MaAM05_peg_06409__MW495066.1__14642_14902__LSU_ribosomal_protein_L27p
MASKKGVGSTKNGRDSESKRLGVKRFGGQAVNAGEILVRQRGTKFHPGTNVGRGGDDTLFALVAGAVKFERHRKTSQKVSIVPVLS
>Microcystis_MaAM05_peg_06410__MW495066.1__15536_14982__hypothetical_protein
MTAHHAQTSPHAETVAPGKPAICPDLPQTEVDDGHSAMPVGSSEATDAATGAAFPAAPEMVPMSQYQAVVDELARYKAYFGELPESALPVAEIPIDANHPVATANPEASESHAEHGLSPLASSPEESVSPEQSREETELLLNILSINDRDLAHEVNNLPELLNISTAPNTPLKHYGFQRSKSLP
>Microcystis_MaAM05_peg_06411__MW495066.1__16636_16007__Holliday_junction_DNA_helicase_RuvA
MLSYLKGELVGKAFESPRGAYFLVDMHGMGFEVLTSQRSVESSPPVGQTVQLFTTLVVREDAMFLVGFNSKEERDLFNILQSASGIGTKVALSLLSALSVSEIAQAVVSNNFNLLTKAKGVGNKLAQKMTLELKEKMMNWRTVDFSHQLNAESFQGVSEAFVEAESVLLSLGYQPEEIQRSFKAIAADSSPDSSELVLRESLRWLAHSV
>Microcystis_MaAM05_peg_06412__MW495066.1__17416_16697__2-C-methyl-D-erythritol_4-phosphate_cytidylyltransferase_(EC_2.7.7.60)
MKRSICWAVLPAGGTGSRFSPTQDKLLAPLAGKPVLCHTVAALLSIPAIEGIVVTASTETLETYRHLLETAFPGTNLRFTTGGSSRRASVYRGLLALPENASIVLIHDAARPLIQTQTIQRALQPVEQGAIGSVVAIPVVDTLKTVVSGSQALHIEQTVDRQCFWRAQTPQIFQLNVLRQAHEQVPQDAAVTDDAQLLELLKLGPLQIVPGESSNLKITTPEDLTLAEWYLKSQIAKRD
>Microcystis_MaAM05_peg_06413__MW495066.1__18405_17413__Thiamine-monophosphate_kinase_(EC_2.7.4.16)
MSKELAIIDLIAELSGQTEAMADDAYWDESARLVYTTDMLVENRHFSLDYFTPQDLGWKAAAVNISDLASMGAQLKCLLISLGLPEHLPLDFVRNLYLGFQSACQQFNGFIAGGDTVASPTLTLNVTAIGTCPEGSHPGRRFAAQPGDWVIATGFHGLNQVGLEALTHRWPDFKTSKQAHLHPIPQIQAGQVLAAKFERYALMDSSDGLADALIKIGLSSKQALVVEQRKLHIHPEVRAFAQQQAAQNGTLSPEQLALDTVLYGGEDFQLVAAVPAIPNVDADILAHFHVIGRVGSETLQPGAYLLPEAASAPVPLQLGRAYQHFQGESP
>Microcystis_MaAM05_peg_06414__MW495066.1__18717_18493__hypothetical_protein
MSQRLGQNPNFFSQLAGKLPAVSTRSAGSPVPVATSSPGTDQFGQFLQGLQSRPINLYRPRAAEGQGQKLDFSA
>Microcystis_MaAM05_peg_06415__MW495066.1__19140_18931__hypothetical_protein
MADIKALLSQIIQTPAKSKAAQSPQPSAGSGKKAVDALTGFSAMLKNGEIRSNLNQPALPYTAAKSWVA
>Microcystis_MaAM05_peg_06416__MW495066.1__20888_19362__Methyl-accepting_chemotaxis_protein
MQASTDREARLSFLRIDSQACQTLQGISPVLEGHLEKILDEFYNHIFQWPELKAKFPNEARVTYAKKAQAEHWKMLFSGRFDSLYMERITTVGKTHEQKAIEPRFYLGGYCFALIKLMNTVFDHYSQKGKKQQDFLPAMQSILKAAFLDMDMAISIYNDTVKKTAAEKLSHSLTEVLGKVSEVDENVTTLASAVEESTANIRQILESSGKVEQNVNSVGQSANQVSDNMQTVSAATEEMSMAINTVAAAMEQMEASLREVSSNAAKASSVASNAVSKAESTKSTVGQLGISADEIGKIVGIIKDIASQTNLLALNATIEAASAGEAGKGFAVVANEVKALAKQSAQASETIRNQVEEMQGNTRTSIQAINEITEIIEQMNEINHTIAGAVEEQTATSNE…
>Microcystis_MaAM05_peg_06417__MW495066.1__22489_21524__hypothetical_protein
MQLTLMMVCLLGTAIFLILGLKANKEDEQVQARINSLSQRETKKQTSRAKQLENSFSHRVIFPLAQLVFDNTQAIIPLSSKSWVKSKLIQAGYQKPHYQKTFLGIQLLCTVILFGLFFSLISLVGNFSGTIGFSVALAFGLAGYGLPMLWLTQQAQKRQEGIQKSLADFLDLLVICMEAGLGLDVAINKITSLKSVKTSAYLREELTRYTRDVGFGRSRKDALLDMAERTGVDDLNAIINAIIQSYEMGTSVAHTLRVQADSLRTKRLTKAEEKANKIPVKMVIPIYVFLFPAIFVCIFGPIGMVMIDALKGIFTGANLMG
>Microcystis_MaAM05_peg_06418__MW495066.1__23449_22493__hypothetical_protein
MDNNLLTSLVPGIALISLAMWAYETFFKKQVQAQEHIQNLLSTSAAQGKPGKEQENILKRRKKNTTGKATKTEELEIKLERANMLITTNEFYLISAGSAVGGGLLAWLITGQNLLLALPVGGACSALPYGFMTIKGMLRMKKAAAQFADVLNSMVNAFKTGFGFSRAVQMIADNYDDPWGTEFGKMAAEMNLGAPMEDALYGLSSRVPSPDVDLFVTALLIQKETGGSMAELLGNLSHTIRDRYKLFQKVGAISAQGKLSAGIVCCVPLLLCLIMYMFLPEATTKFVTNPIGIVLLVLAGFWVCCGIGVLYKIVQIEV
>Microcystis_MaAM05_peg_06419__MW495066.1__24919_23474__Type_II/IV_secretion_system_ATP_hydrolase_TadA/VirB11/CpaF	_TadA_subfamily
MSLSRQNRWGFGKKDTPNNPEPESLQAGIPAEVNPVGGAIPPKFNQPASPSPAPKPKKEVVPEDPYYELKSNIHRRLIEEIDLKQLMEKGSTGLRDQIRDAISHLLMEESNLLTLSERDRLIEDIVNEAMGLGPLEQLLRDQSISEIMILGPHLVYVERNGKLTESKVRFKDDGHLLQIIDRIVSAVGRRVDETQPLCDARLKDGSRFNCVIPPLALDGPLVTIRKFSKDPLTVQDLINFGSLTPESAELLRGFVQGRMNIVISGGTGSGKTTLLNVLSSFIPDDERIVTIEDTAELQLQQKHVARMETRPPNLEGRGEITMRDLVKNSLRMRPERIVVGECRSGETLDMLQAMNTGHDGSLTTLHANTPRDAIRRMETMVMMAGYDLPQKAIREQIAS…
>Microcystis_MaAM05_peg_06420__MW495066.1__26280_25000__hypothetical_protein
MNSIKVVAVASSEETRLSLYNQLQALDFVDFNGVYIELSDAVRECQEVGPDVILVDMTARELDAGLFIQAIGMNPETPCVIFALHREMDLTVFKESIRQGAKEFIQYPEDKPGLEVALKKHFNYLSRLSAQNHKSHSNPQNSKELPANGKIIACFASKGGVGCSTVAVNLAHELHALKNLSVAFVDLDQVFCNSAIMLNHKPSYSLGDIAENDPKDVDESLLNKIIVKHESGLHVVVGSKSVLDDNEMISAELLEKALDYLTLKHHFVIIDLPTHVLDPYHQYVVERADEILVISAPDIPSLYRTRQYLDLAQKYLDMRKIKMILNRYNIKAAYRMSNQDVESEFRYEVFARLPNDWELNVEANSFGSSLSKVNPKSELVKALQKLALQLTGESISSEP…
>Microcystis_MaAM05_peg_06421__MW495066.1__29091_26431__hypothetical_protein
MTFKKAAVLGLITLLLSGQLILPEAQALPLMASSQLQGNPQLQKMIQGPLYGNLPLSNQHARGQKHGILDWWKNPLGLFHHTALPLMAQSTPLQSVNLAAVPLPFSKPLSKRQTERNTANGQKSIVSKSGREKTLKPIVQAAKPIEAISNPNPALNPNHSANSTVPSKPETPPQDHRIQPDEAANQIRQSQPSPAKITYKQIFLPQTQDKKSGSASPVKQTAINPIFHPIYQTYDPTEHQLASKPKSKQFEAFQMLATSALDQLAMSTKTSDLVYTPALDTSTAGSDTYSNRSNLKVLKSGISQKMTSVDLTIGKAEVIYLSRPASRVSVSNPEVATAVIISPTQIQLIGKTVGVANLLVWGDMVSPDHTVVDINVHKDVSVLVNQLRYVDPGIQIVPL…
>Microcystis_MaAM05_peg_06422__MW495066.1__30261_29215__hypothetical_protein
MPTSNLPIKAGQLYIVVAVVLGIATVGLFSNGKPSAKQAVVEKIETVDVVVPVVQVNQGQTLSLNDITLVKWPKAFLPQQETFDKPYMVSGRVAKQTLFPGEPIFIQKVSGSNSAGGLTALIPQGKRAVTIAVSEIKGVAGFVKPGDHVDILSTVEIDQGQDQSVKKTQTVLQNVLVLASAQTMVKDENYNIETPEGVERGTAASADLSAKKDEKAKDTTKDKKERKPEDIEKEIKERRKAAKEAAKEAKLVSSVTLALSPNEVELVALAEESGDLRLSLRPEADNSIATLSGKRSDELQGKSAFMAQDTRMPNPGPMPSAPALPTPTLGTQVEFIQGNDKTLYNFNQ
>Microcystis_MaAM05_peg_06423__MW495066.1__31017_30523__hypothetical_protein
MKRFLGKSLGAKGQHSGQAIIEMIGGMIIFTLLLAMVMSLSMYLYFQQALVTAAREGARHASLNNNLGSASTEQTGISEIQSYVTTAIRNLTGQTVSPSVATITVVPPSESASQATGNRTVTVSIQWRMTNPLGVANFLNALGTDGESFRTFPVAASATMRYEE
>Microcystis_MaAM05_peg_06424__MW495066.1__31361_31149__hypothetical_protein
MNKKLIEMMVALQTRKAKKGQGVIEYAGALVIAAAIVAGVLLIGPQGLKDLFTTILDTVTANFTAALNQP
>Microcystis_MaAM05_peg_06425__MW495066.1__31722_32675__Thioredoxin_reductase_(EC_1.8.1.9)
MAENHYKVVIIGSGPAGWTAAIYAARANLSPLVLQGTQPGGQLTITTDVENFPGFPEGIMGPELMEKFQAQAERFGTKVVYDTVTEVEFSKRPFTVVADEGTYTADTVIVATGASAKWIGLESEKKLMGHGVSSCATCDGAFFRGKEVIVVGGGDTAMEEANFLTRFCAKVVVVHRRDSLRASKIMQDRAFANPKIEFIWDSAIEEILGSKETGVTGVKLKNLKSGEVTDFATQGVFVAIGHQPNTGIFEGKLDLHPNGYLKVKPGTASTSVEGVFGCGDVTDHHYRQAITAAGTGCMAAMDAEKYLEALEAAATPV
>Microcystis_MaAM05_peg_06426__MW495066.1__32820_33611__hypothetical_protein
MPVSLTSTTSTRPQSSSLRFGNGASVKASFPPTLLPSVQYANEFQKCVIDFQKGDESELQTIQNGWNLYDDHMEQLQDAFKNKATYEQKVQEKLALLEKRHQLVLQKYPQVVDQVFDAVQEDSVQIGSASKPKSGKTKAKGSTSEEDDTPSKDAKFRQAAAANWTSRKERNRFKVLMDLGKQYVSRGPLLSDSLWSVGIGAVLAIGSPVMAVTIPTTFAFFLAGRAALALIHFCQDPNGDAIDAKYQKWIEKDAEKLKKQEAS
>Microcystis_MaAM05_peg_06427__MW495066.1__33770_35158__hypothetical_protein
MGVFSEVAERFRGPETPQRVRHSQGKLPSINDLMIATSKAMDLLEGRPLRTGLKVAVIAGSIAKIMMLPDREVASIVYAALLHDIGLVRLVSDLYPHLPPGVTEKQLFQNHQLVNARIIGSPHDRPFSSQFYETFHQHPLTAADFVSKVHLSQDIAEIIATHHELCDGSGYPFGLSAEQIPMGGKIVAFADVVEGVLEGCSKELSGLTSRRHALENFMDIKTPGRFDADVVRTFRNLISDNEDFLRMIASLEVENMLRCLLPDRTMLMSGPVLLSIVSAMGGLSDGLMPLYKTGRSRHVADLASSLAESLGIHREQCGELAMAAMLMDIGHLATPAHILMKNGPLTADERGVIQDHPLWGQEVLKSIPGFDNIALWVSEHHERMNGKGYPAHRKGFEIS…
>Microcystis_MaAM05_peg_06428__MW495066.1__36078_35422__hypothetical_protein
MIERMEDFILTGMGIPFTPFTIVNGEKLVPLLDRIRENLPAEIQQAQRVLDRRDEVVNEAQLKANQILQEAKKQSEFMLSESELLRAVHEEANRIRQQITMELEAMRKKAFEEAEAARAQAYEEAASVRVGADQYAEAILGSLDKSLVEFQTVVRNGQRHLKKVRMDAAQQMPPALSASYGSYRQEPAYPESLEAAASQQGSPDYAQEFLKQTTLSNS
>Microcystis_MaAM05_peg_06429__MW495066.1__36349_36092__hypothetical_protein
MIERSDAMKIMDELEAQMMKKGWPIPLTPFYLVDHEKVVMLLDQLRVCLQDEMDARFIKAFSNASEAEKVLYQKKPKNQGKERSH
>Microcystis_MaAM05_peg_06430__MW495066.1__36846_36349__Phosphopantetheine_adenylyltransferase_(EC_2.7.7.3)
MTIAVYPGSFDPITLGHVDIVTRASQMFERVIMAVVKNPQKRPNIALSTRVSLVEQSLKHLPNIQVESFEGLTVDLAKAHHAKIIIRGLRAVSDFEHEFAMSQMNKRLCPNVETLFMMAGLEYQFLSSSMTNEVARLGGSIEGLVPEQVREYYRSQSQAAEKAGS
>Microcystis_MaAM05_peg_06431__MW495066.1__37919_38110__hypothetical_protein
MEQLTTYLKGVRAEWTKISWPTTQQIIGQTIVVLAVVSVMTLLLLVMDYSFHFIVNAITPHRS
>Microcystis_MaAM05_peg_06432__MW495066.1__38134_38865__Transcription_antitermination_protein_NusG
MEFLEEPQIPSEELEVDEFALDDEDLEDEAPASSGDHRVSVLSEKNADKAISVSAEDSLTSTKRPPKRRWYIVHTYSGHENKVKVNLERRIESMNMGDKIFRVEVPQKSVTKIKDGKRTEKEERIFPGYVLVEMLMDDDSWYVVRHTPGVTKFVGSQKKPIPAKDVEIKRILLKDQRTGTTVAKVEIDLKVGEIVKIVSGPFADFEGTVTEINPEKERLKASVSIFGRETPVELAFNQVQKSH
>Microcystis_MaAM05_peg_06433__MW495066.1__39001_39426__LSU_ribosomal_protein_L11p_(L12e)
MAKKVTGKIKLQLPAGKANPSPPVGPALGQHGVNIMEFCKQYNAQTADKTGQIIPVEISVYEDRSFTFILKTPPTAFLIIQEAGIPKGSGKPNTEKKGTLSAEQVTKIANIKLADMNSHTVESAEQMVRGTARSMGVTCEA
>Microcystis_MaAM05_peg_06434__MW495066.1__39522_40253__LSU_ribosomal_protein_L1p_(L10Ae)
MAKLTKRQKQFQELMASTTQPVGIKDGVALLKKALEHAKFDETVETHIRLGINVKHADQQVRSTVVLPEGTGKTVRVAVIAKGEKVNEAKNAGADFAGSEELVEKMEKENWLDFDVLIATPDAMALLGKLGKVLGPKGLMPNPKTGTVTFDVAQAIKEVKAGKVEFRADKQGIVHTAIGKGKAFTEEQILKNFSTLYDAILRAKPAAAKGAYVKSVYLTSTMGPSIKLDASKLGSEIRDYLAS
>Microcystis_MaAM05_peg_06435__MW495066.1__40999_40475__Alkyl_hydroperoxide_reductase_subunit_C-like_protein
MVAQIGKPAPEFTAAAYHEGKITEVSLKNYRGKWVVLFFWPLDFTFVCPTEIQGFNDKKAEFDKLNAQIIGASVDSVHSHKAWSEGALGQMNYPMVSDINHRISRDYGVLLEDKGISLRGLFLIDPDGNLRSYLVNDLAVGRNVDEVIRLLQAFQSGELCPVGWKPGAQTLGKA
>Microcystis_MaAM05_peg_06436__MW495066.1__41343_41801__hypothetical_protein
MLNLLLPPKLLPIGQTVPDFRLLDQQGGLVSLSDFNDKRGVVLLFFASDWLQADVALLRDYKEAYAALGQAGVQVLALSSINWETLFHLARRLELPFPVLFDQCCRQATFYQAAWINKFVTGRAVYALDNQQRVLWARAKASPNDLLPVFNS
>Microcystis_MaAM05_peg_06437__MW495066.1__42690_41791__2-dehydro-3-deoxygluconokinase_(EC_2.7.1.45)
MLELSSEGDLKQARVFNRSFGGDTLNTAVAAARLGSSVGYVTRLGNDAFALALQEMILKEGIQITPKRNGKGPTGLYFVSVDAEGQRDFVYYRQHSAATQLGPDDISADLIKQSKIVYSSGITLAISPSARQATLKAFRLARENGVMTAFDPNYREALWESEEKMVDAFNEVLPWVDIFMPSFPDDTVSMINFNKPQQVVDYFLFKGVKLVVVKVGAQGCYLGYKREIQQIPPMSIKAIDTTGAGDAFNGGFLHGLAQGESLINCAKLGITTAGLKVLNRGSAIAMPHKDAVYNRAFSY
>Microcystis_MaAM05_peg_06438__MW495066.1__44453_42699__Dihydroxy-acid_dehydratase_(EC_4.2.1.9)
MNPINSISQQGRQQSPEADSLRMGCGWGRQETDKAWILVETTHGDSHPGSIHLGDLAQFVDKGIISAGGTPAHYTCTDICDGIAQGTAGQHYSLPSREVMVMACEMHAKAGHFDGAVFLSGCDKSLPAHLIAMLRLNLPSLVVPGGVMEAGPEGFTLEGVGTIYAQKRRGEIDEASYEFLRSGACPSAGSCAFFGTAATMQLLSEAMGLAMPATALIPAHLNALKDAARQAGKRVFELIAENLRPRQIFTQKALDNALMVHAATGGSTNALIHLAAMAKEAELDFSYERINEINRQVPFILNLKPSGKFTSDKIWYAGGVYRILKELQPFLHWDARTVTGLTLGENLEILEKSGHFINMPRFLINYGGKPEDIIRPIHDPLRPEGAIRILTGNLAPQGA…
>Microcystis_MaAM05_peg_06439__MW495066.1__45513_44845__hypothetical_protein
MESIPLPESSNRRHKALHQLRQSQLIAIVRSVNAENALWASHLLIQCGFGAIEIPFTVPEATDVIESLCEEYPDALIGAGTVLDVDTAYQALSAGAEFIVSPALIEEIIPMGETDDILILPGCLTPTEMHRATQLGALAVKFFPAQCSGGAEFLSALRGPFPQLQVVPTGGILQEHVPGYLKAGALAVGVGGPLLPKALVAKRDEAAIRDLALSYLKTVQTV
>Microcystis_MaAM05_peg_06440__MW495066.1__46199_45528__Metal-dependent_hydrolase
MSQTLIDISIPLSHQMIAWPGDPGVEITRTLDVCCGDPATVSFLKLGSHTGTHVDAFSHFKQDGQSLSEMDVSPYLGPALVVEIEDPEKITLGELQRNPSFLDLRKAERVLFKTVNSEREWYKQPFNEHFCHLNPHAADFLVELGVKLVGIDYLSVEAFHAKTLYEADAPTHHRLMNAGVYILEGLTLKGVKPGWYELLCLPLKLENGDGAPARAVLRNTPLT
>Microcystis_MaAM05_peg_06441__MW495066.1__46525_46734__General_stress_protein
MTSKQGSGTSKRGFASMDPVKQREIASKGGKAAHEKGTAHEFTPEEAAAAGRKGGQASGRGRSAARSAE
>Microcystis_MaAM05_peg_06442__MW495066.1__46758_47795__Epoxyqueuosine_reductase_(EC_1.17.99.6)_QueG
MKRASVSGALFAVRFLTGGGPFHYNESMTAPPYSQSELTRLIKEKALALGFAKLGIVPAAAFQNGEAAHFQAWLDQGFHAEMEWMVTHYDKRKDPGSLMEGTRSIVCVAMNYFTPDAYDPSDSQALKIAKYARGTDYHYVLKDRLKALLAFVQALQPEVQGRALTDSAPIMEKPLAVQAGLGWMGKNGNLILPGMGSFFFLGELLLDIDLDYDTTVVPNQCGSCRRCLDACPTEAIVAPSVVDANRCIAYWTIEYKGEAFPAPIRENLNGWMFGCDICQDVCPWNVKFARPTVEEAFQPRPLTVSPQRDALMALDEEAFREAFRKSPIKRPKLQGLRRNVSMATE
>Microcystis_MaAM05_peg_06443__MW495066.1__47983_49383__Glucose-6-phosphate_isomerase_(EC_5.3.1.9)
MIKLDYGNISTEKVGQAHGLNLPQVFEDYGAQIREIVSRIYAEKDQSGGWKRWLNLGYDQKLLDALNGYAQSVKGRFSDMVILGIGGSSLGGYALLRALLHPYWNQLSDIQRNGFPRYYFVENVDSDQINPLMDMLDPQRTLFVVISKSGTTAETMSAFMIAKDWLEQKLPADQVKQHIVAITDAQKGVLRPVANQLQYQTFGVPDDVGGRFSVFCAVGLLPAVLCGVSLSEIQKGIQDLDKVLQNPDIQQNPAAQGALLQYLLYEQGKPISVFMPYSYRLASVSDWYVQLWAESLGKKHDLQGNVVHVGPTPVRAVGVTDQHSQVQLFNEGPFDKVFTFVSVGQPAQDIQIPANQFSDVEDLNYLNGKPMSQLMQAEFESTRASITNNQRPNMTLTLP…
>Microcystis_MaAM05_peg_06444__MW495066.1__49555_49806__Ferredoxin
MPFVITEPCVNVKDKACVGVCPVDCIYDFDGENQLYIHPDECIECGACQPVCPVSAIFMDAEVPADQAKYIDLNAEKARALKG
>Microcystis_MaAM05_peg_06445__MW495066.1__50180_49926__hypothetical_protein
MESTLAWTGLWTSILVSGLVVITVLIEFCKRNLPICFGLLATLLTIYCLTPYSAGARQVWSPLNKVQVSVTHAVQEFFNPSHSS
>Microcystis_MaAM05_peg_06446__MW495066.1__50346_51479__hypothetical_protein
MMSLLRFLVRFTASSIAFFLVLVFVIRVFAPGNPDTAAIFKTLGFIQPVLDGGVMILSWPVQQVCQWVQPFVPVAWQDRFPVTSAAGFVQALVDALLQLPGMMNSPWGPQLLDFSYDAYFPGVLDWRLLLSIAFWGWVESGMLKGLNVLDTRLYRYQIRRRDEALLRSFQEGGGAQKELGAGQKNVLFNQLVGGLKKEISALNKTVNLDPLTQLFNRGYLDIYLDAELQKARWNGSTLAVLLLDVDNFKAVNDGYGHASGDELLQKVAAVLSNIKPPQGKAVAFRYGGEEMVIVLTDTSPVVAQQVAETARVYIQKLKLDGAPEHPISASIGCCTLQFTQALAEAGFTAPDLLAKADELMYQAKQTGKNRVVANTYG
>Microcystis_MaAM05_peg_06447__MW495066.1__52688_51522__Cysteine_desulfurase_(EC_2.8.1.7)
MHYLDNAATSWPKPEAVYSVMDQSFRSLFSPKRGTAKAARLGASQLQAARQTLADLFNVSNPERISFTSGATHALNLAIQAYPWQAGDGIIISAVEHHALSRPVRKMAREKGIQFFVVPYTDAIPFDLAAYEALLKNHPEIKMVATTHASNVIGSVLPVAEIGRLAHQYGKLYLVDAAQSAGVLPVDVQAQHIDMLAVPGHKSLYGPPGVGALYLSEAVQLNTFMEGGTGNDSGKHAMRATPPDSIEVGTIPLPQILAMAEGARWVQEVGLSTIHSHEMTLLAQLLSGLQEIPEVTLYGHTDIAHKTPVVSFNVMGQEPKVLGERLFEQYGIALRAGFHCAPMAHEAIGSIHRGGTVRASIGYYTQPEDVAALVNALKKLLSESLSQV
>Microcystis_MaAM05_peg_06448__MW495066.1__53179_52712__hypothetical_protein
MINLQALKQFKESHYTRHLVFKSNSVEILVVCWRPGHSSPIHGHGPSDGLMIILEGEIVNTSYFPDGKKVTTVWRAGDVGHTPVGARHEVKNTSDQDVVSLHIYAPPLERELQGADMGYHNDVIPKEVTLPNDVIRYFLGAACEKVPHALLDPGL
>Microcystis_MaAM05_peg_06449__MW495066.1__53328_54476__Oxygen-independent_coproporphyrinogen-III_oxidase-like_protein_YggW
MFIYLHVPFCLSRCVYCDFYVVLDKYGGHEAYVDAVCREIDLRFATINPADFPQGIQTLYVGGGTPSLLDAAAYRRIFQKLNEYLPFAGQAEITLEANPGARRSEMADSPKAYLECGFNRVSVGVQTLNNSELKKLSRLHSAEEAEGFIRGLQRAGWANISLDLMYGIPLQTEASWRETLQRAIALNVQHISMYGLKVEENSPLETLTTLPLAKGSYPLPEEEAVVDMYFMGLSTLAQAGFCRYEFSNLAQPGFESRHNLNYWNNGDFLALGVAAHGYWQGQRYETVPDLQRYLNNPLAGTTQACPAQEQLENAIIFGLRKSEGIDTTALERTFGIDFRQRYAAVLKRYAGKTLIWEGHRLRLKESAIPLSNSILAEFLGDD
>Microcystis_MaAM05_peg_06450__MW495066.1__54631_54897__hypothetical_protein
MAAGAGGPTGPYGGYMPMTANDAKFAKINQTVTSANQEFKRAMITTDPRYKVAMAQRASAPAEPPASPPPAEQKGFLGKVWDGITGIF
>Microcystis_MaAM05_peg_06451__MW495066.1__55265_56398__hypothetical_protein
MVYGGYGGYGGFGGYGGYGGLGSTPSFASGIHPPGSAPAADTYLGAGQQKPKRFLEGLFTGTWDGIRKLFTTVPGVLTTVGAIGLTVATGGAALIPLGALAAGVGIYNTAKGLINQDGQGFTQGLLLGLGGLLAIRCAPSKIVMNGRSFLLGGDAAKPLGFTGRLKTLWGGNHYVDSKGNASNWLKMSADKIKSQFRPNQGSLEHLQDLKNKVNGGVHQLDNVLDAEDALRAGLISDPVAASKVKRLIAAEQKDVLELKNLNRRLERRALAGKPTEDIEARIGELNRDRKQRLEAFQQPPVPLTTENLARHDVFQARSTGAASANAAGETASLSSHYKTAGSEGSGTSFSGITATSSGADSELGSVPGSPRRAKSLP
>Microcystis_MaAM05_peg_06452__MW495066.1__57715_56477__Isocitrate_dehydrogenase_[NADP]_(EC_1.1.1.42)
MTTAGEKITINSDLSLNVPDHPIIPYIEGDGIGVDIWPATQNALDAAVEVAYNGKRKIVWKEVLAGEKAFNQTQSWLPEETNEAIREYKVAIKGPLTTPVGGGIRSLNVALRQIHDLYACVRPVRWFQGVPAPVKEPQKLDVVIFRENTEDIYLGIEFQQGSAEAKKIIDYLKAEFKKDVRPDSGIGIKPVSVEGTKRLVRRAINYAIANNRTVVTLVHKGNIMKFTEGAFRDWGYEVAREEYADQVISEAEVWEKHNGKLPAGKIMIQDRIADAMFQQLLLRPDEYQVIATMNLNGDYLSDACAAQVGGLGLAPGANIGDHAAVFEATHGTAPKYAGQDKVNPGSLILSGVMMLEHLGWTEAAKLVVDAFEKTIASGKVTYDLERQMSNATLMSCSGF…
>Microcystis_MaAM05_peg_06453__MW495066.1__57991_60270__Aconitate_hydratase_(EC_4.2.1.3)
MSGTSTDIEMIKKHYAKISASLEKAKKHFGKSALTAAEKILFSHLIPENYPAQIVRGETFLSLQPDRVAMQDATAQMAILQFMQANRDTVAVPSTVHCDHLIRAFSGADADVERACEENREVYEFLRSAAAKYGMGFWKPGSGIIHQVVLEKYAFPGGLMIGTDSHTPNAGGLGMLAIGVGGADAADVMAGLAWEVKAPKLVGVHLTGKLNGWTAPKDVILYLCGLLTTKGGTNKIVEYFGPGTETISCTGKGTITNMGAELGATTSVFPFDARMAAYLRATERAEIAELAEQYAADLRADEDVLKHPENYYDEIVEINLSELEPYVVGPHSPDRARKLSEFAADVKNSNFPEDLSAALVGSCTNSSYEDLERSANVARQAKAKGLKAKSYFLITPGSI…
>Microcystis_MaAM05_peg_06454__MW495066.1__60473_62368__Ribonucleotide_reductase_of_class_II_(coenzyme_B12-dependent)_(EC_1.17.4.1)
MSKSPPNLLQPNIPPNGLTVLAHRYLLRDAQGTVCESPADLFWRVATHIAEGERVYGATSEQVMTVAHQFYNLMAQRAFLPNSPTLLNAGRPLGQLSACFVLPIADSLAHIFETLKHAALIHQSGGGTGFCFSQLRPAGDEVRETQSVAAGPVGFLEVYNAAVDSIKQAGQRKGANMALLRVDHPDVEAFISAKDDLRRVTNFNISVGITDAFMRALAEDRDFDLIHPNTGQVVKSLPAHDLMARIVDCAWRTGEPGLIFLDRVNRDNPTPTLGTLEATNPCGEVPLLPYEACNLGSINLMRMLDEQNQLDWQKLADAVHLAVCFLDNVITVNRYPLPQTEVMVTGNRKIGLGVMGWADCLMAQGIPYDSEAAVALAQELAAWMDYQSKLASVALAEAR…
>Microcystis_MaAM05_peg_06455__MW495066.1__63559_62399__hypothetical_protein
MKLLFICHLTQNALDDTVRAMRYLGRELALRGHEVDYFFRRPHDSEEQAEPISLLEWPMRIAPLASRKCQQKQYDIVLATGSSGWCLSSFRDWLLPPETRVVSWHLHDDPAIGKSVDDIPEPAAPLPIPSLPREYLLQQLNVWTVEQALKTQDGCFLTGLEDVHHIRRKYPQYASKAMYQPRGVDAKFYSPQRLKQKATPPSKLLLIGNNHTENPIGTPVVEAFQQILKTHPQVTLTVAGDHQLPPPDELFADFPEPVKPALNCVRVQQEETLPELYLQHDVFIQPHSTPAQPLAVLEAMASAMPAVVVQNPDFQEVVTHYESGLLVPPNNPQAIVESVTHLLENPTLCQSMGEAAFETVTRCYTWHQVCDIFEVNLTRIAGQALA
>Microcystis_MaAM05_peg_06456__MW495066.1__64841_63765__RNA_polymerase_sigma_factor_RpoD
MSISQKKKPGIRQSAASLRKGSAPLDEPRKTKRQDEFMPLDDENELSFNDGQERVDFFEEEEEEEEAEQEKVQAERGSADDSVKIYLQQIGKVKLLSSEQEIELAKRIAEGDEVAKGQLVKANLRLVVSIAKKYIGRGLSFLDLIQEGNLGLIRAAEKFDYKRGFKFSTYATWWIQQSITRGIADKSRTIRLPVHMIETIGRLKKVTRDLSHDLGRTPTKEELAGKMGISLSKLRLVLKATQSTISLETPLHTKDEASKIGDFLVDENTESPDSRVSQENLTEELDKILDSLRPRERDVLKLRFGLSDGNKRTLEEIGQLFGVSRERVRQIETRALNKLRKMCRSNRNIKSLKNYLNP
>Microcystis_MaAM05_peg_06457__MW495066.1__66317_65037__hypothetical_protein
MLKRAFVCLLHGLFLAALLSPAAVGDNYLDGVSAYKGKNYNRAAQLLQGSIMNQGKANPDALFYLGLTYTQMRRYEEARKAFEYVIQLVPPNHELAAKSRNNISYLTSQQIALASNSGKANQVIKTALSRTSKDNYLTHVIPNGKIVHFSTQKMPLIVYISNGFHINGWHTGMKQAVSSAMRRWQSASGGKVSFVQTANANQADITVRWQKNFSDNILGVSPFQSVGDTIIRSDITLAVYYPNSDQPIPQVELVTIATHEMGHAIGLKGHSPYPDDVMYYSTSHSGEQALSQRDINTIGMLYKLNADVQNSTSGSTAQTQKSYELYQLGVQSQKQNRITEAMAYYRQALQLNRELVEAKFNLGALLINEGNRMVRGKQLPAARKNFEEASQLYTEVSRH…
>Microcystis_MaAM05_peg_06458__MW495066.1__67276_66392__hypothetical_protein
MNKFTSGAHELILKRIRDIPSLPDVVNRILAIINQPNTPASEIAKLISYDPGLTSKVLRMVNSAAYGFQRQISSIQHGIMILGFTNVRGLVLSASIFKLFEGHAHPGGLNHQQFWEHSLGTAVAARLLAKSLGVADSDDVFSAGMLHDIGKVVLDVYFKQDYSQVLGQAQLKGLPLHGLPFYHLEESILGVNHASIGNYLASKWKLPVGISEVILHHHQPAQAESCPRLVHLVALANELAVVQYERQGIYNPAHFSPALLDYFGLDDASLEQYLQALKTEMDSAQDLLNAISTR
>Microcystis_MaAM05_peg_06459__MW495066.1__68083_67298__hypothetical_protein
MIVEMTAMFGFIRLNPNHLQSHPAAARQETLVSSEDIYRFDLGLEPILLLRKGFELSPEELPRFLKSGAQPHQFHYKHTGQSLAKAPVALSHGIHKRTGMGNSILTPFKKPKKSTQVPYKQALIIEPDQKHLKRLIDCLFVCGIPLDQIHPVRVVSCVPWALDKYRPQILMANYELSNTMNGLSLLQILADLSYVETLALILPPHITLSAEEQTALQRINQKKRIKLLTRPVNRFDLQPLLDETSQWQQGRFSRKNEKPVA
>Microcystis_MaAM05_peg_06460__MW495066.1__70515_68506__hypothetical_protein
MSSNYSLGGVGGFNSGFDVNGIISQLLAMEQRPITLMSQKKSTISKQQAAYTSIQNKARSLFSAIDQLARRDVATQKTVFENMKATTSDSSSVTASVSNSAAAQTLKVEVLALPTATTATSTQGIGRFDATMTNTELGVTAGNFTLYTQVGAAQKAYQITIADGDTLGDIIADMQTAIQTDIPGATVGIVDGKIQINRGGSGNAVSFGAGGDTSNFLEKTFLNTAVAINEGGVFTTTASQRVSTVSRDTAVTTAGANLATTVAADSQFKINGVTFNADGKSINTLIDEINKSEAGVTASFNRGTNSFQLTAKDTGSNLISMEDLPGGNFLQAMKLINGTDAISSQKAGNNTKFVLNGQTLYATSDTVDETVTGLTGVTLNLKKVAAGTTTQITIQKDND…
>Microcystis_MaAM05_peg_06461__MW495066.1__70993_72594__Uncharacterized_amino_acid_permease	_GabP_family
MSGIASVKQRSLLSRLFRTKNLDKILADNANQEHQLKKTLSAFDLIIFGVGAMIGAGIFALTGAAAVGSPDHAAAGPALTLSFVLTGIICSFCALCYSEFSAMAPISGSAYTYAFSTMGEFVAWIIGWALVLEYAVGNMAVAVSWTGSIKEFLAMAFNIHLPSWLVSNTIDTVSREGLKTADMSIVLKAIPFVIPFTTEEKILLVQSAFNLPAFFIVLAVTALLLVGVSESARTAAVMVFVKTFVVLLFILIGALFLFGGHMDVLQRNWFADGWNTFAPNGLNGIITGASTIFFAYIGFDAVSTAAEETKNPQRDIPIGIMGSLAICTLLYILVTAVITGIVPLHQINKEAAVVGAMKYMGYPWASWLVSIGAIAGLSSVLLVLQMGGTRIFYAIARDG…
>Microcystis_MaAM05_peg_06462__MW495066.1__73023_73271__hypothetical_protein
MKDFHGFVRKLLGVWLVCYALILMPGLLKGLVMFVLADFTMPAKHYFDIISTIHRGALWLIPTVFLAVSYYLSRPGKKMLQG
>Microcystis_MaAM05_peg_06463__MW495066.1__75435_74500__Pentapeptide_repeat_family_protein
MLAIKSQNGALLLEIDAENLLYADLSGKELPNVEFCHSVLFNANLSGANLANGNFRGANLGNSNLQEANLSKAIFKGAKLEGAKLSGAMLEKANLSTAHCVKANFADANLRLADLSQSDFGQANLERAYLEMAELWEGKFAHANFTEAHLVKANFLKAQAQSAKFINANLDKADLEMAQMGWADLTQASMQGTLMRNAKFPSAILRQANLQQANLNQAQFTEANLSGACLQGVKAFQTNFSQANLKGADLSRASLQGTIFSLANLEDANLKGANLQGAILKGAKYNDNTVFPSDIKPEQQGLIYVKLIEQS
>Microcystis_MaAM05_peg_06464__MW495066.1__77025_75580__hypothetical_protein
MLGTYIGSQLAALSDAFQNAKNQLKIPVSDLGLKNGNGETIEQLLYEDVSEWLKKTANKAIRQALYDRMAQAYTENLSAQFIELFEKENGLLAGLGYRNIIDFYSHTSGHDLKKLGENGQKLVTETQVLYTRLMGQHYQAVTGLDFATEATRADISYVLHGHASVEMEAINRQFPQSKLVPLATQTFDGLGLDFSTIAQPANFENLEAFEQEVVQKTDHMNPKQPALRRILLDIANREGKRSRAYVYPAAVPAEIYLSVKPEGGLDDYSAFFHESGHAQHFAYEKPELSFAMALMGNNTTTETYAYLFQNLFMNAHWLTHMAGLTPDQARLAVQRRALEDLYMLRRYASKMQFELALFEGVNEPGYTLSDKGSVYAGLLTLGCGFKYDAEGWTRDVDAG…
>Microcystis_MaAM05_peg_06465__MW495066.1__77053_77406__hypothetical_protein
MLWVLIVQSFEPMKGGLIAEDGVFGVNVLRVVCFRQFGRGEQVVGPGKILVGAGKRFFQRFQKGGIVFNSRCDTHTALSPHSTQLGLSEKGENAFDPLTGQSPVPIIRLASLDDCKR
>Microcystis_MaAM05_peg_06466__MW495066.1__78146_77415__hypothetical_protein
MPLASLPFWPGKIPTTLTGSLHGPKPHPNWEKWLAELLEVYQTIQRQATRWLSGALIILGLCTLYDQGVGDGTLPGFNDLSGIREIQSAARQNSSPNLKAPANWNTLSGGRSLLLALSPSLAEWLYQLNRQQKIIYETQEKWQSAYGQSSETPLLAAYEPWSGNLYIGPAFWALSDGEKAAVLAHEYRHARQNWPKILSHRLAQWMTHGQLPYDTPLEREAFDYERQARAALGLSPLTAQRSF
>Microcystis_MaAM05_peg_06467__MW495066.1__79030_78278__hypothetical_protein
MPASSSSNLQGQVAIITGASQGIGQAIAHHLAPLGIHLVLCARNVEKLTRLSQDLALAHPNVQTLPLACDVRDVEQVQRVIETTQKTFGKIDVLINNAGVAAKLGLLQEMTIADIDRTIDTNLKGAIYFMHGVLPIMVQQAGGIIININSVAGKTAYPFWGVYDASKFGLYAITEAVAEEQRSNNIKVIGIYPGAVDTAIWQGLHTEDAAPKRDGMLDPEHVAEAVTYILNQPEKVFIKDLTLTPLKPLV
>Microcystis_MaAM05_peg_06468__MW495066.1__79308_79853__hypothetical_protein
MNRFFKGALLAAAVAVAMVPANVFAEEGPYATFEIKVNPNPSVSNLSPAIVEPITKDQVSFHIINNTGKALFFNGNDGQYIPLVSNNTVTVPYKAGEAYKVVDADGATVAEWDLNGRMEGQVPNVSSASKEQFAAWGSTLQQVIENQKVAYQEPAAKPEPRYYESRSSRSASSGTTVRGYW
>Microcystis_MaAM05_peg_06469__MW495066.1__80288_79971__hypothetical_protein
MFKSQTLSTQDFTTQATQTCAQLQSMDIQSYLALMLSQYHEDSEQCLFLPSLLSMAEYFECSAVEIHQALEQLKAFGCDFFIMGFESPITLWYPERLNGAASQSA
>Microcystis_MaAM05_peg_06470__MW495066.1__80575_80315__hypothetical_protein
MRNAMSVSKLKYATLKNSSGLYNWNATNRKETGKESESGDETASQKAEGSHKTDPPSPEAQAASTLNTPAGSEEAAYPPQQSPKQK
>Microcystis_MaAM05_peg_06471__MW495066.1__81503_80940__hypothetical_protein
MTRIGVSDFVKRQTPASKYDHFAGDWDELVKLVEDQWQHGQPSPHNRGVKLVPVPKAACHRFFSSVVPITESTILRAHFAPRVPGEAGLIQVEAAGGEKMPARRAEIILYSHETLAQDGDAPANREADFYIISINAYTTEQAEPMSPMTMARNFLGLKGGTRPETPYTAQEFAESILYWSQHARIGG
>Microcystis_MaAM05_peg_06472__MW495066.1__82883_81768__DNA_polymerase_IV_(EC_2.7.7.7)
MQGRMTPPCRKIIHVDMDAFYAAVEQRDFPQYQGLPLAVGGTTEQRGVIATASYEARAFGVKSAMSTYKALRLCPQLIVVPGRFEAYKEVSRQIRAIFADYTHLIEPLSLDEAYLDVTGQDRTNPSATLIAYEIKQRILRETGLTASAGVSYNKFLAKVASDHNKPNGLCVIPPHKAQGFIDELPIGRFYGIGQKTEPKLKAMNIHTGAHLKALSIQELEALFGKSAAFYYHLARGRDDRPVETDWVRKSIGSETTFSQNLSHPASMLTELSTLATEVLDWMRRHETYGRTLTLKVKYADFQQITRSRTQATPFNTLESMMQTLTDLLSQTEASKYRPVRLLGVSVSKLWNTETGPQPAQNTEQLKLALGA
>Microcystis_MaAM05_peg_06473__MW495066.1__83185_83526__hypothetical_protein
MAMPFPPAGAPFTPQFPPAAGFGDPALSQGPAPFPGAPGFQAPVPAQPFPGSPAPLPGVFPPAAQGFGPQAFPAPQPFAPAQPFPPAQPYPAQAFGAPNAPMFGCGQKLDTEA
>Microcystis_MaAM05_peg_06474__MW495066.1__83710_83838__hypothetical_protein
MSEYVFKLKKGDLELELKSDDAKFIETQMDNWRNMLVTQEEK
>Microcystis_MaAM05_peg_06475__MW495066.1__84127_85185__hypothetical_protein
MDAPHRYEMSLKKDGLFINLSSDDVYFVSKQMDKWFRILLDDSYVPVSLPKPAAVATSIPVAPVDEPAASVVAQASPPPAPVTPVAVSAVAPPSPVSEPPPEVTIPEPLAASLPPAPSAPALAVAVPQGASPALAAPVSSPDTSADTPMLEPAAAVPVSGPAELSVTATPPVEVPDALAQSDVPQADLPQPALSVVPPLASVQSPSTAPKDDFESVMDTVMRDLEAPPPPLPTTPVIETLYEQSPVSADRPMNLDLVNSLADLCDQAQPGSSEDYLLLAAYYLSQVESQACFSLKRINANLVKSGLTPVNHSALEAVLSKGYLSMVPDLSGTAEVSEYSMTDDGLAFVNQLF
>Microcystis_MaAM05_peg_06476__MW495066.1__85520_86536__Ribose-phosphate_pyrophosphokinase_(EC_2.7.6.1)
MEDNDLAIELRLPDLEIESGIHDTSKVKIFTGRANPRLAQEIARYLGTELSKVEIKNFSDGETYVQVKENVRGCDAFIVQPTCNPVNDNIIELLMIIDALKRASANTITAVIPYYGYARQDRKTAGREPISAKLMADLITTAGATRVVAMDLHTGQLQGFFNILVDHLYATPVLLRYIQQKNLENIVVVSPDAGGVERARVYAKKLNAPIAIIDKRRSAHNVAEVFNIIGDVRNRTAIIVDDMIDTAGTVCSAAQLILNEGAEAVYAMAAHPVFSGPAVDRIADSVFSEVIVTNSIPLSPAAQELERTGKIVQLSVAPILGEALGRIHDHQSVSEMFQ
>Microcystis_MaAM05_peg_06477__MW495066.1__86771_87241__hypothetical_protein
MPKLEYFVPVNASLQTIWDVLLDRIEHPERYMQGIDSFEFLESTEDYAVREILIQGFPLRERITIDERLGEVRYALQDHPLFQGDVYNALIPPAHNDPKALPVVQFRMDWQPLNSEAQSAEAEGAPLLEASLKDAVHYVRDLAEHIEVKKSQANPV
>Microcystis_MaAM05_peg_06478__MW495066.1__88135_87305__hypothetical_protein
MLNNLTLRAGLRGLRALGHTQNQQGHFPSVQHSRPRPLTFAASHPSPTRASSRRSSESTSLDTLESHPVTLSSTSSSTSNIFRRLSTLSRSNQSLKEAIHRPEPIKSGFLDRRSIQLPLDKQKLTISKKILHLLNDEEQAVQQDFQQLVQNHLANLPNPRVKALANQAVDFFNNGVSKTLRRWLLQDLSSQQPEHFTNAQGLSAGLKSYQGNLEAVDDFLNQAMESITQQLKSHDTAAVPPKIAEAAQMLKKTEQDVHDYRDALHHLILQPSELRV
>Microcystis_MaAM05_peg_06479__MW495066.1__88775_88458__Anthranilate_synthase	_amidotransferase_component_(EC_4.1.3.27)_@_Para-aminobenzoate_synthase	_amidotransferase_component_(EC_2.6.1.85)
MHGKTSAVRIVQSHPLLAGLPNPFTVMRYHSWMVDRNTLPEDWQILAETEPTPAQPLPLIMALAHRDRPLYGVQFHPESVGTPEGGQLLSNFIRLASCPLAAGGN
>Microcystis_MaAM05_peg_06480__MW495066.1__88770_89546__hypothetical_protein
MHDVWGRNHLATQGVNQSLVAQAHPQDGAFQLILAFNHRFTNAKILGTGGMARPGGDEDALRGQRFYGVPVQFVVAMNPHGQAGSGLHHLVQVVGKGVKVVQNQKAQKRALVGGGLLDISKLTQTGPALKALENHLKPSVFVVFIQGNTQIHGVFPGNRPYFLSGKLKAFERIEILHCGGIGLRFGQGNPLTGKQARFWQWFAVQAETVSRFPIHDEVAVFQAFPRGFRSVGGFVRRLGYLVFGFWVLYSLRACSPCV
>Microcystis_MaAM05_peg_06481__MW495066.1__90403_89627__hypothetical_protein
MMTRVLNPQAVATPNFPWRHSQQNDGPSRKKAENIPPLVRPTHPKRPAPPLEKRVTTQRIFETLSHESERANGNPYGLKNYTLKYVLYHPPTQTYFKVDRGQYPQVITTEQAKLIFENKLQKNPHAGRLSFVDGFHQIKLSAAALQSKDGKVLVRLKGPIVWPLPAPENSAEAAPPADPLAPSAPDAKQHGTAYRPWQLAIRRFQSEQEKAKASKAPEMDIVVEFTSLLPDGYTDELEVFPTEDLPKLWSKKRVNLEA
>Microcystis_MaAM05_peg_06482__MW495066.1__90897_92183__hypothetical_protein
MDLSSTIVKAKVNLRAVGHYLDQPNVVRSSTKVAGAAGVAGLGALMGYDAWKAQPQERKKVLVRDGIVLGATTLGTLAAAAVLMKPPSKKLIQYEMKELGEKLAKLKDQYPAIQELLKARPFEQRQQLSFGELKELIKGMRGVKHLDKAAIEKDLNELFPIGENETLQYDSLWGLPKAIGQKLTKVEQKGDIKERSGELWKMLNFFSVGLASVISGGLGGVLANKVNKVQDPDANVNMCKEGIFQFVANIALCAVGASAGLVAVELPKVQQALQKLGPTGARVGKFGLIGTGLSLGILGGGKIANQLGTKVVNPFFDKMQGKAPQTQAAPEKRRIEFADAILHVDDLPTALALAGMEIMEPFIPLFFAFSGYRTGIGYRNHESASNGASTAKFTGQVTP…
>Microcystis_MaAM05_peg_06483__MW495066.1__93558_92449__ABC_transporter	_permease_protein_2_(cluster_5	_nickel/peptides/opines)
MLKKTPNNPELNLIRQMYQKLYRDRVAFISLLVLVGLYLMVALADFLAPYSESHFDRSLAKAPPTPVYILDQTGGLTWPYVFRYEKRYNPATFTQEFTPILTEQYPIRLFPQAEPYRLFGLIPGSIRLFGVDAPAQISLLGNDINGRDVFSRMLYGGQISLTIGFLSLFVVFPIGMIYGGLAGYFGGKVDDLMMRVAEIVMSIPSFFLLIGLAAILPPGLPSTQRFALVVLILAFIGWAGLSRVIRGMVLSIKNEEFIESSRAIGMNPLTIIVRHILPQTTSYLMVALTLSVPGYILAESGLSFLGLGIQQPDASWGNMLKEAQDISNIIERPWMLMPGFLIFLAVLAFNVVGDAVRDILDPKSRQVRK
>Microcystis_MaAM05_peg_06484__MW495066.1__94579_93572__ABC_transporter	_permease_protein_1_(cluster_5	_nickel/peptides/opines)
MMRYDFTVGPINIPTPGGQWHVMDAVRIKNPINPLAGIETNPQISEAAKAQQRHMMGLDQPMYVQYWRWLTNFFAFHPEALAQGNPAGFFTPSLGKTFANEDVLELLVQRGWNTVQLNLVVFLFSWLVALPLGIFAALHWRSYTDRAMTVLASVGMSFPGFLLALLMAVFAVKTGWFPLGGIQSENYPNMNLLEKLWDRALHLALPATVLIVGSLSSIQRQMRGNLLDVLAAEYVRTARAKGLPEHVVIYKHAVRTALNPLITMLGYEFSSLLGGAILIETVLGFPGLGQLAYKAVLETDTNLVMSTIILSAVMLVLGNLLADILLKFADPRIEL
>Microcystis_MaAM05_peg_06485__MW495066.1__94593_94772__hypothetical_protein
MEMISRVGMAASSRFKMYCGMDMTYLRKPPWPGLRTDWTVLGKVRMAENNPAEKNPYVL
>Microcystis_MaAM05_peg_06486__MW495066.1__94867_95334__GNAT_family_acetyltransferase_YjcF
MSKVLQMLRFRPAESPEAFVKAQALRTTVFIEEQGIPPELEWDEFDAESLHWLLIDPETGEAVATARLLPYQEACQARPVAKIGRVAVSRATRGQGLGEQVMREILAYAQTEGFQQAILDAQTRAMPFYERLGFVKEGFEFMEAGIPHYRMRLVF
>Microcystis_MaAM05_peg_06487__MW495066.1__95428_95820__hypothetical_protein
MSNYIAEFPKYRKWAVVGVSEDRSKYGNKIYRDMRDAGYTVFAVHPKLQTVEGDPCYPSVKDLPETPDVVDLVVPPAASLKVVEDCLASGIKRIWFQPGSESEEAVQKAKDGGMEVVHDACIMIQKQAWA
>Microcystis_MaAM05_peg_06488__MW495066.1__96882_95842__hypothetical_protein
MMLPAPLPRLNPQWLNPPLSDPYPPALYPPTLTGSRPTVAAPRGIYPLLQYSPSAASASGGSGWTTPPALSTSTSITPPKPNPSQTPLGGQTLKGRHGVGIGVKNGLLFSLIAALPIWGVESYVNNATLKKTGKFKGNFIQDLVAAQEAILRPKNMVWTKALLKPIPTFLTSVAGTALIGISAGMALGPWFVGHAANRFEEVKKAKEEAHQGLFQPKPPTLRQRLKLAKPPITNPHQAYQQLLDKELNSQHAFKEGATAVLLLKMLPALAPMAMVLALCGIRNRQLGKKIPSEVWQALDQFKLIDNLKLLIQPVFLVKTAALPIMGGFIAQQTIPWIRQQLGIDPP
>Microcystis_MaAM05_peg_06489__MW495066.1__97059_97736__Flavin_prenyltransferase_UbiX
MSPATPEPSPANSRPKPPIVVGITGASGSILGFRLIEELLKLGQRVQLVITEKSYQVIFEETGLKMGGQNKALRVLDHLNLPESMVDLLDVFENNRLDAAPSSGTHMTQGMVVIPCSMGTLGRIANGITDTLVARAADVTLKEHRKLVVVPRESPFNQIHLRNLSMLAQCGAVILPPMLTFYLPDFGSIDGQINYTIGKVLDQFGLGHDLYTRWGQHIPPAETSA
>Microcystis_MaAM05_peg_06490__MW495066.1__98161_98024__hypothetical_protein
MASKSFDRFYNITNAKGGHRNEQYCRLSAFQKLRGFKPTPAKAGR
>Microcystis_MaAM05_peg_06491__MW495066.1__98669_98247__hypothetical_protein
MWALKQPGGVGNFFQLRSWCLLGAYFDKPASCTIIPSMPEDFRKPKLTHYPRMTLHCECGNEFNINVIRLKNGEPVLCHICGELFPEELGKKFANALQEMFTVKYELEKINSGFDLSFIYKSTFKQPPAPYPFEPTDFPE
>Microcystis_MaAM05_peg_06492__MW495066.1__100405_101139__hypothetical_protein
MWEVKPPDRNLLDARGLLVVGTHPQCGKSVACAGLAGVLNDLGFTVQAIKPFSFQPEVTIRDGYEQAFFDRLSPPRQPLELFSKPSPRKVTAGDWQHLQELCRKRVYPYILEAPGSLASPIRFVDLELNDAVDLSKALEIPLVLVTAKSPDLIGVMAPMLSYLWSRDAKAIGWMAVETHPTRVPEWEQDVLFLRGHTDVPYLGEIAYSPSISVEAMQQGNLFRITELGVDLLPIQQALNLLVPF
>Microcystis_MaAM05_peg_06493__MW495066.1__101322_103010__hypothetical_protein
MGITMSAESPIVDHQPTVPDTKPSRTPSLLKAAGLIAAVTIFSKMLGFLRDWAVMYAYGTSLVSDAYYAAFQLPSFAIILLGGLGGPFHTATVAVFSRLIKDQEAPSERARHLASTFITLTGIVFTALSLLTFLLARPIMGLILHGAAPSLIDSAAAQLQVMSPCILAGGVVGILYGLSNIYNCFVWPSLSPVAMSVTILLGLWLVPGDTSGMVLAWSTLAGGILQVVMQLPEFFRHKFTLKPTLDWKAPEIRQAGELLFPATVGTTIGQLVTYVDMFFAASLGAGGWSAVTLSNRLVQLPLGVLQTALLVPIFPRFSRAAAEGNFEEIKRTFKTGVISLWLISIPLLILMMMYTEPLIRLIFQHGKFDARATELVSLALVYQALQIIPYFARDSITRV…
>Microcystis_MaAM05_peg_06494__MW495066.1__104131_103223__Proline_dehydrogenase_(EC_1.5.5.2)
MRILDQLIVLALPFAPKALVKKFAWRYVAGESLEEMLETVRRLNSQGAMTTIDVLGEFIHTPQEAHQAATLYKAVLEAIARERLDANISVKLSQMGLLLDKALCYEIMHDLVATAAKARIFVRIDMEDSACTSDTIALYLKLRKQFDNVGIVLQAYLRRTLSDARQIMRDLSKINSPANFRLCKGIYREPRTLAWPDHRLINKNYTLVLEEMFKQEAYVGIATHNEELVWEALRLIDQYRLKPHEYEFQMLLGVDAELRQILLDAGHRVRVYVPFGQDWFAYCTRRLKENPSIAGHLLKNLW
>Microcystis_MaAM05_peg_06495__MW495066.1__105558_104338__Glutaryl-CoA_dehydrogenase_(EC_1.3.8.6)
MNFELTEEQRQIWQWAKEFADQEIAPVAAINDQDAKFDFDLLKKIADQGFFGAILPEEYGGQGIDHISYALMTEEIARVCSSTRTLFSVQISLVEKPILYFGTEEQKRKYLPRLATGEIIGCFGLTEPNAGSDAGNQQTMATPDGDYYVLNGQKTWISNGCISQVALIIAQTDKSKGHKGMCAFLVETDTPGFSTREIKPKLGLRASVTSELFLDNVRVHKSQMLGNPGEGFKVAMYCLDQGRFSVAAGSVGVSQACIDISTKYAMEREAFGQKIGEFQMLQQLIADMAADCEAGRFLVLHAADLKDKGVRNTRETSMAKLFCAEAAIRASNSAVQIFGGYGFSEEYPAARYYRDARVLNLYEGTSQIHRLIIAQDELGIRPANGPGSPMTPLDRLSPR…
>Microcystis_MaAM05_peg_06496__MW495066.1__105922_106803__Flagellar_motor_rotation_protein_MotA
MDFSTLAGLVLGLLILGAALVLGHVPLSTLLNPEALLVVFGGTLTATLVSFHVPTLKMALNALRGGSAESRLETRKTIQYVLEVVGFVRDEGILALQPIIDSIEIPFFRKGLQLVLDNRSEQFIRDSLSTEIEVCYRESQDCARVYETAGGFAPTMGIIGAVIGLIHIVQAAHQPAILGQGVASAFSATLYGVALSNLFLLPIAGKLRQRARDEWFMLTLLLEAVMCIRAGEHPMIIEERLNAFLSGSDTLTVPRMNRKSYADRPELSATALPPQAVLRDDFLQVGSTGDMME
>Microcystis_MaAM05_peg_06497__MW495066.1__106800_107645__Flagellar_motor_rotation_protein_MotB
MRGAENGMTHGGNRRNPTASLPASASAASSAQAVPVRALFRKLETLEREMESNVHTGHNRWMVPYADLLTLLLGLFLVLVTAAKSDPLKQPPAPKPVASATVAQGPLKSAQNPPKKKMAGSDSLSAQLKQRLRMQGVEIRQQERGVVISLKENILFAPGSAELSPAARNTLKQLVGQLKKTLGAQPRLIRVEGHSDNTPITTSRYPSNWELSTARATNIVRYLIEGKHYRPEQLSATGYGEFKPVAQNSSIEGKQKNRRVDIVVLNESMALQEPPAATQNL
>Microcystis_MaAM05_peg_06498__MW495066.1__107688_108476__hypothetical_protein
MARPTKPKDLKPKVEGEGGAASPAAPAAAEGGGGGGGGGLDLKFIIMVVVILVATIGGSVGSSYLMTTMFVVPEIGKLAQAAGGGHGAEGEAPAGHDGASTETPGSQVGMNLELDEFMVNLKPDPALPGSQYLRAKMALSVKVPDAQNCYIEHHAEATPLNEGTLGEGKIVGAAAPVDRTLLASGGEAGPSCEDVFKKNMSKYVPTIRDVVNGSLMKRNATLLATLEGQEALKDEIKEQLNAIMAPDYQILRVNFQDFIIQR
>Microcystis_MaAM05_peg_06499__MW495066.1__108597_109640__Flagellar_motor_switch_protein_FliM
MLSQEEIDSLLSSLSVGVDQNAPAPGAGSSALGSEPSMPAVHHEKRNYKLYNFRRPDKFSKDHLRALQTIHESFARQLGLVLTAYLRMTVEIDVVSVDQLTYDEFVRSMPSPMTVSILELDPLPGQVLLGFGYEVTSSVIDRMLGGPGTPEAKARELTDIEQSLIRRVLDRAILSLEESWRSMMNVNASMVGFEESYALIQVATPGEIVALITFEVNLGNKHSGLISLCIPYPVLEGVISQLSAQHIFHRQQSSIPFEEQEKILQKLNYAKIPIQVLLGGTELSVGDLLGLSVGDVIRLDRSATDDLLACVNGRPKFYCRPGRLKDKLAVYMYDSVEIEESIEGFGL
>Microcystis_MaAM05_peg_06500__MW495066.1__109637_110731__Flagellar_motor_switch_protein_FliN
MMNDMNGGLTKEALDAISEVSSIAMGAAGSTLGILVGQEIEIAPPQISEYENLAGMEIPFGDAPKTIIMVQFVKGISATALYIVKNADVRKLAGMMLGSMEEGSDDELTELQLGAVGELMSQMMNAAATGMASVLHETVEINNPEVIPYSSDMLAQCLPQVLSEPFVLTNLQMMANQETVLEMMELRVSSELKEQVALFMSIDAAQGTPEMATLEMASEMGSSASAPINAHAEPQPAMAGSAASRTRSSVAGGVHVDPVTVRPVEFGSFDHQPNVYGEENKNLSLVMDVTLNLTVELGRTELPIKDVLELTRGSVIELDRIAGEPVDLMANGKLIAKGEVVVIEDNFGLRITSIISPAERLRGL
>Microcystis_MaAM05_peg_06501__MW495066.1__110905_111732__Pentapeptide_repeat_family_protein
MRCCKGQHLEAVNYAYARLSRAVFESAFLHEANFAKATLDEANFKQASLSHANFNQASLVNADLSAAILDGASLVGANLSGAVLKGASLVGADLRDAKIFNAVLTGVDLTDANLQGADLTGTTLFNAILSGTNLMAANLSGADLEGARLQQVNLRQANLFRMDMGHEGHLMAPQGNPSSMVDVDLAQANLEGAHLERVPLHRDNLQAASLRHAYFQGTDMVDSHLEKADLCDTSFDEDSHLNQALLAGAVYDGRTRFPQGFDPGSSQMVETGQSG
>Microcystis_MaAM05_peg_06502__MW495066.1__111775_111996__hypothetical_protein
MTTIMEVCACPRCLCEVDHQDPDVVVKGGLYYCGKQCAEGHQSYPGCGHANCTCYSLPTDDMGKVSAERTDSR
>Microcystis_MaAM05_peg_06503__MW495066.1__112890_112075__Enoyl-[acyl-carrier-protein]_reductase_[NADH]_(EC_1.3.1.9)
MPATEVNEVPQTAVKGLLAGKTGLIFGVAHKTSIAWAIAQALSAAGMRLAFTYQGERLEKNVRELAETLEGSLILPCDVTNDAEIQSVFDAVGQEFGQLDTLVHSVAFAKKEDLSGSFVDTSRDGYLLAQDISAYSLTALTKAAVPLFEKAGGGSVVTLTYLGGERVVENYNVMGVAKAALEMSVRYLAADLGQKNIRVNAISAGPIKTLAARGISGFSNILGYMEEHTPLKRNTETGEVADTALFLASHLSRGITGEVIHVDSGFHIMGF
>Microcystis_MaAM05_peg_06504__MW495066.1__113665_112997__GTP-binding_protein_EngB
MKIMTADYIISAPSLKDCPDFQGCPEIVLVGRSNVGKSSFINSLTQRKNLARTSNTPGKTRYINFYAVHYAKSKTSNDKVMMVDLPGYGFAKISKTEQEKWRKNLEAYLSKRESIRLVIQLIDSRHGPQDNDIQMYEWLQYNGRRVQVILTKTDKLSKNEVAKQMALSARTLDLSASDLIAFSAETNAGRDQAWAALLEALSLPPLPTENTDGQDSEENLAE
>Microcystis_MaAM05_peg_06505__MW495066.1__113864_114712__hypothetical_protein
MSSGIYQCLKRPLWAILALLVTVCGLLFVSPATVQSAGNGYGFAPQRYQSGYSYGNGIFFAPYVFTLYREPKAGAEPIGAIRWSRKTGGNNIEWISPAGDRHAIYADHTFFCFYPLLDVAMMAVTSDTDDGWVEVIYDQASGKTGWVQTKASMDEVPDKLSDKVTAKAAAAPAEPAHFGVYQTWQEFMKLNAKAHGIYWLTGVKEYYRSIRSSDADEAKLIPVTIIRDLKVKHVRGNWLLVEVLDFERNTPIGWVRWRDDDGKLMVFPNLSGQHMPIVTTAF
>Microcystis_MaAM05_peg_06506__MW495066.1__115110_114814__hypothetical_protein
MIPSLGFSPLPTLLAIDSAGAAFGANQARMGLANTAPADGNPATVASLAAQDKALALQGISAQTNYLVAQAMLEGRQERRKKESEQEQRMMANGAIFF
>Microcystis_MaAM05_peg_06507__MW495066.1__116350_115736__hypothetical_protein
MGPKNLLILFFSTVAVSLVILIIFFSLFFKNVNLDFNTRLPESAPDIGGAFNQTSTMSPDSKAEGLTRSTVNVPSDSREVDFNGKSGDAGKKDADEPPMAGDVNLPPISDDALLENEYPQPLPPPPTGSEKQAPPSGPGNDKSAVGPSGSRSSMTAPPPRLPRPSQGPSQEIRREAPPVQAMPQPMEAPMGGPDPELQQGPPVP
>Microcystis_MaAM05_peg_06508__MW495066.1__116971_116402__hypothetical_protein
MKYHFVPEETPYTGKELNNHWIYRNYGILGDSVVAFIGPCEVDQDSMVDLEDVLNDDYIYSKKMLNFIVEVFGITLQEGVLLQRLFTSIIQDRINLLNPEARIRRRGDDLFFEDTAKLSVSICTLSPTSILIHTGINIDPQGAPVEASGLATELGMGDQVEPFALACMRTLAEEWADIRLSCCKVRAVV
>Microcystis_MaAM05_peg_06509__MW495066.1__119171_116976__Multimodular_transpeptidase-transglycosylase_(EC_2.4.1.129)_(EC_3.4.-.-)
MADRQFELPVDVRRKSEVVQDRLGLIILITTVSVFTFLIFLLSVLLGNKLAEAAAALPNVKVLHEWHPYESTRIYDRNGTLIANIHGDEDRVVVPLKDISPNIQRAVMAIEDNRFYEHNGVDIRGTLRAASANFRGEDVQGGSTLTQQLVKNLFLSPERAITRKVAEALLAMRVERHYDKNKILEMYLNQVYWGNQSYGIEKAARRYFKKPARDLTIGESALLAGLLKAPEGISPYAYPKAARKRQLEVLGAMVTFGYITEEQRAKAASEPLELNRQLPKPSKHPFFIQYVVEQLKEKFGDSAVRQGGLKVYTTMDQPVQELAEKALYDEMDKIKYSGASEGSFIVQNLSNGHILALVGGRDFEKNQFNHATQQHRAIGSTFKPLVYLTAFRLGLVSPE…
>Microcystis_MaAM05_peg_06510__MW495066.1__122190_121471__Putative_amidotransferase_similar_to_cobyric_acid_synthase
MELRIAYLYPDQLNIYGDRGNILTLYQRCQWRGIAVQILTPGLGDGLNPDEADLYFMGGGQDSQQIQVCQDLHQVKADSLKIAAANGAVFLTICGGYQLLGHYYKPHNGDELKGLSLIDAYTVAGNTRFIGNVAIERSNGQTVVGFENHSGRTYLGKGVTPLGKVIHGHGNNGEDGFEGVAQDNFYGTYLHGSLLPKNPPLADEIITKALQRRYGNVQLAALNDTLEQQAHQRALALKS
>Microcystis_MaAM05_peg_06511__MW495066.1__122441_122596__hypothetical_protein
MMQWHKKRDVLGEKYGSEDALKQAREVLLKDEQSEEAFLGAQAVLMLQGLL
>Microcystis_MaAM05_peg_06512__MW495066.1__122993_122706__hypothetical_protein
MKALYSPVGKLVLAASALNLLVSPCLAYAPDGDLMKIKGYSPEVIQTANQQRSRQEWKEPSVQTKSTTEQFFHNIYYGNWMGPLDDFGSEVIRKN
>Microcystis_MaAM05_peg_06513__MW495066.1__123414_124631__hypothetical_protein
MSDTFLTDDSNLPSGLLRGPEAELLLAGFDLTLPDPFGIEMPWEVLGAMIQGRSSIDLTSMPVYTEEEAREFVASYGFDLDLPEDMAEMEAYFMEAVHFIEHRFLTRSVDWQALGEPVIPLEKIPLSVTANRSVLELLLLASQSNHPNRPWACALLKVIHTLVYIQNSPLYKHHAQASEAILSRFREVLAPQTDGTILLKGRRARQLKLYAFEAKHHKPRESILIKLLCKKENVAENVWDLVGVRLVTFHPAEALLAVDILREQKVILFPNVIPSRSRNTLVDFEHFQALYEQALSEYKQGQRSLQSLQAFFQTADYVQPKEGPHNANPLSSPQYRSLHITCRHLLRVKSGAGHTETRFAFPYEIQMLDKASYLDSKIGDGAHAQYKQRQLIAARRRVM…
>Microcystis_MaAM05_peg_06514__MW495066.1__125925_124747__Protein_translocase_subunit_SecF
MSKQITPETTIINEGPLNLYKHRWLFIGISLLFLVPGIYFIAANMMDPQIRAPLKLGIDFKGGTLLEYGFSRHVSQPDVENIKHVFDAHGYPGAVVQIQEPRVGINKKAVEIGGPQAKTPQEKAPKTEAEAPQPQTSAQTQKPATPSATTAAATQPEAQQSGEIASPISSIVSVRAKHMQGQVDQEILKDLESQYGHITVLQKNSMGPALAKELLSNGLLALVLAYILIVGYLTYRFQFDFAVCAVVALLHDTVFLLGVFAMFGRLFNTEVDSLFITSVLTVIGFSVHDTIVVFDRIRENLRVYYTKKLPFVTIMNMSVNQTMTRSINTSLTVLLTMLALYFFGGETTKDFVLAIIIGVAAGTYSSIFNASVLLAMWRNRAAAPQALKAATA
>Microcystis_MaAM05_peg_06515__MW495066.1__127196_125970__Protein_translocase_subunit_SecD
MFKNPKVNLLIIVALIMASLWTVVKDKDNIRLGLDLKGGTRLTLQAEPTPDVPKIRPADMDSLQTVIERRVNGMGIGESVVQRAGENRLIVEIPGVKDPEEAKRLLGRVGKLEFKKLDAQRQWVNTGVSGKDFTKADVATKQSGEWIVQFTLSPEGAKKFADLTRELAPTRAPIGIFFDDEQVSAPAVNEPILDGSGMIEGNFTHETAKELVDTLNAGALPVDIGVVEENTVGPLLGQSSIKQSLFAGLIGLGLVLAFMILCYRMRGFVAGMALLVYTLLTFAIFMTVGVTFTLAGIAGFILSIGMAVDANILIFERTKEELKAGRSKWKAVEVGFDRAFPSIFDSNTTTLITCLLLWVMGTGAVKGFALTLAIGVGVSMFSAITVTRTFLHLIDNASG…
>Microcystis_MaAM05_peg_06516__MW495066.1__128470_127475__hypothetical_protein
MALPHFLANKRHLAHWPSGLCAVIVVWLFMVLCVNSTGLAQQTTASADRKTAPGTLTQPLALERKKFPQGEIYVLKVPARSGYKVVPAVSKTLATLKSPIWQSTTQPGLGGQKPLFIINGGFFDPSNSLTTSFIFQGGLLVADPRINTNLVSNEKLVPYLPKIFNRPELRLYLCQGSNGSFQTQYDITPRNASIPKDCLLQSSLGAGPTLLPQLQDLSEGFVDYNAAGKRTRDPIGVWALNARSAVGITEKGDILLLMGAQNASQPGGSGFTLSDIANLLKARGAVKAMALDGGSSSSLWYQGQTIFGKYAANKAPVIRPVKSVLLVVPNT
>Microcystis_MaAM05_peg_06517__MW495066.1__128845_129861__hypothetical_protein
MYLAEVAVLTRLATGLTRVLENRPSKQKNPTLTESQKKQAMAERFFVEILGTMGYMACLHLGQDLVDGLLRCKNRVLKFSDEKLLDENLLKDPQLPDVKKLLAELNIKVQELDLKLKESVAETYGAHGTTFKNPVFNTLYEHELPGSTDKNPLLGKANLVTVKNQLKKKVEMVAEEKGVALQPQQLDAALSKIVNEVKPLKEFAKRNNQLAVLGIFTGVVGSALVGGSLTQWMNDRVIAPGAKKFFNRKVKGHQPVAAPSVEPNGPVAHKSLSLLSAPGPVPTLSAGTASFSASSAPMPVYLPNPKTQAQPPIFASQLLPPQSSGNPVMGPWPGGGFL
>Microcystis_MaAM05_peg_06518__MW495066.1__129858_130760__hypothetical_protein
MMQVLRNTPRVLANMGSNIVNQPGFFRDQSLILASFALVVSRIVVANLSALKAQGTPEGPFRYRESIRTTLREIGGFFTGFGLLRAFQIFSQKGLAKVLGIEHAPINEGYSLKNAWQDLTAKTKPTAFDPKLAYSTDPFIASGELKPLARFVSRVFDTPGLKGLKEKAAAQVKTEGLSEAAAALAKNKAFIVNGVYKLVPILVGSIPSVALAGYFLERMTRDHSEQIVDVVSNRLTSKSDKPPAAQNAAPVPLPAVSPLTSASAASTALIQFGTRPLFPSAPVIDPGYRWQPINPMARVF
>Microcystis_MaAM05_peg_06519__MW495066.1__130831_131262__hypothetical_protein
MTQHTFRDLRVGTDLVYTPRLRRSYARLGQRFFQRLLTPQELAYCLGDGVFREAFFLKRVAARIAVKEAVAKALGIGLNGLGWGQGIDWHDVEIVAQQQSPPELILSGRALQCARQLNIECWRFSLSHDGDYAIATVTGLIRA
>Microcystis_MaAM05_peg_06520__MW495066.1__132161_131259__hypothetical_protein
MKTKKATASKSTATKKPASVKKTTKSSVKSAVSKASTNGKAHVSARKTPKNDSLEGLKKAFLIGLGATVMTAEKLKDAVTDLVDEMVARGDIKPNEAKKVAEDLKKRFQSSKSDFDSTLRKAIASASQTIGKVASDLKKAAAKPAVKKATAKKPVAKKAAAKPAVKKATAKKPVAKKAAAKPAVKKAAAKKPVAKKSAAKPAVKKAAAKKPVAKKSAAKPAVKKAAAKKPVAKKAVAKPAVKKAAAKKPVAKKAVAKPAVKKAAVKKPVAKKPVKTVKAPVSKPPAVESKPTVQEAPATA
>Microcystis_MaAM05_peg_06521__MW495066.1__132602_132931__hypothetical_protein
MGLAASQSRYLSLTARKNDLELTGQQINQSRLTLANVQNDLYNSSTNLEPDSDEAIKIQLRITAIQSLDKALELQLRRVDTQQQAVQTELEAVKKVIDKNVELTFKTFA
>Microcystis_MaAM05_peg_06522__MW495066.1__133059_134003__hypothetical_protein
MSYKNDSYLVILGSYDKAGSAAKAELFETYDRLRDLTVSGPALGGSGVGKFGSLLMNVARMIGGSPFLPTFGSEAINIPGTSYYSPMSGGTGILPGGQAAFGLAPFSNVTGITTGGAAPIANSAIGPLSLFSALGTGSLGASALGFSGLGSIGFPMSSTIGGVFTGGASPIAGEAGALNGGFIAGGASGIGGAATAGGLALGTAAGAGFGRNWVMPAAGIVSGIGGLLTTLGPFFGPFGLAAAAGGSILSGVSGAVLSSFQTISNRLLVNADTILSTKIKNLETTVKQIDAQEEILRKLLKESVEGDKKALENI
>Microcystis_MaAM05_peg_06523__MW495066.1__134059_134349__hypothetical_protein
MDRPTGNSNDSQPPDQPPVDPYLYAASLNSFMTERNPVQILVGDMGRMIQTVVNLGKNRKIAQQRIQQLQAQVDKVESDIAQGNPKSVGTRLDKLR
>Microcystis_MaAM05_peg_06524__MW495066.1__134951_135187__hypothetical_protein
MAEQAFSTLSSKNQIVIPAAVRKLLELQVGDRIEFDIQPDRIVVKKAKLAKDPYLEAVDQVFGEEWNSSEDARFDDLL
>Microcystis_MaAM05_peg_06525__MW495066.1__135174_135503__hypothetical_protein
MTYSKYEVVVVPFPFTENPGKQKPRPVVILSNQAFSRETGNFLGLMISSTGKHTVFDTEIQDLESVGLVFESWLKPKVATLPVMFVKISLGTLSKADQQAMDRLISAIT
>Microcystis_MaAM05_peg_06526__MW495066.1__136185_135526__hypothetical_protein
MSVHYGYPETDDENNEQPQPFQVKLPPGQSLKGRIESVLFMTGKALTLHEIAQMIDAPYEETEFALMELMGDYNFREGSSLEIDDTDGYILQVKEEYGDMVNKMMPLEMSAAELRTLSAIAIKAPVLQSDLIEWRGSVAYDHIANLLKHKLITKRREGRSYQLNVTRHFHEYFKLTADRKDLAHLVKLIGKENRGEPEIPEIQRHEGDYEDAPSEDVVN
>Microcystis_MaAM05_peg_06527__MW495066.1__137027_136182__Segregation_and_condensation_protein_A
MQPRPEPLPRPASLAEPTEQPTKATDGVELLVEMAKSGEIDPWNIDIVKVADQYLQAVAELKESDLKITGKTLLYLAILLRMKSDQLAGINYLNPPDEFLDELLEPDFMDNNRVIQPKFSFRSLDEVIKRRTSTKQPRIRNVTLEDLIQELQKYEELEKRRSLKEKVEKASHRRMMDYADFTADDIEEMAHEEFHEDTVSQLRHLLERVLIHQEQVSLTEIMERGRLDKISAFLALLFLTARGGFSMHQEEFYAEVYVAPDAPENDTHQGDNQDDQEELAG
>Microcystis_MaAM05_peg_06528__MW495066.1__140745_137011__Chromosome_partition_protein_smc
MHIHQIVIDNFKSFAEKTVIPFEDGFTTVSGPNGSGKSNIIDSILFCLGLSTSRTMRAEKLSDLINNLSKRKEAIVTITFRKNAEDMAKAAIQIPLALSDSDEFGQSAPEESSIEDAAPLTESESKDLTGVKEIALSDLGPNSEFVQITRRIRGNASGYTSTYYMNGKPTTLTDIHDYLGQFNVSPGTYNVMMQGDVAGIVNMSPMERRKIIDEIAGVAEFDRKIEQAQRELEATGANIERNTILLNEINLRLEQLGTERDHALKYQKLRDEKTRYEGMLLAAKYLDIQKAISATNQNLVDARKQKESAQQLIHQLVADIQVTHAQLLDLSSQVKKKGEDQQIALKKQIEGLKGHIARKEDAIRSIEEKTADNQRRAEQAQSEIQRMQEKSNDLDEAIK…
>Microcystis_MaAM05_peg_06529__MW495066.1__141083_142582__FIG015547:_peptidase	_M16_family
MWDECAVQRLGRFFCTISEISCKMMSMKEAKSLKIPYLPEEARMVTYENGYTFVFVPKKGDVFNISTWVKTGSIHEDDQINGISHFLEHLMFKGTERFKPGEFDKAMESMGAVINAATWKDFTFYYVTGPKGKSDAAQLGQNFELALDLHSDMMLGSTIPDEEVGPQYDPFDANYKGEKRERSVVIEEISMREDQPWTKIYNSVNHMMYQAGHPYQRDVIGTRQIIGNVPRDTIYQYYRQWYSPSNMTTIVVGDFDFNLLEEKICRYFDFEKFKITTNGKDVTPRAEQFKAPAAQRYDEVKGEYQTSFFIMGFHAPDPKNLKETIALDVVSHVLGEGRSSRLTQALLEKPATPVYNYVSCGQSTFKLGNVFFIQGNFNFPQGQSDPKPVLKQLEAELEK…
>Microcystis_MaAM05_peg_06530__MW495066.1__142586_143851__hypothetical_protein
MLKVEALPTEILKLSTGATLLHTPIETAPRLAISMFLPGGNLLDAVPGVSDMVDRLLMKGTTTRNQEQISIELDGLTLEVDTDTKRDYSAIHATLLEEDLDTSFELIADFFYNATFSEFEREKQKVAGEVMMDLDSPKSRASDQFIRKMFENTPYGIVSSVILDALPSLNSVADLQAHYQRVFTPKNLIVSVAGNIQADQMAKALEKAFPKGAESAPVVEDSVQAKLRNLSLAQDELITFARDDSSQAHIFKGWLVPEARHEDYAPLALMNTILGAAGLSSRLFLELRDKQGLAYNVRSTYEAYRHKGLFYLYIGTEPKNKDKCLKGFIEEVNKLAEIPVSAEELADAKRNILGRRSVFLETAHQQANYIGANYTQGRTLEEIARVPEQIEAVTPADVQ…
>Microcystis_MaAM05_peg_06531__MW495066.1__145277_143955__hypothetical_protein
MASNGLNALWANPNGAATGSYPNPWGGPSPKTSAYGSQPSLNDLFPFLGNPLPSEGAERAGELTQLLQTLLGNAQGLPPLNNPSPTLPPTGRNRGSAVIVEVGYTGDGKADKHAQSVMEVYQRYNPNGVAVLQGIDDSGKDGSASTQPQSAGTVPKLNSQQAFNDYIDQGATDAFNVFSREIDQVVSEGKATVINGSLGFSRNEVYIDTLHALQANPSLAEYVGLKPSDIQNLEVSKDGVTTVTQSVADAISTYVDHRLDAPNSAFQQARARYQASTRTAAQNGIAVVVAAGNEHALNEVFPRSTPGGDTNFLAQSPDVISVAASDDQDTPPLRDDTIGEFSSRGDGTFNPTIATDGVGVETRFGPQDGTSFAAPKAAAIIARMQQQNPNLSVAQIKAI…
>Microcystis_MaAM05_peg_06532__MW495066.1__145409_145531__hypothetical_protein
MDLSWIFQIKASDIFAPSRSMQCVHFDASFALANDPVKTD
>Microcystis_MaAM05_peg_06533__MW495066.1__145537_145818__UPF0213_protein_YazA
MEESGFYTYLLWCADDTLYCGWTTHPQQRLAQHNAGKGAKYTRVRLPVRLVAQWQFDSKAEAMRYEARVKRLSRKQKLALVESQLEDSVSDLF
>Microcystis_MaAM05_peg_06534__MW495066.1__147416_145815__hypothetical_protein
MLNAVVSKVPTTFRPVVLFAAKGANGNPQIEPASEPVTPSHKSFTVRHFMPPAKDVFHYTIPTAHGVKKDKTVVESLLGGGQIFGKIDQIIREAESGNSKQKPWLMLNLYELQNPEIYPERKCATGAPGADIHHSLLDRIISLHREQKANVRILLDNSKQQPRVMERDPAKAFKDQGKTLMETHHNDRTIERLKAFNVPFLTYPNDVALKNHVKLIILDNRKAIVGGMNWGNHSTMNHDGAVYIEGPDVRNIFHKVYKPDWTTAKGQSEDLPDIKPFHQGRIKVLQTTSRRADQGAQNNVLTEILKQIEKADSSIHAQLFVLTHKAVVDALIQKHRQLTQQGKEGVKLLVDEGLYKIFPNCRAGIQKLDDAGVPIRFFKENKDTEEKLHAKWAVFDRKH…
>Microcystis_MaAM05_peg_06535__MW495066.1__148200_147979__hypothetical_protein
MNDQSREIERRLGEAYAEMLRQNPHADNPYRDCKEVIQSSLGVLDHYNRIALAMKGAFSPKRRAFATANVPTQ
>Microcystis_MaAM05_peg_06536__MW495066.1__148926_148306__hypothetical_protein
MNENRQSRPAPRTRNGQGFTLAELLISLAILGVIATFTIPKILSSQQNSSYNAAAKEVAAMVSVAYQNYSYNNRVTSSFRFGDLTQYMNYVNNDVSSTIDDKFTQAGLSCSLSAPGGCLILHNGGKLRFTNDSLAGTDSTNAIEFYFDPNGSYSGTTDGPDKSVQMFIYYGGRVTSRGNTLPGTIAAGNTYATPDTTFEPPWFNWK
>Microcystis_MaAM05_peg_06537__MW495066.1__149611_149030__hypothetical_protein
MPASHTVLKPFQGFTLAELLISLAILGVIATFTIPKILTAQQNSQKVAIVKEIAGTIAGAYQKAQQDGVINANTTPGILFPYMNYVSAQTSGNIDNTLPWGGANPCSVSMPCYTLHNGAKIQGWSDSFGGTTKLNAIIFHIDTDSTFDNNNQGIHLLLYYNGLITTRQNMLPGSVFNSGPINVSTDPTWFSWN
>Microcystis_MaAM05_peg_06538__MW495066.1__149734_152631__Excinuclease_ABC_subunit_A
MSQSIVKAISFLHNNAMPTRNQWIKITGARVNNLKNISCDLPHDQLTVITGPSGSGKSSLAFDTLYAEGQRRYIESMSSYARQFLARIEKPDVDSIQHILPAIALEQKNSVKNARSTVGTATEIYDYLRLLFSHIGQTRCDACGGDVSRADPFKIQKILQAYPEGQKVLLLAPVQLKEFGVDELLAQGFFRIYRNGEMQELNSVREELSSHELVRIVIDRLIIKHKALGARLLESIRSALTLGKGKIEVLTLDSGEIQLFQNEFACLNCHKSFIEPFANLFSFNSPMGACPACEGFGRIIGIDMDKVIPNKNLSLAQGAIHPFTKPSYIDGYEYLATEARKRKIPLDKPWNALTDAQKAFVIDGGGEFDGIRGFFDWLETKKYKVHVRVMLAKYRGYYP…
>Microcystis_MaAM05_peg_06539__MW495066.1__153474_152647__hypothetical_protein
MGLLGFSGKHLKKTFSKGNLFSTLSTVIAQRVLSRSRQKWEQARVESEQALLSQISPYEAGRGAGKLLKGWLRFKHPRLTLPQAEGELLPLLTAMDVEDHLPQEQALSRFIVSKALFSIEGFKLTHCRYESYQQAALERLRKNPEQRQLTRHQVFQGSVFLPEEIIAATHRMLLMLDDGRMGDYLGSALQKFPLRDDADYMAQLIAVTFQAEGDALGVAINDWFQRYCDFKIDESHQQELWVNTSVNAVTGGLPAQVGWDLLGRAGQHWFGKQSK
>Microcystis_MaAM05_peg_06540__MW495066.1__154603_153527__hypothetical_protein
MFRHATLQKTVTQKCCALLTLVSLGVNGLLPCWASSDFAADWQPKPLIDHSAPSPSAPGTGPSISPPAAVEKTASPSAGQAALQAALNEKLKPAEPFISSVEKQLMVTPKAGTSLVQRLNTLQTVLYGESRFQDAGELLSELARLFPTQAAKATADLQAKLQAEKPTNGQPPVSKTNTQSAKRIAGVNQPIPTTPAMANLPSSEKSDRKKRFWQSEDDPFANDPFFQDQPSRNTNDHFSGQQTGPSKLASIGQGLAGLAMMAGAVAGTYYLNRGNNALGPQNGYYNNVPYGYPPYGAPYGYGVGNRPFGQIPGQLPYGYNPAYPYAYPGGMTWNAQPYRPYGTNIVPPFGTTTRIIPY
>Microcystis_MaAM05_peg_06541__MW495066.1__155239_154775__hypothetical_protein
MSQNYNFKVRLGVVLLHENKLLLVRQNNRPFWVFPGGTLELNEGLEECAVREMKEEIDLDVAIEKTLYLADFLLADAAGAIKHTIDVFMLARYLGGTPTMTLDENLNEMGFFTLEEVQKMPVEPHVAVTQLLKDWPEGFAHASGLYLGKYGNGV
>Microcystis_MaAM05_peg_06542__MW495066.1__155722_156624__hypothetical_protein
MPIQKGRGKIRMAFDGLTGQSYQYAGGVPTVIDVGKVVSPQRPAHAKSGTETWALSAANLAVNQGLAHKIDKLSAAASGSGNALPPTRSYAHWLGMGTEQIKASEFSWNRLGQTVSGNLSGKGIPNAGSGFSAKAFAKETLIDRNFKPVKDLATGQSAGNRGQGLMNTTGLGLVGLDVFRHSRDAYKDAKAQGDGALGAAAATATATGKYTLRSAVSWEAAGLGFSLGKALAPISIKGVPVGGVLAGALTGMLGQKAADKVLKTGDHDPVQQRKALPESQQESQKTPSPELPPELPPARP
>Microcystis_MaAM05_peg_06543__MW495066.1__156743_157924__UDP-N-acetylglucosamine_2-epimerase_(EC_5.1.3.14)
MGLAIVSEPASKSTSKSAKLKVMTVFGTRPEAIKMAPVVNALAACPQEFESVVCVTAQHREMLDQVLELFQIRPDYDLNLMKPNQDLFQITTNVLMGMKDVLEKEMPDVVLVHGDTTTTMATSLAAFYKQIPVGHVEAGLRTWDKYYPFPEEINRVVTDGIATLYFAPTERSRQNLLKTGVREAQVFMTGNTVIDALLYTLHKPHRNGHLPITLDASKRLVLVTVHRRENFGEPMQEICRALKDLITEDPSLEMVIPVHPNPNVRSIVRQTLGELGRIHLIEPLDYEPFCRLMERADIILTDSGGVQEEAPSLKKPVLVLRDETERPEAVEMGTVKLVGPHYDRILSETRRLLSDDVAYQSMARAINPYGDGKSSQRILDALRAFHENPTLFR
>Microcystis_MaAM05_peg_06544__MW495066.1__157965_158795__hypothetical_protein
MFVLLMQGMTSRLKKMLALLVLSTLLPLAAWAKAPDSTYAYVSRVFDKLQAHWEEQVYANQLADNVLTFVLDEDGGLHSSGLNVGANTDSGRAILSYLKSNAPFGRFPVSLQGSQLEFKFKLDAGSLQMVSYQLLPKPNKDSVIAFASPVANQPQPVSLFYTRVGVPGKVWDKPASASSTEDAMTAYVEQVRQQVRNNWQLPQDYNFQRTIAVLMIDRDGTLLGSSIKQSSGDATVDKAALNAINTAGAFPAAPANVPSLPITIEYIFEPVLTSAE
>Microcystis_MaAM05_peg_06545__MW495066.1__161553_159070__DNA_topoisomerase_I_(EC_5.99.1.2)
MADTVLLPYKVGTHTQASVNTRERYPTSMPKSPTPKTSAKAGTKPAAKKVTKTAAAKTTTKAKTKKASTDAGLDEDDSEEGGKGRSLVIVESPAKAKTLKKILGAKFQIKASVGHIRDLPEKKLGVDIDQNFEPMYEVLSAKADLVEELQEAARKCDTIYLAADPDREGEAIAWHVASLLDSAKAKVHRIEFHEITKNAILEAIQHPREINLPRVNAQQARRVLDRLVGYKLSPLLWKKVSKGLSAGRVQSVAVRLICEREEEVLAFVPVEYWTIGTELKKDAKDTHHMVANLAKIDGEKAEIPNEQAAQEIVKTLQANPLEVVAVNSRESRRKPQPPFITSTLQREASTRFGYSVKKTMQIAQKLYEGIDLGNGPEGLITYMRTDSTRVADEARDAAK…
>Microcystis_MaAM05_peg_06546__MW495066.1__162027_162842__hypothetical_protein
MTQFKFNALAKTVLSANLALSFVVTPAVALADGTLQLKPLQDTTVYSNNAYNNGGYGNTGYNTNGYGNDYYSNNNNYSYDNTTLRGRLISIPKGTLMTIHTDMPITTYAAHVGDPITATLENDIFVNDAVAIPAGSQVLGQVANVNSASHLGKHGDIDVRFDSIKLPDGRVVAINAHIVTKDQTGVLKGDTYAMDIAKGVGIAAGATGVGTLMGTAAGGLLGSVGTGALFGLGVGALGGMGYALARKGKEVVVPAGSRLSVMVDTPVTVSQ
>Microcystis_MaAM05_peg_06547__MW495066.1__163451_163071__hypothetical_protein
MSSNSFAHRVKTRRLKKMGMLLLLLPGVFWISPALAATFWDTYVPPELAFQDDLRQTIALPQRININQDSLNQLKVLPGLNEDIALKVMRNRPYTDVQDFYRKLPGLDKKRIDRLIQQIQPKIKFQ
>Microcystis_MaAM05_peg_06548__MW495066.1__163981_164436__hypothetical_protein
MQLIKALAAFYQTLFARDCEHKQIQPTSGKGCGSAFCPDCGYKIQVVWTLCRCRTCGSKRYPKQSADGRISTLYKYCQHCGQADYQIIKKDKINVHEMSYALLTKEIDYGEERLFKPKTTTNPFEGVKGLDIVEGEVLRSEQTYYTRGKAW
>Microcystis_MaAM05_peg_06549__MW495066.1__164901_164620__Cell_division_integral_membrane_protein	_YggT_and_half-length_relatives
MNTTIWEVLFYACNLYKILLLARILLTWLPNIDWYNQPFRGLRAITDPVMAPFSRLIPPMGGIDFSPILLFFVLSLVQSFLQQQCPFSCRPLF
>Microcystis_MaAM05_peg_06550__MW495066.1__165738_164914__5'-methylthioadenosine_phosphorylase_(EC_2.4.2.28)
MSAFTFTDKLEHQAEIGVFGGSGFYNFIDDAVEVKVETPYGSPSATITIGTVGGKRVAFMPRHGRDHSLPPHKINYRANVWAFKALGIQRVICPCAAGSLQKHIKPGEFVFCDQYVDRTNGRADTFFDGPITTHVSAADPYSEELRQLAIQAAKECEIPFHDKGTIVVIQGPRFSTRSESKWFRDQGWEVINMTQYPEAHLVKELEMDPLNISLITDYDTGVEGVPPVSHVEVIEVFNDNNAKLRRLLFKLIELMPPASKAPEFANILASSRHG
>Microcystis_MaAM05_peg_06551__MW495066.1__168194_166341__hypothetical_protein
MFLQSGQIRESQDLHGPERPTNPQDGNASPSFSIFRALKETVKGVCAPIVTMVKHPVKTAVALAGTVALTSVAPITIPIMVVTGLATGGWQVLKGVKSAVSEAKQGNYTASEKAFGHIGEGGFGLISSLLGVRQAGSVAAESKAARLSFSSTASATEKLRAVDQGLEAAVKVRNGTWQNALNQTLSVFSPEGLKTTGVQLNPKRLTQLLTGKLQHWRAQFHDSPVVPLDEPLAKAQRFLKLKDPEMPEIQNHLVKPDGRDVSGRVHGFYDPQNHRLQVESDRLKAFRGRLIPPLRHWLDKLPQPVQTFIGNRYNQTIPVQEVVTHELTHAWQFNQVASLTREQALQTLTQKFPGVSAESIEAICNGLRFHGNGSPAMKQAGQRVLTQVAEFELTQNNLR…
>Microcystis_MaAM05_peg_06552__MW495066.1__168607_169017__hypothetical_protein
MIRRQWGSALVLLAITALGAGCVREPVGNSPIAQPPGRSGVSLETPTPDQSASARPEVIAAKPSWFGCRKDAECVVAKGPCGQPQAVNLNFLTDFAVFSQRMGMIDCASGAAKKEAPPSVQCLKSRCSLSPKRSGL
>Microcystis_MaAM05_peg_06553__MW495066.1__170051_169014__Magnesium_and_cobalt_transport_protein_CorA
MGLPPGSLVYVGRSKKAHLPETRITVMTFVNGTVSERTVQSVAELMPLQPPPAITWINVDAVHDAQLLAEFGEAFHLNPLLLEDILNTEQRPKAEHLEGLTYIILKLFEFQNQQEEILCEQVSMVVGAHFIVSFMEEVSDEFEPLRNRLRTNSQRLTALGSGYLGYSVLDTIVDSYFGVLEEIGARLEYLEDTLSGEQPPNILQSVHRLRRELIFLRKNIWPVRDMINLLQHLDSDTLIPVQPYLRDVYDHTIQVMDTLESYRDLLSGLQDLYLSILSYRMNDVMKVLTVMSTIFIPLTFIVGVYGMNFKYMPELESHWGYPLVWGVMLLTAIGMLAYFRHKRWI
>Microcystis_MaAM05_peg_06554__MW495066.1__171137_170760__hypothetical_protein
MKKSAFLIASLLLLTFGMLQATAHYDPYLRFFIHVKKPKKCKEGSLCATPAQPPQSIRVSNGSPYRYRCTGKLKVTLDDGEKTMEETIRVDEFIQPNASAFVIRQYPSGHKLSELKTSGIDCTAI
>Microcystis_MaAM05_peg_06555__MW495066.1__171402_172454__hypothetical_protein
MRIVAGSIRNAGPGTASRPNPTVPQGESVSTPLVFGMGPRQRGAGQAVGPTESIGRYSQEFEVLEGLLDQALEGFPSVPSQARIEEPASVEGTSIPSVLKALTLLTARFHQPPQEQVRLERPRKVLVATQLAQWMERVLEQDKIQLAVVTRQGGRQHRRHDPTGMLHSGIVWRDPLDGGWKIYNLVDYTTAGKPHCRVLWTKPLDFFYQQGGYDPQALLLIPDAAIQKRMAALLQNGGFQRLAFTRRYNLLSPPQGPDSLNCNKWVLLNVLAAHHNSEDPPFLLREIQRNYRTEPLTLDPLTRLFAGWHPQVRGKELSWWKAPATVTVESLVKSGLFERTVSYASHRSAL
>Microcystis_MaAM05_peg_06556__MW495066.1__172682_173335__hypothetical_protein
MKLAADFVFYPAKPMLNLKRLGFVWLILLVGLAWGGFGGWPASAEEVLAEGTVQESEPFFKPLVDTSQVQPELEPVTLTPLEAHVEKQGEKQGQMPGEIPVSNAPTKILTGKVQTLQQAIESERDVVNWYAWYLSAREYIGQTGGLRCSLGTPIKFYRSGKMEALTFDTNCIASVTGRRFPLPANTSLDALILPVRSGQGPPASRDEIYSRIRINSQ
>Microcystis_MaAM05_peg_06557__MW495066.1__173472_173897__hypothetical_protein
MSELGKTRQYLTMWLVACGLVMALCTPAQAETHSVNWYHWYRDLRDYFSSVGGVLCSPGTELQFSVDGTITAASRDATCLASLEGLHYPLPVNTPLKKLSLAIRKHSAWPLSKRSINELVQQQAEQVQAVAWQKQRMAKAR
>Microcystis_MaAM05_peg_06558__MW495066.1__175736_174147__hypothetical_protein
MLSLSFSSRVRQQFLSSVLVGLLTLGAASVGFPGWTEQPTTMQGRPFIHITLLQLNDVYQLAPATPTEAGGFARIATLRKRIAAENPNTLLILAGDTLSPSPGGKLFYGKQMVDLWNQVGLDLAALGNHEFDYGNEILLKRLQESKFPWLAANVVDKTTGKPFGTVLPSVIKEINGVKVGFFGLLTPDTQNASSAGPNVIFKDPTYTACATVSALRRQGAEIIVAITHLTLDEDKRVAQNMNQSLALIMGGHEHSFLQSVAAGIPIYKVGSDARTLGRYDLWIDAETHRLASMDVSMIPVDASIPNDPGVEASVNAYLTQIEAGLGETIGQSTIPLNALQADNRSQETNLGNLLADAYRAHFKTDVALLNGGSIRSNKVYPAGPITRKDVANILQFAGP…
>Microcystis_MaAM05_peg_06559__MW495066.1__176532_176041__hypothetical_protein
MSHYTDHAIAILKAQGFRITRPRKLVLELLDGAPTALSAYEIKDALDAAGEKVDTVSVYRILECFDQQGLIHRVMSSGKVKKCLLEDESHCQLQQTEHCHHLLICQRCQGIEEVHCSGIDALVKALQQQLSFKIEAHHLEFTGLCQRCQTMVADDPTPKHSSP
>Microcystis_MaAM05_peg_06560__MW495066.1__177340_176687__RNA-binding_protein
MNAKLFVRNLSWSVTEQDLYDLFGQSGEVLSAKIPLRREDGKPRGFAFVEMASLSDGQQAIQQLNGYFLQGRDLVVDFQDENRGAGNGGSGSLNGSKSNKLFVRSLSYNATESELESLFQQAGQVVSVKIPTDRDTGESKGFGFVEMASVEEAEQAIQSLNHANLGGKSIVIDYQDASRSKGKSTGFNRNSGGSGYNRGGGNAYGSQRERSDYSSRW
>Microcystis_MaAM05_peg_06561__MW495066.1__177771_177442__hypothetical_protein
MHFDPLLKTAHDTGAEVMIQLRKNCCDPYKGKITSLNPHDFTLFHSGTDGGVLWSFLKKDVAFCGLLIERPEDPFKTLCLESAQPATPLKTHPGAENTGTENNSQEGSD
>Microcystis_MaAM05_peg_06562__MW495066.1__179295_178075__hypothetical_protein
MKTPFKLTTPVLQAVLLATAAITLTVFYPAQSQSPAPSTPRPPAVHTQWPLRQLLKESWQFYKDRFLVDGAHVVSNTYGGTISEGQSYALLKALWMNEPATFDKVWQWTKRNMKRPHDHLLAWRWGDGEFGTTKGIMQTENATDADQDIAYALLKAGKLWNRPDYSRDGLNIVKDMWRVNVEKLDGRYYLTPGPWPGFKEEYLTINPSYMAPYVYREFAKVDLEHAAGWTQLANEVYDNLEACTNLTAPKLPPNWCAVRWQNVPGQPRIIFSDKQGDGARDFSYDAFRVYWRMAMDAQLSPSPWRERAQAYLKNHPFLLTYWQQHHRMPEGFTATGDPRTTETSGFGMGPLLILNHVRQPERDAVLYQQSLGKHYHSDGYWFNDYNDFLHSVIWLHLYA…
>Microcystis_MaAM05_peg_06563__MW495066.1__179623_180363__hypothetical_protein
MSTSSFASLPVTRQSDSAVKPKLNAFSDSVMRLEMAFLNRSAHWGYQVQQFLKRAFDVLAASVGLLAISPLLLLIAALVKFTSPGPILYKSQRIGKNFQPFGMYKFRTMCVDADAQREALRQETAQTTGLFKLANDPRVTEVGKVLRALSLDELPQLLNVIRGEMSLVGPRPLPRDESELFQEPYTLRFQVFPGMTGAWQVGGRSNLSFEQLCQLEMNYVLDWSLLKDLAILLKTLPAVLASRGAY
>Microcystis_MaAM05_peg_06564__MW495066.1__181295_180357__hypothetical_protein
MRIPVNFSGKQTTSESKKLGVRKSPLKASSSSKKAKHDLTQQLDQLSLNEVRTTYLGPKGQLPPVTAPQKKFLSNPTQDEQKKLLQGENRNLKKLTSASANEKDRASRLMQLRAKANQSDISAQQPIAKALNEALQSITEERESAQPSKSPLLTPTLESLKCTIALRDLLQTFGTLSFTHHAFARTLLRGEAITCLKASKEFLNNSKDSKTYLVFDRGINELATVQNKQTTEYHQLNLLRDNSATKQKVLIPLAPDEDQLVAKTVVAKHTINPRRYVVVADHLGKPITTLKQYQDELEHIKELSSCSKKLFQ
>Microcystis_MaAM05_peg_06565__MW495066.1__182196_181615__hypothetical_protein
MSTTPVSSAPASVAQPRWIPWVLYPAGDGIAQLILGEVSIPRLLALALVGGLVYQAETPRWFRWLDQWRIAPVTAQKAPWRWLTQPAEAHQAQYRLNWLGRMLGSMSFFSPPWIMRHMLILKLSTTHWHGIVLATVIPDLWMAACKSFLTNLPISIVGNYIIQARLPLQYRFWGSICMSGIMGIAFALAYRFF
>Microcystis_MaAM05_peg_06566__MW495066.1__182351_183037__Methylthioribulose-1-phosphate_dehydratase_(EC_4.2.1.109)
MSSSFSSVSKPASSTSSQAQRLESLTDVIHFLHARGWTPATSSNFSCRLPVGQTGFSISVSGLDKGTFSAQDFLDVDFNGQVIRPEQAHLRPSAETLLHALVYQQFPTAQVVLHTHSVNGTVLSKLYEASHGLCLKDFEVLKGLEGIRTHQTELWLPIFGNHQDMTVLAAQIEPVLREQKPVYGFLLAGHGLYTWGDTLAQAKRHVEVFEFLFECILKLRSHGYSDYS
>Microcystis_MaAM05_peg_06567__MW495066.1__183015_183551__1	2-dihydroxy-3-keto-5-methylthiopentene_dioxygenase_(EC_1.13.11.54)
MAILTIPERATIIPDREAIKAYLNARGIVFEQWQAQCEFSPEASQDEVLAAYDHALKPYMAAHGYQTADVISVHPQTPNLPEIRAKFLREHTHTEDEVRFFVEGQGYFWFNLGGDEPVFCVKCVSGDLLSVPANVKHWFDLGPVPQVKTIRVFTDAAGWIPHYTDSGVETRYLSAVSA
>Microcystis_MaAM05_peg_06568__MW495066.1__183619_184377__2	3-diketo-5-methylthiopentyl-1-phosphate_enolase-phosphatase_(EC_3.1.3.77)
MDKPPLQSSLIRFVLLDIEGTTTDVQFVHQVLFPYSAERLPDFVRQQADEPLVREALQSVRETISQEEGRILDEAGCIQTLLDWIAMDRKHTALKQLQGMIWKAGFERGDYRGHVYEDVMRAFQNWQMKGVELGIYSSGSVQAQKLLFSYSEAGDLTRYISRYFDTQMGAKKDVESYRRIVTELDLPPVEVLFLSDIEAELDAARLAGLLAKQIVREGTTPSERHERFKDLLAVEKLTTGPRSEVHPPLSGF
>Microcystis_MaAM05_peg_06569__MW495066.1__185843_184407__Aldehyde_dehydrogenase_(EC_1.2.1.3)
MTLPSKTQAASAAQPFILQGSERFGKSGSPHPVYYPGDAVTLVGEAYFADDLHLELIEKTALQGFQNFRKTTVSQRAAILNNLADRLEAHQEALSLLITRESGKPLTLSQREVARSVKVCRGYAAQVERTTATLMQVDGCTVRLSRFPIGPVLAITPFNFPLNLVIHKLAPAIAAGCSITIKPAPQTPLTALYLGRLAAEAGYEAISIIPAQNSLAETLVRSSAFAKLSFTGSAPVGWHLRSIAGNKSVTLELGGNAAVIVEELSEPVESLAQRIALGAFSFAGQICISVQRILIQDALKAALLPALVNATRQLKVGDPFKLDTDIGPMISIQQVQRTRSLIKDALKAGANVIYGGNTFNAFTMNPTLLDRTTAEMAINAEEVFAPIATVSTYSTLDEA…
>Microcystis_MaAM05_peg_06570__MW495066.1__187151_185859__hypothetical_protein
MTGSLGNGVAVLLILLIPILFTGCTKTPNKPTERITLEFWTLQLDTFKSTLEPMFLEYERAHPNVRIHWVDVPFSEGPKRTLTAMLSGHTPDVVNLNPDFSAILANRNALTNMNTALPESVKATYLPVAWQGATLTKPGQAPLAFGLPWYITSSVTIYNKAILRKAGYEQPPAHFAELSDFAQQVHEKTGQYGLMPVIAENGNFLKELKKQGVPLYNAKGQAIFATAQAMEILATYVDMYKQGWVPAEAITESHQSAVGRFQAGTLASLSIGPNFLKIVKENAPNIYQETGVAPQFPQTSPYKDFSLMVLVVPIKSAHPKEAVDFAAFITNAQNQLALAQAAPVLPSVTAALNDAYFQPQRQPDLMAQGRALSAQQLLSATAAYQIQPTQNAINDIINH…
>Microcystis_MaAM05_peg_06571__MW495066.1__187768_187544__hypothetical_protein
MLIVLPSTPTTENASQWLNERNVPHQVIPIPESLGYKTGSDVAIYIEGNDQQGVPMELTKARFVVMRVFKDFKL
>Microcystis_MaAM05_peg_06572__MW495066.1__188613_187807__Uncharacterized_metal-dependent_hydrolase_YcfH
MSAPTLIDTHCHLDYIHRQADHPDGLTGTDPVEVLARAKAVGVEFLVNPSVTPAKFPEVMAMAERFENVYAAVAVHPTDVADIVDQPGWLAEIEALLSHPKVVAVGETGLDYYWDQSLVDLQKQCFKSLLELGRKYDLPVIVHDREAHEDVYQIISDVPGVRGIMHCFSGDAAFAHRMIEKNFYISFAGNVTFKKAENLHQAAKEIPLEWLLVETDSPFLSPMPFRGKPNEPARVKLVAEKIAELRGISYEEVAAVTTANARKVFGLL
>Microcystis_MaAM05_peg_06573__MW495066.1__189134_188625__hypothetical_protein
MNCEQFKRSYNKFDGAANVIHWKDIETPEYASYSDHMQDCHACRDWFQTEQVKDWKIDASAYPCIHMAYHANYRCASHQDAWECPSSLIVYVDQYDEYGIPIRDGGTSYWKIDCCPWCGNALPQSKRELWLQKLRALGHDPMNHYDKIPAEYKSAKWYKDNHFPDLRLV
>Microcystis_MaAM05_peg_06574__MW495066.1__190953_190789__hypothetical_protein
MLSVIPAEAGIQFLDWRENSLKIGSPADLLLEAVDSRLRGNDKVSEESRNEEGK
>Microcystis_MaAM05_peg_06575__MW495066.1__192888_193055__hypothetical_protein
MAKVLISMREDFLDKIDEIADSEQRTRSELIRQALRVYMRRRAPGNPLMDSILLE
>Microcystis_MaAM05_peg_06576__MW495066.1__193102_193281__hypothetical_protein
MVKASKSTRVLISLPEKFLSEIDLLADEEQRSRSELIREALRNYIRQHEADSYKSQIIE
>Microcystis_MaAM05_peg_06577__MW495066.1__194564_193446__hypothetical_protein
MTSPSSHPFKFDSACATNFGKQAFTLALFVLLSCPPPGWSQGTLPSLDHSPAPSSASLTPAQPLPAPQSAPAPEPFLQPASLQEALPASRPPNTPRGFKTAISKFIPSESAIKPVAYTPLPGIVVFPVIKHGNERAFGDLPLIFAREYAQRLELKVPETRIYHPIYTVDEIRMQGLGHVYDQIMKYYVKAGRPEPLAMDYLLKQLSNNNKAISRVIFVEADLDITHPTQSTSVSDWVKQWATDGLPKQMRYFVRSRMQIFDAESPEFPMVWGGSWVRSIKTDRFWNVTPSTFSDSDSQQAFAGVSRQMSREILLLTPKTAYMHPEYDLAVLGKLLPEARTGRPSQFSENNQNNSTINAENQEAIHRILRRQN
>Microcystis_MaAM05_peg_06578__MW495066.1__194706_196001__Adenylosuccinate_lyase_(EC_4.3.2.2)_@_SAICAR_lyase_(EC_4.3.2.2)
MIERYTLHEMSALWTREAIFKTWLTVELAVLQVQEEMGLVPEGVCADVRSKARFDIARIDEIEAEVRHDVIAFLTNLAESVGENSRFVHMGLTSSDLLDTALSLQIQASGCLVLDKLAQVIETVKQKALTHRDTVMVGRSHGIHGEPITFGLKLLNWLDELQRQQQRLTDALEENRVGQMSGAMGSYSNIDPAVEARVCAVLNLKPARTSTQVISRDLHAQLFMVLANLATSIEKFSVEIRGLQKTDILEVEEGFAKGQKGSSAMPHKRNPVSSENLTGLARLVRSYVTPALENAVLWHERDISHSSVERVIFPDVFILTHYMLNRFNGVMRDLVVHADNMRANMNRFGGIIFSQRVMLKLVDKGMSREDAYRLTQKNAHAAWNVAGGDFRANLLADPD…
>Microcystis_MaAM05_peg_06579__MW495066.1__196102_197241__hypothetical_protein
MMRLYIPDEIQALAARILPLLDWALWLWPLWYVAIGTTAGFLVERAMRNATHRLLSQVYPAMNGSLDRMLSGLLPWLFGLWGSYGATYQMPFLSADTLEVIRKALFIVAMLIAIRFSGRVSVALTRFYLDHTQALKALPNTSIFENIIRLLVFLCGSIVLLQSLGISVLPLITALGVGGLAISLALQDTLANMFAGIQMILARQIKVGDFVRLESGQEGFIQDIGWRNTVIRQLSNNLVLVPNSKMSSTIITNYALPLPEMSTLVEVSVGYASDLQQVETVIQSAAKEVLQRTKGAVNDFDPFIRYHTFGESGIGLTVILRIHGFEDQYLIKHEFIKVLHRRFRQEGIEIPFPRRVVHLESPLPSAVLAPGGSQSGRSA
>Microcystis_MaAM05_peg_06580__MW495066.1__197353_199545__Limit_dextrin_alpha-1	6-maltotetraose-hydrolase_(EC_3.2.1.196)
MTPPLSKVDLRVYPGSSYPLGATWDGMGVNFALFSEYAEAVELCLFDSIDDTVESKRVLLLEYSDHVWHGYFPDLRPGQLYGYRVYGPWNPLEGHRFNPNKLLLDPYAKSVVRLERWNDALFGYQIPDPHRSSTFADTDLLMDTRDSAPFAPLAAVVDDSFVWGNDKPLRTPWHKTIIYEAHVKGLTMRHPKVPEHLRGTYAALGSEPVIDHLLDLGVTAVELLPVHQHVDDHFLKTRGLSNYWGYNTLAYFAPELRYSAQKNNPEDPILEFKTMVRSLHAAGIEVILDVVYNHTCEGNHLGPTLSFKGIDNRSYYKQVEEEPRFYMDYTGCGNTLNVSHPRVIQLIMDSLRYWVLEMHVDGFRFDLASTLGRDVHYVDKLGSFFDVIHQDPVLCQTKL…
>Microcystis_MaAM05_peg_06581__MW495066.1__200409_199792__hypothetical_protein
MTPLTTDDFPYTLSYVMELLGLEERELMSFVQTLGLSPRKDDKTGRVIFTHRDIEAIKKARELKKSGELTEGLAQPISINKIPPGQTASPKAEEEAISATGKSGYMSPMTGGSSQSLRSAAGGKDNITVMVEAVSQVKEGILKDLSRLLDDKLSGLDEVVVELIRCKSENDSLKKKLDEAVRAKETLEYELSRFKPVQFGFYRKT
>Microcystis_MaAM05_peg_06582__MW495066.1__201338_202984__Cell_division-associated	_ATP-dependent_zinc_metalloprotease_FtsH
MPTLQQYNVPFSFAKRENDSFWLTTLTTVFVPIIFLGILLMILRNAQGGGSQALSFGKSRAKMSMDSKVKVTFNDVAGIDEAKAELEEVVDFLKNGERYQKLGAKIPKGVLLVGSPGTGKTLLAKAVAGEAGVPFFSISGSDFVEMFVGVGASRVRDLFEQAKKHAPCIIFMDEIDAVGRQRGAGMGGGHDEREQTLNQLLVEMDGFDPHSGIIVLAATNRPDILDNALLRPGRFDRQVMIDRPDVQGREQILKVHAKGKPLASDVDLKLLAKRTPGFTGADLANLLNEGALLAARQNKEVIHQIDIENSIDKVLAGAEKKNKIMSEKDKELTAYHEVGHALVAVLTPDSDPLRKVTIIPRGMALGLTWTMPEDDKVHMSKKQILARIAVALGGRVAEE…
>Microcystis_MaAM05_peg_06583__MW495066.1__204944_206758__Translation_elongation_factor_LepA
MSNPVSNPVPSNIRNFCIIAHIDHGKSTIADRLLEFTGTIDKRQMKDQVLDNLELERERGITIKLQAARMDYHYQGQDYILNLIDTPGHVDFSYEVSRSLQACEGALLVVDASQGVEAQTLANVYLAIEANLEIIPVLNKIDLPGADPERVLKEIEEVVGIDTSNAIMCSAKEGIGIEDILQAVVEYVPPPKIEREKPLRALVFDSYFDAYMGIITYVRIVDGEVKQGDRIRFMENQKVYDVTEVGVMKPVRHPRGSLVSGEVGYIAASIKEMGSFVGDTITLNTGGAKEPLPGYQKAMPMVFCGLYPVNNDDYTVLKDSLEKLKLNDSSITFEPESSEALGFGYRCGFLGLLHMEVIQERLEREYNLDLITTAPSVVYRVHMTNGDVIEVDNPSKLPD…
>Microcystis_MaAM05_peg_06584__MW495066.1__206764_207315__hypothetical_protein
MAALRTTRPFKQYVNSRLAVLITSPLLALSLGFNFYLFKIDKFNLFSPERFQIVINAPGSNVPISRNGTQSVFQKSLTDVCGSGGCNFQIKDSGGTILADGLALDEPQWLESQTDGQPDLLIMNRTYPTLETPVVRVNIECFNAQKYTYDSQNCEFQSFDSLFSAIDELPALAKKLVPDDELL
>Microcystis_MaAM05_peg_06585__MW495066.1__207818_207564__hypothetical_protein
MLKKALHFLAKLSLGDELALALKILNLLAPLAGRFSGLEVARLVYVQLPANWKFPNGPATEDEFLDAIQSGQVFLGKLKALSQR
>Microcystis_MaAM05_peg_06586__MW495066.1__208221_207847__hypothetical_protein
MSQDPRAIQLTTNFKLSEFLHGDDAIPAPWILDNIYRLANRLQVIRDLLGKPIIINSGYRSKAHNLAVGGASHSQHLNGMAADIVVSGMPAKAVQEFLRHWSGGMGCYQHYTHLDIRPTPVRWS
>Microcystis_MaAM05_peg_06587__MW495066.1__208540_208292__hypothetical_protein
MELFAQARQYVVPALISFVMVSLLKLGIFVTPVELEQSLRQLENAIRAEYATRQDVEDIKTLLNRLDLQLNKINDRLNHQQE
>Microcystis_MaAM05_peg_06588__MW495066.1__208896_208540__hypothetical_protein
MNFYLLRHDGTISDAGDYPQQPEAREEGTWQVGFPPANSPELLPLTERLRQVFENDLPAEMQADLAPLKAAVKMELEQNRPHIARLIIQRATIPEALEALRQAMLSLLAEPTAPSSEG
>Microcystis_MaAM05_peg_06589__MW495066.1__210056_208899__hypothetical_protein
MTQISRLKQAEIANGNLINADDLDSEFNQLVTESNSQDTRLTSVESGNITLGGTKSFSGTVKADTLEERTPDAGVSIETVLLKDGAIRLAQVPGFVAGSNGEIGYDSTNHVYRLRVNGVSKYLVHEGNPVLYKHGITGAAPLYESSGAIRLKSGLRARNSTNQTDIELAADAVVSLDSSGLNGLDTGTKAANTWYYLYLVKRNIDGTTGAVFSTVNEVSGGNITLPTGYDLKRQLPLAVRTDASGNIMPFYISTGWPYRPSIKYRVVILPVNQPPATGQPIVLDGGTASTYTDVSLANFVPPISTQALLRGGIYLISASGKFGYIRKKGSSIDEFVVQNLTGRTCTEYESEIVETDASQIIQYRMTDATSSMDINVAGYIVTEVT
>Microcystis_MaAM05_peg_06590__MW495066.1__211629_210091__hypothetical_protein
MRTFQFFDNAGGINLRANDLTLRDGEAEEIVNLHATTHGSWSSNNVGYIHINSTPLASGAMVSSLYPYKNLMGQTFLIAIAGDKLYQFNESTGAAILLYSGLTPDRTMHFVTFQGLLIGCNGADNPIKWDGIGAVEPLGNWPPDVFGIDAGKPALSEIYANRLIFSGDADNPSLVYISELENAENFEPSYWSDSPGAIQISPGDGEKITGLKTLFLPLLNEEVLVIFKERSTYVLSGSDVDTFAVQKMSDEFGAVSHRSIVLVGNELMFLSSEGITALSTATAQGNVTTLFLSNAIKAQIENLNRTQLGHSFAVHLRNRQEVWWFVADGSAIQNQTVLVYNYGINRIWSKRQGIVASCGCTFNGKLYTGNYQGIVQQQLKGNSYNGQPIGWIYRTGFLD…
>Microcystis_MaAM05_peg_06591__MW495066.1__212323_211679__hypothetical_protein
MSTLLQLVNEILRRTGQLEAGTLNNAQTPVIQTVDFLNETYTEMLQRLQVNRLQQSATFNTTAGTSAYNLAAQCEVQDVITDSVQETGSQLRLKEVDYTYPIDHGETVSGKPQCFYRKGSQLFLYPVPNATYTIRYDYQRSPQKLSLDSDTTALPESWEKVLILGTQARLEKFLGEGGSETFLLYRDGLAQLKSLAPRKPNYRMKGFYRGRRTL
>Microcystis_MaAM05_peg_06592__MW495066.1__213493_212660__hypothetical_protein
MATANFIPEIWSKKLLKIFDKTVVMANLVNRDFEGEITNAGDVVHVRTFGDVTINNYTRDMTISFQSLTDPMVDLLIDQQKYFAFKVDDLDKAQANVDILEGYAGRAAIAIRDVVDTRLIGHYTDVDAGNVIGTDVAPITLTSANIYGYITQLAEKLDNANAPQEGRNLVITPKFKTLLLQSTEFTRASSLGDNVVQNGYIGNVAGFGVHVTTNNAAVSGVVNLLAFTQDFISFASQVSKIETVRPYNMFADAVKGLYLYGSKVMMPKAGAVLKASA
>Microcystis_MaAM05_peg_06593__MW495066.1__214203_213589__hypothetical_protein
MSQPLSSAPQAAPNSPTPANRPAEAPQPPANQAPPSIESLPPNQALELFVSDPFSFVQQIVEDAAKSHLADLKEEAELKSALNGFRKKSPEFARFEPFILQEVVTLLREDPDGGTDQWETLLEKGLAIFSQKFQDTLKEKLNASDSEKNTSNPNQTPYMEAATRRQTPTEPLRFSRQQIAQMSLPEFLKHEAAINEALKNNRVQ
>Microcystis_MaAM05_peg_06594__MW495066.1__214544_214287__hypothetical_protein
MTLYKQLSLREKATLFTDLIREPGWDLLQSSFRPELRTRVTDTDAKEAFLYEAIRAQVIQEIFSTPLLIIQQAEREWSRKQPEID
>Microcystis_MaAM05_peg_06595__MW495066.1__216292_214541__hypothetical_protein
MTDAMATNATRPELSALPEASQQALARTVYNQYQHWKQSRSGLERKWRECWEAYLCDTPSLYAEAENHPHDRSQVVRPVLYEAVEAIHSNLLNALFPANERFFSVIGKTEENHSQASLIEEFLRNKLEDASFIEKYALFLKQAIIIGNTVAAVPWRKSTQNRQVQQPVTLFGVTVGSQKVNREDVTYHGPDFETLDMFDFFIDPDAPDFERANVIRKVDRDWLNLKNNPAYRNLESLNPNHPNRLSDENSNKQSKRRAFGLTETPQAPHEESASKITMLEAWGDFTVDNTLYQNYVCVVANGDTVIRFEPNPYDSGMKPFVFTNFIPVPNEIYGIGAIEKSLGLQHAINTLTNQKLDVINISINNPFTYLINDDVFDPDAVVTRPGALIPVKSHDTLKP…
>Microcystis_MaAM05_peg_06596__MW495066.1__216425_216571__hypothetical_protein
MTIPISNPAFSNRHPRIGAMRSANSARQADDAQGPVAGVPEIKPPSTP
>Microcystis_MaAM05_peg_06597__MW495066.1__217381_216674__hypothetical_protein
MEPTPNSRPKARWYEAEQDIALSVEMIVGFPTIYKTLMGSILSRLADKHCQASQLLQNPGTLPPEKVLSLFKAKNKARSYDKIESVHHAMNCLYVLPEAQRALVATQVIAVVDHFMEYFAICQHTGQAVDHAILQGISDSFIAGTFEDTVTHLSTFYPSMTLPNGPTLQSIRTQLKQSRARAYAEELSMWRQSLGEVEKGNALAVESEPKPARKKDETVTLQNRDMKIRLDKQDF
>Microcystis_MaAM05_peg_06598__MW495066.1__219379_217487__Uncharacterized_amino_acid_permease	_GabP_family
MWSRLKRFIVGNPLASHRERHERLSIPIGLAVFASDALSSTAYATEEIIIALFAAGLSAQMGLNLIQQSAFNGLLAIPIAAIIILLMFIVVMSYREVIYAYPMGGGSYEVSKSRLGKTASQIAGAALLIDYVLTVAVSISSGVANIVSTGWLPKGHNISLSIIMIAIIMLLNLRGVKESGKAFAIPAFFFIFSMVALIGTGVYKVLTGQVESAPEIAVVGQQISTVAPLVLMAALLRAFSHGCAALTGIEAVSNGVQAFKEPAELNASRTMVYMGLVLATIFLGVTYLAYALPGIVPPELDPHHETVISQIAASVFSHGSLFYLVVQFITALILILAANTSFNGFPRLGMILAQDGYLPRQLMNLGDRLVYSNGIVILSVLAILLIIAYNADYNKMMPL…
>Microcystis_MaAM05_peg_06599__MW495066.1__219600_221198__Phosphoglucosamine_mutase_(EC_5.4.2.10)
MASAPVQKVYRFGTSGYRNDQDAAFNEAVIRQITNAISDYLIGEIQRRGKLLPVLIGGDTREKTRRFIPLIAEILKGKGLDVFRASTDLPSPVLAYAAKYFSQLNLGYDETLGAILMTASHNPWPYGGYNFLTPDAAVMPTPVSQKFELYQSEPLNLVLDRAAYGVETPAKITEFDPYELYRQHLKQGIRIDYQKIKDSGLKIFYDPLYATGRRYLPRLLKDEGIETVVIHDTDQLPAGYTGMPEPTGSNLTELSAMVKDDGAALKIGLANDGDADRFGVLDESGRYLNSNEVLTLIVYHLLKNRGEKGVIVRSQATTHLLDALAAKAGLSVVQTPVGYKYIAEEFIEHEEKGEQQVLIGGESSGGISVIGHIPEKDGILANLLAAEIVATEGKPLSQI…
>Microcystis_MaAM05_peg_06600__MW495066.1__221656_223785__Pyrophosphate-energized_proton_pump_(EC_3.6.1.1)
MQPILFPIICGVLAIVFGLVTRQWILGLSAGTQKMQDIANAIKEGASAYMNRQYKTIAITAVILTIILYALFASLKGTQYAIYVSGAFLLGAFLSGLAGYVGMFVSVNANVRTAEAAQKGMNAAMDVAFKGGAVTGLLVVGLALLGVAGFYYIAPSPELFPSIVGLAFGSSLISVFARLGGGIFTKAADVGADLVGKVEAGIPEDDPRNPAVIADNVGDNVGDCAGMAADLFETYAVTTIAAMFLGNLLFNHDPNAIMYPLMLGGLSIVASIIGTFFVKVGADNNPMKGLYKGLYATIFLVAIMVVAMTYQFFPTGFSFTNAEGVVTAISQTGLIGTAMVGIVVTMAMVWITDYYTSTEFSPVRKVAAASESGHATNIIAGIAVGMKSTAAPVVVISIG…
>Microcystis_MaAM05_peg_06601__MW495066.1__223945_224124__hypothetical_protein
MARVLISMKDEFLRRIDEVAEKEQRSRSELIREALRTYIRKNASTGQNAPTAGTSPVES
>Microcystis_MaAM05_peg_06602__MW495066.1__224506_225081__hypothetical_protein
MKACGSQFQLTLPPMAQAAAILPLLQPGLVTGAVVEAYPSPYIFYPIIHSSPQAPESGFWLKIPENPQIELLQNRRHVRIPMIIPFNLEYTISGRSMAMQARTEDVSGGGMRFTSIRQFPQGQDLLISLSINPSAPTLRLKARVIFSVENRLKKQPDDLYSTACQFVDLTDAEEMLLVRECFKRELSGFKR
>Microcystis_MaAM05_peg_06603__MW495066.1__225142_225762__RNA_polymerase_ECF-type_sigma_factor
MASKSQTKEDLRALSTEELVLLAQADHMRALEELVSRYQKLVYVTLYQLAPERNDITDLTQEVLLRMCRSIKSLRNPKTFKYWLNRIITNLFYDELRKAPRQLKTISLDEPVFESDDEQSPARDIPDATEMPDKLALNSELDRKIQQAIQNLPEQFRTIIVLREIQGLSYEEIASLTETNIGTVKSRLARARLKLQEVLEPYLKEV
>Microcystis_MaAM05_peg_06604__MW495066.1__225814_227169__hypothetical_protein
MQETPPHTLMEIKLLLSQYLDGTLDVEQVRQVEGLLSQFPQYAAVLDKLQATRDAVRATLVNQEQVLSLNTDSLWASIAQRLEADQEILTQAYDFDFVSAYYDGEIPATDAQLLAFESQLYKNDEANRQLAQVAEVSEAVRQWAARLESHCPVDVTEAVMAQWRAEMASAQPVDAQGEAQVNAEENLPAEDLSAVEMLSAYVDQALSPREVIEANRLIESDAASKLTLTRFNQISAGLASISGQLQAQAPDVTSTVMALLSQASPQGPSVASLDAARKSKAKFYQWAQWGGLTAASVLLVTFLSSVNWQEDTPSSAVALKAAPTLAAVATDRSASLTVPEQSAQPKATELASVPTSSRLDRASEDFSLRAEPAESMDTRAVAPIRPMKASPRRVERILD…
>Microcystis_MaAM05_peg_06605__MW495066.1__227258_227755__hypothetical_protein
MVLRTVLVAGSLFSMAHAGEINWQILNLTPQQSTQMQTLEEGWHKVHQNLSAQIQRDMAELKTILPTGDSQKIRELQTRIMSNKTYLMNESMDTFLKKREMLSPEQRSQLQKMLPCANTPSASPAAAQSEAQANTTARPGSQPAAAAPLVAPPTAPIAEQRQTLE
>Microcystis_MaAM05_peg_06606__MW495066.1__231944_229812__Two-component_system_sensor_histidine_kinase
MDHSLYEDSFFHHITSAVVIVDAAGNCRQGSPKGRQRLAQLQLAADSIQDQTPLCLGEVVASSLALTLPACLAASGETVKLSPLGQASGLALMEWLPAAHADAGQEKLKILQEVSQAVNSSLIMEDIFDALGLVLQNHIPYQEAVIVILDDSQNGIKTLVRIFEDGDLEISGEHNAFAGYEPLVHHILRQPVSQLYQKNQLPQSLLLADNAASALVVPLINKGVVIGLIALSASEEHGFNQAQEELLSEVSAQLAVAVENAKFYWQTQAQASREFLINQLTRSIRQSLDTDIILGTAVTELGKVMGISRCFIRYFSPEGQEKAFQYQLPGSPGMAHGLSFSERAVFNLRKDQPYNPFILNDVRDCPPQIASLDYFEASGIKSIAIVPILIRDELVGTIT…
>Microcystis_MaAM05_peg_06607__MW495066.1__232103_232735__hypothetical_protein
MSPPRKTSFKIGITGNICTGKTLVRATLQRFGVHTLDAEEAAMNLLLDNPERLSIRLTDHFGGEVLDNRGRLSRKALNSVLYANPDKKAFFDQKLSPVLRDEMKRFLYGSLGSYIRAVESPSLLEEDTRHLFDEIWMVTAEAGLQVDRLVARNNLTHSAARHLVDSQWSQVRKAALSDRVIDNSRDIHQTEVQVREILDEIKHKLQRANW
>Microcystis_MaAM05_peg_06608__MW495066.1__232698_233987__hypothetical_protein
MRLNTSYSGPIGKKLCLSLALCLVTSPAFAILRFKPQGPAQPLPPASNASPALTPPEGRQNSVPDASNGDLRPAARPETSPSSQALVPSTEPPLMEDPLQTLADKQVISQALREQTTPVTRAQLAEVLVKALEHSTDLTSEFPVYRDVPLSHPAYAFIEVARAKKLIDYPEDHGFYHPEQEIRFEELYKAISHAITGAPPQSQRAEYLLRNIPAHDTFSPELRDAVAKMAQSRFFNRTRRYQTVFTPPEEWVTVPTLAPLIHYMMFLNQRRAPLLGISELLPQVPPGLKLVISPATGILEDRLKGGGRLRFQLVDAVEGIPRTSTLFGSVEEALPDRTYRILINNIRTPEGQVYETRAHLSVSFSARDKLGFIVPGETFEVVTQAVPPPATGLPSPTGT…
>Microcystis_MaAM05_peg_06609__MW495066.1__235085_234099__Ribonuclease_HIII_(EC_3.1.26.4)
MPTAKYSLKATTQRNQFKQALQSLPGTTWSQKPEQYCDYRLDGKGGEGWLRAKQFTNGTLYLEASSEALLAQMTGLLGGSPAASAAAPAATGKPGRTSTTNKLTANASGLIDIQGTYIGTDESGKGDYFGPLVIAGVLVTDAAKAPLLKLGVTDSKKLTDALIAKLYQGLVDIVGEEAIAVIDLGPAKYNELYDRLKSKGKNLNHLLAWGHAMAIEKLLERFPDCNQAIADQFGDERYIVSQLQEKGKGITLHQTPRAEANIGVAAASIVARYRFTRHMQQLSEQFGIDLPFGANPVVKQRARALISRHGREALSQVAKLHFKTTAEL
>Microcystis_MaAM05_peg_06610__MW495066.1__235548_235216__hypothetical_protein
MGFAANQARLMGLISRQSDLELEAQFIEQQKMFYANMTSGFFNLSAKLDPNSPAAKILEGRIKQLQQADKILDMHLKRISSQREAVVKEKDSLDKLISENIKSSFGAMGK
>Microcystis_MaAM05_peg_06611__MW495066.1__236134_235892__hypothetical_protein
MASPQLYLTLAKNFFQRNNPVEALIMGTIQGIYNLVTLKSRMKLLKYRYMLETQKLERIEKTLNEFNPYENRGAKMHRTF
>Microcystis_MaAM05_peg_06612__MW495066.1__238029_238937__5	10-methylenetetrahydrofolate_reductase_(EC_1.5.1.20)
MSLRDKLASGQPVITVELSPPKGTDVSRLLEHALALKGKVDAINVPDCQLSMLKMSSMATSKLIQDHTGIEAVWQLTCRDRNLIALQADLLGGYALGLHNVLALTGDPVQIGDQKEHAKQVFHLESVRLLDLIKTLNVGKDACGQELKGSGTDFTLGAAINPFKLGNRAQQLRLKQKMERELHFFQTQPVYHREPVEELLALLKELGDSLGCVPPKLLLGIIPPRSAQAARRMNREIVGVNIPESFISLLERSSQPILESIRYCADVVQELKPLADGFHFMPVGMPSKVGLLLDECFALSSS
>Microcystis_MaAM05_peg_06613__MW495066.1__239119_239646__hypothetical_protein
MKKRQTVFSLLALLAVPWVAAALLSGIAQAQDADDPYSQPAVVSTSAGRKMLYLFSTDFPPNTVAQYPTPPAKETRFWQLLDREIGRTSDLSLTENALEADYRVELRCGGVFNCSKLLVDVKSPDRIVLTSFKLKNFASFHGLGAPRLEQVAQELSRTLDQRIQLLEQGGYGHTD
>Microcystis_MaAM05_peg_06614__MW495066.1__241651_240149__Amidophosphoribosyltransferase_(EC_2.4.2.14)
MPTSDLSVQPQFEPQPVPYKSIHEECGVFGILDKNSAGLGHTLYFGLYALQHRGQESCGMAVFYNHQLRIHKEMGLVNQVFNENLLESLTGQIGIGHTRYSTTGASNLDNAQPVVARSPFGGITLAHNGNLINTEQLRDFLKQHQYLSQGSSDSHLILVYINYLLNQGKPLKAAVQEAINACEGAFSIVIATGDTLIAARDRHGLRPFCMGRSKTGALVVASETCALDIVGATYERDIAPGEILIATLDDYYAGLEAEGLGRTESIFLDGPKKEHLCVFELVYFARPDSLIHGQSVYNYRMNLGRRLAQIAPPVEADIVIPVPDSGNVAAVGYSRESGIPYVEGLIKNRYVGRTFISPTHELREKGIQLKLNPLKDVLAGKRVIVVDDSIVRGNTSRNL…
>Microcystis_MaAM05_peg_06615__MW495066.1__243911_241638__Phosphoribosylformylglycinamidine_synthase	_synthetase_subunit_(EC_6.3.5.3)
MLATLSAETESLLKSLNLTTGEYHKICNHLQREPNFNEIAMFSVLWSEHCCYKNSRHLLKLLPNKGPRVVAGPGENAGIIDIGDGIQIAFKIESHNHPTAVEPFQGAATGVGGILRDIFTMNARPIANLNSLRFGPLSFPERGESEATRTHNRYLFANAVHGIGHYGNCVGVPTVGGEVFFDECYSGNPLVNAMAVGILYEGDEMPSAAKGVGNPVLYVGSATGKDGMGGAAFASKELDENSTADRPAVQVGDPFAEKILIEACLEAFATGCVVAAQDMGAAGLTSSSCEMAAKGHVGMILDLDKVPAREPDMLPHEYLLSESQERMLMVLEKGKEQPVLAVFAKWRIPAVVVGEVTADENIQIFHQGQKVVDLPAKLLTDLAPSYDRGLKPPEPEAAK…
>Microcystis_MaAM05_peg_06616__MW495066.1__244222_244896__hypothetical_protein
MVLAYGIAMVLAWLLDPVQRLFLHLISFTLQIIFGLNLTLRIQFEGVKPVKAWAKFFFFFNCLINACTFSFVYDLFDLRFILSFLGLNAFMFAGIACYGFWAEGELSKRIIFLRASFCSGFFFLVFKAYFDNNSLATVVFWIGAFIVAILTAKDTQRIQSFKVNREEEGQVNTNNAVFAALMLHVDLMMCVVWFRDLFDKYYYAYLPGIYRPDLPPGRWHTIKD
>Microcystis_MaAM05_peg_06617__MW495066.1__244930_245550__hypothetical_protein
MSNPTDSSRNQNPRNQNEAFKARIFDLIIQQGVEAFNDFRRSQGFSPIDLSGLDFTAKDLTGINFSVANLTGCTFDYAYMNDAVLIMADLSRASCRETDFYMANLEEADLLHCNLQEAKLAGASLMEAVLTGAQANQADFKDADLTRANLQKCQLQDADFSGAILNSTDFRDAEIEWANFEGAQYDASTRWGAKPPAFLKSHPLPE
>Microcystis_MaAM05_peg_06618__MW495066.1__245718_245981__hypothetical_protein
MRDEINTSTRFQWPHAYFLDVAEVVFALLDSEEDSLRRRPFPPALAQGGSAWLTLVELEAYHRQLFLWGWRFSRPCKVLLSGPKGTR
>Microcystis_MaAM05_peg_06619__MW495066.1__247181_246315__Agmatinase_(EC_3.5.3.11)
MLSGPFIPRSWMGACDTFEEADWVLVGLPYDGTTSFRPGTRFGPEAIRNASWGLETYSPIQHAELSQIRYFDAGELEFPQGNRDEILAIIRQNARETLGAGKRWLGLGGEHLVTFPAIEAYVEKYPDLAVLHFDAHADLRDDYLGEKLSHATVLRRVTELIGPQRLVQIGIRSGPKEEFEWMRQNGTLLEKPEDLARGLQRLQGRPVFLTIDLDVLDPSILCGTGTPEPGGMSFSTFMDWLLPFAGLNFVGADVVELSPHYDPSGVSNVVAAKVVREVLLLGTPESRL
>Microcystis_MaAM05_peg_06620__MW495066.1__248041_247181__Spermidine_synthase_(EC_2.5.1.16)
MDLWVRERFQDRTELGYKVTQVLHHSVSDFQEVDVVETVALGRMLFLDGMVMTSERDEFIYHEMIAHIPMLAHPNPKTVLVIGGGDGGTIREVLKHPSVERAVLCEIDGEVIEVCKKYLPSIAGKLDDPKVEIEVRDGAAYIAEQPNTFDVILIDSTDPIGPGEKLFTKEFYTHVLAALTENGIMACQSESPVAVPDECIRINRLLKSVFPYVQPYTACIPSYPGGQWTWSFCSKGLKPLAQINESVATELEKHCRFYNREIHKTVFVLPNYVKAVFAGESAGVSA
>Microcystis_MaAM05_peg_06621__MW495066.1__248599_248177__hypothetical_protein
MTMVRSEFGPHLMLDCRGCNLEKISNLEFVFKFLNELPDRIGMTKITQPYVFPYEGLIPEDKGITGTVIIAESHITFHSFIDKDYFFFDVFSCKHFDVDAVAKIVTETFEVQHVDRHEATRGLDFPRSLEERVPLVGATV
>Microcystis_MaAM05_peg_06622__MW495066.1__249093_248605__S-adenosylmethionine_decarboxylase_proenzyme_(EC_4.1.1.50)	_prokaryotic_class_1B
MDVKADSTVVNLGRHLLAEFYDCNPNILNNLQLVQEAMLSAAIACGATVVDSKFHHFSPYGVSGAVIISESHLAIHTWPEYGYAAVDLFTCGTACDPRMAYEHLQEKFKSGSAYCSELKRGLINLTTQKMIESPFQLEAQSSTTTAAPHIVGSQQVAQPQEV
>Microcystis_MaAM05_peg_06623__MW495066.1__249617_250330__Glycosyl_transferase	_family_2
MNKASQKISLLIPVYNEVDSLETLLERVESVDFCGLEKELVIVDDGSEDGTRDILRGLETTKPDYRIIYHTQNMGKGAALRTAIDVASGDIVAIQDADLEYNPSDYPPLVRMIVEDEADVVYGSRLTNGDARDSFAGLHYLGNKLLTLVTNILYQTHITDMETCYKVFRADVIKNIKIRSNRFDFEPEITAKVLKKKCRIAEAPISYQGRDFHEGKKITWVDGLWALKALIKFRFTD
>Microcystis_MaAM05_peg_06624__MW495066.1__250355_252061__hypothetical_protein
MKALLQRFSSGQWQLAGILAVVALLLGLMLNPYLTVVNHDSAIFCILAQSLLKGHYLLVSEPNPQPYFTFPPFLAVQLAALMLLFQNFDPQAMQLVFKGYISLLFLLSLPLFFGWVKSLLGSRTALILTLLVGVNPIVFKYTSDILSDTPFWALSMGAIYAVWRFQGSTNQHQSAPGAQSSAVRWYSAALVLIILCALTRQIGLALVLAFLIVLAQRKQWKWLVAALVAVVVTVGGWQSYEHFYRSAHRSDISSLNQQGVQEVLDRSPIKLEYVKHFLIDKPVHLDENRSQANPLILAENVVQRVDAYTQVTLDQLIPALKVRLGGATNPKINLAHLLPLKVIVWILFGVGLALLYRVFPFAALYLALSLAVLLVYPYISQRFLLPLYPLILLCLSWGL…
>Microcystis_MaAM05_peg_06625__MW495066.1__252237_253511__Guanine_deaminase_(EC_3.5.4.3)
MHALGKDELAYFADGALLVDAEGVITACAPWDALRENLEGVAVTRCLPHQLIVPGFVDTHVHLPQMAVAGRQAPSLLEWLDTHIFAEEARFADTDYARAVSEWFLSELLANGTTLANIFLTSHPGASQIAFETAARLGNRVVMGQTLMDKHAPDSLLRPTAQLLAETESLCKQWHGANDGRIQYAWVPRFALTSSEALMSGLGTLRRQFPDVYLHTHLSEQLAEIAAVKAQFPWAHDYTQVYERFGLLGSRTILAHGIHLCDEELDRLKALDASLAHCPSSNFFLKSGRFRLMDVLQRQLRLGLGSDVGAGPALSLLTVMKDAQYMQADTLVPLATLFYLATLGGAEALHQGHRLGNFEPGKEADFVVLDLPVTPVSSRRPEVQPPQDSETLVSRLVYQ…
>Microcystis_MaAM05_peg_06626__MW495066.1__253746_254873__hypothetical_protein
MTLLLKDPLGDERGLTGFDGDSGLSSFCRNLGQTHLQFWGGPVAAVLRVLSQTVAILAQEGFHRLSQNLGFLQRKSGGARAGAANAKQAALPVALQAPGRMSVYKVHGALGERWTQPVDQRPIRLNRGRQNPWVAAEIKNTSVVVRPSPPEESEIRGLDDIFTVPVQGSFLDVIQPQDRTAGRRKRSGVKPAIASATPPDKLTEKQKPQTPEPTVAQEIDRMTTLAEKQQRLKAETRRLSKRVKRVADSTKDWFSTQEARFADVTAKLTEKIPAPYQSYVTEGEVVFAPVPPSPASSSWQVLQSEQPHELHRGNPAWLQTTVQVASIPREQPGASGSAEFNGFDYMVQNNRILSRSISNLVDRYFDQNTLSEDTA
>Microcystis_MaAM05_peg_06627__MW495066.1__255097_255792__Mg(2+)-transport-ATPase-associated_protein_MgtC
MALLLGSVVGMEREYTQQSAGLRTHILVCLGATVFTLVSITDMSAGLTYANADPNTTYRMVRDPARIAAQIVPGIGFIGGGAVLRHGANIRGLTTAASLWMMASIGMLLGVGSYQLAIIATLFSFLVLFIIGGLERTMFKKYLKKYILLKIQVTAREDSVAPIEQWLEQTFPAKTMAVKLQRHPESQTVSLTYNIDLRGMHADVNTLSRNLNNVEGVTSASVRVLQEDKEF
>Microcystis_MaAM05_peg_06628__MW495066.1__256661_255828__hypothetical_protein
MHWELFSPLTTETPESATVLSALPEGLLYGYSVYTTFKMPLSEQVIDLHLQRLKKDCKALGLGWRFTDHQILGQLKTLFQPNRPVFRLTVLADVEGYAAFYHHADSSLPARLIVSAREASTGTPTGLSLKVTPHQRPLATAKHGAMAETILRKRQAKQLGFDDILLVSDTPEQCLVLETSTANVFGIRDGVLRTSDPVRDGCLPGITRHLILEAAQAMRVPVDLSPLSLRELYACQGVFVSNAVSGIRKVDHIDGQSIAWQASAQRLMDSLSYTVNT
>Microcystis_MaAM05_peg_06629__MW495066.1__258120_256774__hypothetical_protein
MASERQGSVCFHFKAPGWDNLAASANRLLKFEFPPIRELKVYERLIKTNVLSTGLSKKALETLPRHYLEIIYAHLWQAWFGQQTQLADEWLSLFLLAEDLDGFLLSALVQQDIEQIGLRDTGATPSYYYQGALNRDQMATFLARHGYRTDFLSPEDASAERPKGSPELLYLVCRRLTHILPWTALLQQLGPTELERYPRLAYLKAIYDSLAQKGWLTRQIAPQTVLKQLHELSLWLNHKDFTGFGAAHHLARPVKALVIVEGETEKLLLPVFAKAMNLDFDRLGIHLLPAGGKNHVLSIYRQQAKTLNCPIFTVLDQDAADIAAELRANARKGDYIFSIEEGEFEDIYDLSLVVKTINAHYQPYPEVTMHSLQTFASENQIKGRVQTLRALWQAHNLGS…
>Microcystis_MaAM05_peg_06630__MW495066.1__258513_259106__Ribosomal-protein-S18p-alanine_acetyltransferase_(EC_2.3.1.128)
MISPSQSKQAQLQSSQLEIRRMRAPDVAGVMEIESVSFGRHHWSEESFYNEMNNHVGRYYSLVQTGAPTGSPELLGYCGFWMILDEAHITTIAVRPEFRGNALGELLLLHILERSMSSSIHWATLEVRASNYNAQNLYYKYGFNSMGVRPRYYQDNQEDALIMTTSDICSAPYRARFQQLKSALQQRLSGLPQGYGV
>Microcystis_MaAM05_peg_06631__MW495066.1__259111_259881__hypothetical_protein
MVKDVKDGPISIVTREATPEAFPTPEADSMLVGDDSFLSPPRRTLLHRVSYPPRVSLNGLLISLLCLLVVVMMGFVPVHLPSPLNIGHSVSSYDQLQLMRYSFQLPVALLVAAMMGPFMGTGIVFLFVALGLGFFPLFANGGGWQYVTQPGFGYLLGTLFAASILGRNFHKVFQKHDRVSRSLKLISQSLLAVLLVHGVGLLYLVGLTLTGQLPWPELTGWALRLTVETAPYDCLSTFVFLCLVRQFRLALWLVLY
>Microcystis_MaAM05_peg_06632__MW495066.1__260393_259956__hypothetical_protein
MQGLGHRQSHIWIAQKRCVQSAMRTHMLNIQPFRAQQSLKSAHLQKNPGGQSLFGNRHGFITIAGRIGITDMGANGAIKALGLSNGLQQVQRFAVMHGAGNTDRGHVVQQLVICFFEKRQVPGLAQIGIQVNKPLYLVTQQDFFG
>Microcystis_MaAM05_peg_06633__MW495066.1__260418_260762__hypothetical_protein
MGPAGPILEQVEKEVGLRTAPEIYLGKRYDSEGKLSMNRLHEFLSPQAVIDQARQLVQQSCLTAEDGKSVPVKLKTIHISPALPQSVDVAERLGQMLVQPVSLPLADIGASGWL
>Microcystis_MaAM05_peg_06634__MW495066.1__260759_261718__RNase_adapter_protein_RapZ
MKDKTYPPFLILGTNGSGLTTALDIYADHGFMALANVPPGQVAQTVLPLADQQAPVAFTIRLVPDTDAAALIAELQALKAQWPALKVLALDAPEEVLVHRYLRSEKRHAFESPELGGLQAAIAAEKKLFAPVKDLKDYSIDTSTTTAEELRHKIARILGLPIENETFTVYINTFGFKYGAPQDAELVFDMRFMTNPFYDERLRPLTGQDKPVRDFIFNLEHARTFFDKWADLVADMLPLYQAQGKTRLSIAVGCTGGKHRSVCMGEALATYLKERYPTFHIIINHREMLKWGKPALESQGAAKQSDAASACSIGEVAGA
>Microcystis_MaAM05_peg_06635__MW495066.1__261715_263118__FIG002813:_LPPG:FO_2-phospho-L-lactate_transferase_like	_CofD-like
MMKFPRMATWLMPGLSIKRWVGIASTGFVMTVVGTALLLNLQPVTLFIESLKWLAQIFPAHISGPILLGGGSVLFYFGLRKAYRTLRVALQHEGRDADLLEALFRQNKLIHGPRIVAIGGGTGLSTLLRGVKKYTSNITAIVTVGDDGGSSGRLRIEHSIIPPGDIRNCIAALADEEQLITELFQYRFKTGSGLEGHSFGNLFLTAMCHITGDMFSAIKESSKVLNISGRVLPSTLESIKLAATMEDGSEVIGESLIPEAKGKIARLRCIPENPKTIPDVIEAIQSAELIILGPGSLYTSVLPNLLISEIAQALSQSKAPKLYVANIMTQPGETDGYTVGDHLQAILDHCPYPNVVNGVMVNNWLPEPLLEKYQSYGYQPVALDRERCQSLGVQVVEKL…
>Microcystis_MaAM05_peg_06636__MW495066.1__263312_264220__3-methyl-2-oxobutanoate_hydroxymethyltransferase_(EC_2.1.2.11)
MSVHTQPASDETRLTKRTVQTVASLRRKKEKGQKLVTLTCYDFSTARILDEAGVDLLLVGDSLAMTVLGHPNTLSVTVDEMLHHVKAVSRGAKHAFVVADMPFMSYQTGWMEATKNAGRFIQEGGAQAVKLEGASDGVIEVVRHLVEIGIPVVGHLGFTPQMLNTLGGFKVQGKNLDDVRKLLGDALRLQEAGAFALVLEMVPVEVADLITRQLSIPTIGIGAGNGCDGQILVVDDLLGRYSELSPRFVRRYLDSKTLIQQAVADYAADIQRGDFPDNAVEGFPFPPELMAELSRLTASLET
>Microcystis_MaAM05_peg_06637__MW495066.1__264497_265234__hypothetical_protein
MVFTLTSPVAQNNGVRPPAASVRSSRTALQPMAGRKKAEGNASKAPQSVAGDLKARLAALTSKIPDDVKQKAQEAAAKANEVVDAYVPQENRKAIEEKLVKTVESFNPDDLEGYKANLKELSDELAETVPDEGMKKVVDTYLKSFLQLQSVILDSVKDVGGSAMKVASGDSSVGDFTNQYRKTFVKAHQDTFKAHANILGANVRLGGELLKRLTGAGGAAKAPAAEAAQAEGQPDASKAEESKQD
>Microcystis_MaAM05_peg_06638__MW495066.1__265602_266471__Pantoate--beta-alanine_ligase_(EC_6.3.2.1)
MFLFTTVAACRSQRRAWQGKTVALVPTMGALHEGHRALIRHARSVADVVVVSIFVNPLQFGPQEDLAAYPRPKEQDLASCEALGVDAVFYPSPLEMYPDGPDSLTRVVPPVSMTENFCGAFRPGHFEGVATVVLKLFSIVQPDVAVFGEKDAQQLAIIQKMTRDLNVPVRIVPHPTLRDERGLALSSRNQYLKTPQEKEAALCLSRILFGVQQALTEAGVPLPAEETLERLQSAVLSPWQAGPVSVRMQYLAAVDPATFQPVAQLRPGVRVLIAAYVNQVRLIDNCLLT
>Microcystis_MaAM05_peg_06639__MW495066.1__267177_267698__Transcriptional_regulator	_MerR_family
MSQQSPGNESMETVSADAVTETAAGSDSFLTIGALAKLCNVTVRTLRYYEEMDLIGPVKRSSGKYRLYNQHSLKRINAILALQGLNFSLDEILKVLGPYSKSRSYSKQEQIAHTRESLSQQKQFIHDKITQLNTLNQDIEHRLNLLDKVCSPCHETAPHEHCAEQCSFLEVHN
>Microcystis_MaAM05_peg_06640__MW495066.1__267786_269225__Iron-sulfur_cluster_assembly_protein_SufB
MKSLESLTNQEYKYGFKTEIESDTIPKGLTEDTVRLISQKKGEPDWMLDFRLNAFRQWLKMEAPEWAHLSYPPIDYQDIIYYSAPKQAKPKLKSLDEVDPELLRTFDKLGLPLSEQKRLANVAVDAVFDSVSVATTFKKDLLKHGVVFCSISEALHDYPDLVKQYMGSVVPVTDNYFAALNSAVFTDGSFVYIPKGVKCPMELSTYFRINTEGSGQFERTLIIADEGSQVSYLEGCTAPKFDTNQLHAAVVELYAAKNADIKYSTVQNWFSGDPKTGKGGIYNFVTKRGRCAGENAKISWTQVETGSAITWKYPSCILEGDNSVGEFYSVALTNHLQQADTGTKMIHIGKNTKSTIISKGISAGKSSNSYRGLVSIKKSAEGARNYTQCDSMLIGGACQ…
>Microcystis_MaAM05_peg_06641__MW495066.1__269297_270082__Iron-sulfur_cluster_assembly_ATPase_protein_SufC
MTTPILEVKNLHASVNGVAILNGINLTVNPGEVHAIMGPNGSGKSTLSKVLVGHPAFAVTEGEVLYNGKNLLELEPEERARDGVFLAFQYPVEVPGVNNAGFLRMAYNAKMVHQGKDELDPLEFEDLLAEKAKVVEMDPELLNNRSVNEGFSGGEKKRNEILQMAVLEPTLAVLDETDSGLDIDALRIVASGVNQLRTAQNGMILVTHYQRLLNYIVPDYVHVLAEGRIIKSGGKELALELEDKGYDWLLEKAGLLAGQEA
>Microcystis_MaAM05_peg_06642__MW495066.1__270088_271443__Iron-sulfur_cluster_assembly_protein_SufD
MVASVQPQSPQTLYEQSFRHRLQAILPETADWLQTLRLRALSRFEQLGLPNRRLEAWKFINLRPLFNQSFQPHTNDLTVTEAQLQQHLLGDDTIRLVLVNGRFVDSLSVVPTLPEGVWVGSLKAALQTVPDRVQASLAKGLDQEPDALVVLNTALFEDGVFIDLPENVQLDSLIHIVSVTTASAEPRAAYTRNVINLASHARVQLALSHVGSADSLYLNNSVQEFHLAEGAQAECCLVLNEASQGWHLTATRNTLAQNAELKLSTVTLGGQTLRHSVSTLLQGTQAKVQLNGLDVLEGQTTVFHQTSTEHWVPDCQSEQYYKGILDDAGQSEFNGLVFVAEGANGTDSQQLNKNLLLSENAKVWTRPQLKINADDVKCAHGATVGQLDENQLFYLASRG…
>Microcystis_MaAM05_peg_06643__MW495066.1__271447_272730__Cysteine_desulfurase_(EC_2.8.1.7)_SufS
MAQPVLDDISSSPVQSVVSPLTATEASRLREDFPVLRQQVHGKPLVYLDNAATTQKPQVVIDRITNYYAHENGTVRRGVYKLSEQSTRDFDATRLKVAKMLNAASPSEIIFTRGTTEAINLVAATYGRTFIQAGDEILISAMEHHANLVPWQQLCLEKGATLQVAPITDAGELDMAAFDRLLTSKVKFVAIGHVSNALGTVNPIKEIIEKAHALNIPVLVDGAQSAPHMAVDLQALDCDFFAFSGHKLYGPTGVGVLYGKMKHLEAMPPYQFGGDMIHSVSFEKTTFAKPPAKFEAGTPAIAEVIALGTAVDYVMGIGLDRIGAYENELLAYATARMLEIPEVRLIGTAPDKAGILSFVLQGAHPHDIGTILDREGIAVRAGHHCAQPIMQRFGVPATA…
>Microcystis_MaAM05_peg_06644__MW495066.1__272746_273195__Putative_iron-sulfur_cluster_assembly_scaffold_protein_for_SUF_system	_SufE2
MSDYNELYQQIILEHNKKPRNFKVLDSANAYALGKNPLCGDQFAVYTQLDADGKIEDIGFQGDGCAIAKASASLMTNAVKGKSREEALQMREEFQQLLRGELDESTSHHLGRLTILSGVREYPVRVKCATLAWHTLGAALQGQSEATTE
>Microcystis_MaAM05_peg_06645__MW495066.1__273829_273596__hypothetical_protein
MFQYSVFKVRGEVVSHSSGSQSLWERGSFVEWSIILFRSVFLVNHFVNQSTGADLRFFIFTDNSFNLFESDLSDEGW
>Pseudomonas_pPa_SNUABM_DT01_peg_06646__MW735835.1__498_1__hypothetical_protein
MAMSNAVLEAAMKAALQRLVAALANKDAPNSLKLNGKTLAEITTEILAGKAATAGTADNALALGGKSLATVEADYAAAIAAAIVAAKGELNGVIDALTKADVGLGNVENYGVATEAEALAGAADKYVTAFLADKIAQKKIDDLVGAAPGTLDTIQEIAAALGNDPE
>Pseudomonas_pPa_SNUABM_DT01_peg_06647__MW735835.1__641_2707__hypothetical_protein
MRIHLMAAAIRQVIAPPIQAVDQRNFWDNTVSQLVVDEGVIRDLKRAGYTSRVGNLGTGPFSKQSIQFNTTSQVRYGSSPFSLYGNFTIEGHVNFDSAGFATNTNQYIFDIGTNNFVFRLYNKKWHLSAPANTTLLQSTEEAVPDKWYHYAISRYNGVIKLFIDGVMVAQVANTASFSFAQFTWGNYGGGGYGLRGRMTNCRVVMAACYTENFLPPTSDLPAGNEFEATYDPYWDNVAFLSRGGVAAPADDKGATLTVTGPSAAQILNSSIYRFGPNAYFFNGDGTRASTPNTSGKFDFGSGDFTIEAWVRPTLTTGASVIQTICGVRGISGVDQLGSFVLVIEGNRPRFYFNMAVGGWSSIAPASGFEVLLNVWSHIVAMRVGNTIRLMVNGIQVATV…
>Pseudomonas_pPa_SNUABM_DT01_peg_06648__MW735835.1__2818_4845__hypothetical_protein
MRIHLMAAAIRNVITPPVVPAGTWENVVAQIYEEGGSFYDIRNPSLGTRTALIGTGKFGGNCPRFTSAEQLTFTSTPFALHGDFCIEAHYNFDDVANNNQYMFDLGSNGFTLRYRNDGAGNGLRISQGAANLVITSFVPVPGTWYHVAVVRRNGLIMLFVDGVLRGTGTYTPSMAYTSYTVGCYGGSGAYSIHGRIDQFRVSVWAVYTETFSPPIMPFPTHGEEADFDPMWSDVVLLLKDASGGIPIDATGFHTVTKLGNAATTTAAMRLPKMSMQFSGAAGEAFNVADSSDRFDMGALDFCVEAFVRPTVTLPASFVQLVGRSGAAYGGWCLGLNNGVLQARLSNTGTSTWAVSFTAPTDTKLQLNRWYHVALTRYNGLCTLWIDGKAVATYTYGTAL…
>Pseudomonas_pPa_SNUABM_DT01_peg_06649__MW735835.1__5534_4884__hypothetical_protein
MVRMLLPAAIKQASAISANLKNWWKFQTDYVDSVGGKNGTGTAGLTFETKLGRKAVKLPGSINNWIDLPSLTIGAGPWTVSTWYCPETLAGYQHLLSSSDNTEFLFKISPTSDPTPTRTYLYAKTMAPAGSKFANVNISVNVWHLITITYDAGTLKFYINGVLRGTYSVTMNIAAKTFRIGNGVGTGEYSRGWQADLRIYDKALSLEEVQDLYTNS
>Pseudomonas_pPa_SNUABM_DT01_peg_06650__MW735835.1__6739_5549__hypothetical_protein
MRIGYLAAAARRYAKYKSTVAFETTLVIGTRTFYGGQPSYGYRASTEQYPMGSVSNNQFNNQYEVLMANWHVYDRTGGFVIKGDHRNLSFTKCVINGLVVPVTGVSYNAGANTTSVTFDWSSVALPGSTGPGRPVTIQLVTSTPRDLPVQVYEAEIIVGKRTDVYAPNPSYGFRDNSLPNPMGALSDVNLEGLPIYAMNWHDALNEFRIGITGNARVAGKQWLVMVGGVLLTFKYSRYAPTADQTTLVFDTLGMDISKVEGAKLPVVIFTATGKTSVPAYRHECQITVGTRTLTGLVLLGYRDPSNNGMGSIANPLYKGTNAIFFAQWNTTDKQFNLYITGDVRADNITEAQIDGIMLTKRIVHDYVAGSNYTRLTFDTTGLYQPLTVSEVVDLRF
>Pseudomonas_pPa_SNUABM_DT01_peg_06651__MW735835.1__7393_6806__hypothetical_protein
MAMSNPVIEAALKASIQRVVTALAARQADDAAKLEGKTLAEITSEILAQAATYTDGEVIDLVEGNALVAAIDEAINEAGLPVGGEMNVAIIEKLADLAAGTAIDVRLANHYKKTITGATTLSVSNVPESGRVVSFTLHLVNGGSAAVNYWPNISWSEGTKPTLKAAGRDVLAFTSYDGGATWDGYHIGRDMKLPA
>Pseudomonas_pPa_SNUABM_DT01_peg_06652__MW735835.1__7990_7487__hypothetical_protein
MAEENPPVPANDWTATIFQLPPIDPEQLSGEDSIEITVRTRADGGAGMEKKTYRTTINAILAIFAARRDNPNQVTAAQVGTFSRTEIEDLLKEKLGVEDIAVNALKLDGKTREEIITEARDGTVKDSEQLGGVNASEYLLRDEFQQVMTNVTNDIDDIAAGLEAEQQ
>Pseudomonas_pPa_SNUABM_DT01_peg_06653__MW735835.1__8561_8037__hypothetical_protein
MNSAKTGRAALLAALNAAANEGVSFLASDLSFAAPEASTNPNREVQVVYSATPDSLFEGSATAFYDRLDLTAWFASYNINNIEVLQGDETVGALVEKLNTRFDLGFTDDDFDFAQAIEPGSDSIVLEALPGSFAFKGQLLVSLVVDKLPLTEAVGNPELGGLQIEIVDSEAQPT
>Pseudomonas_pPa_SNUABM_DT01_peg_06654__MW735835.1__9831_8677__Ribonucleotide_reductase_of_class_Ia_(aerobic)	_beta_subunit_(EC_1.17.4.1)
MSEIAIIDSVIFNANKGDYGDTRLFLGEPKGLLDTVNDPHPRLWEMWRSLRGLDWDTNEFDFSPCLLEFKTGDKWIAQAMIQNLGWQWEGDSIAANSIMAVGNHFVTNPALKVLWDQIVANENLHATTYSEIVRYSFDAPNQVLSEVLAIKEAMSRMETVSKVMGHSYRVGLRVSLGEIDRNSEEAYSAAFMFTVALFLLERVHFMGSFAVTGAIAQTGDYMPICKAVQRIAQDEAEIHVNVGKYVLQTEMATARGRAAWKANRQLIDDMMLEVRASEMRWRNFQRDSGSKVPGVGWDEIGSYINFNCADAMDVLERPVDFKAPLEMPLPYMEKWLDVAATQAAPQEQDNGQYRVNVVRHNDHGMTFPFELHRPASSQIWLPRQ
>Pseudomonas_pPa_SNUABM_DT01_peg_06655__MW735835.1__12389_9891__Ribonucleotide_reductase_of_class_Ia_(aerobic)	_alpha_subunit_(EC_1.17.4.1)
MIKEFIKRDGRVVPFQAEKALGWGKWGARGFSKYIDWQKIVVQTVSQMSERCTAKEFNNGLIRNALNEDSWAGQLMAGRIYAADIHKEVFGSKKKLPLKQVHEIMIAAGVMVQLNYSEEEYALIETWIDHERDFHCAHYQLKQGRDKYSLRNRITGKVYETRQHALARVAMVMCEDHDPILRMARLKSIYEDLYSERLSAPTPNHNNFGTGHNGFFSCCLFTAGDSKESIAAASHIAEVMTYMSAGLGENMQVRSLGDPIRGGSIIHSGKIPYYGKQTGIVKSNKQGSRGGSLNEYFSCYDPEVQEIMVLKNPRTPINKRNRSIDYTMMLNRWLLDKSAKGEQVFLFNIYTAPDLYAALYGKDLRHFIELYNKYEADEKFKKKFISARQLVVNARSEGF…
>Pseudomonas_pPa_SNUABM_DT01_peg_06656__MW735835.1__12575_12889__hypothetical_protein
MEAITVHKLNDKLIVSLLELPGFRRLGAVVVRNEQGEKSGDVDVYFSGDYFDHQLEPGEFDKTRNQMTKLVRNYAIKNKLGVSTGRFNLSLTLRERANAKLAVV
>Pseudomonas_pPa_SNUABM_DT01_peg_06657__MW735835.1__12918_13235__hypothetical_protein
MRGRQEERERLYKSIEINGRALLGLIKVPPARAYGLETLNEEIRSIYREFLDQGKRLGELSKGQPWYVVSWYGTRICEMATNAKNYLTMIEKKIYGPPLTPSEEG
>Pseudomonas_pPa_SNUABM_DT01_peg_06658__MW735835.1__13240_14064__Deoxycytidine_triphosphate_deaminase_(EC_3.5.4.13)
MSLKSDGWIIHQCSKPTHRYHVYGHPEKFRLISPPYSFEERQAIDNWCPEMGHERLMRRDYAMPLEEAELADWKPMIENFHEQPVRYVDKTTGEPVNLADGVDPDGALRKVISYGTSSYGYDVRLAGNVEHLKVFTNVYEAEIDPKRMKATNFGTPAIKVDEDGARYVMIPPHSYLQGPTMEYFRIPRDVLVIVLGKSTYARSALICNVTPIEPEFEGEVVIEVANTTNSPVRCYLEEGIAQFVFFQGDEACLRSYKDKLGKYMGQRGLQLAKV
>Pseudomonas_pPa_SNUABM_DT01_peg_06659__MW735835.1__14069_14449__hypothetical_protein
MKEAVLKLGVGQIQISDETLEKLKAKADKGQLLSEFGAPRLPEGVGGAEKADRYRTILPSRVCAQITNLHRGDDGNVYGTVKPHGPMAKVLKQAMEGGNAEALQFGVRVVTRASVSEAITYDLVKF
>Pseudomonas_pPa_SNUABM_DT01_peg_06660__MW735835.1__14457_15407__hypothetical_protein
MKDTIVLYHRGCNDGIVAAWAVRQKLGMGPHVKYFPYQYGEKLPVEVFGNHVIMVDLSVPEKQLAELRQEVESVLIIDHHKTAEPLQAAMRPVRTYSEYIRYRSQGDMTFLYFDKEHSGAVLTWAFFNDHKDIDTALMPMALKLIEDYDLWKHEHPDSKAVNAWLINGGLSMDRVDQLMSHDGEVPEEVLLVGRALMRYDDKIIKSVLREYVVEETLDDGTTLAIVNAPHHLRNEIGDRLADKYDFVALYTYRKEKVIWSLRSKSYDVSKVAEKFDGGGHHLAAAFARVHHPIRHPFHRFSIRRRLKAAWYGLIGK
>Pseudomonas_pPa_SNUABM_DT01_peg_06661__MW735835.1__15410_15640__hypothetical_protein
MAKKKLRAPARVNAYEHYMRGRDLCDTSVEITQGNGHKAWVPARFMGYDTILERIKLTWAVFTGRADALFWPGQED
>Pseudomonas_pPa_SNUABM_DT01_peg_06662__MW735835.1__15643_15852__hypothetical_protein
MTDNSVLIIASVVMAAVVQMLVPFLFQLWRPSKTVPNPLLVIFVYWPAASLVIWAILWIAYRLYFNSYP
>Pseudomonas_pPa_SNUABM_DT01_peg_06663__MW735835.1__15947_16366__hypothetical_protein
MEAKETARQAALHENLEVLTIRQLKALLCFQTLQMMATRKQTVNYETLAIMLGMPSQGSQLAQSISPVLYDVFNFCIEAGLPHLTVLVVRKSGRDRDLPGPGFWKVYRPNEELNMAQKVELTEEETTKCFRLFEKLGAS
>Pseudomonas_pPa_SNUABM_DT01_peg_06664__MW735835.1__16386_17189__hypothetical_protein
MKRILSILLLSFCANALAAVDYTWTSLAIPDETSTKGLPAVIPCVTKTAQDGKPLLVCTWMETSREVLIWDAQRQQDVRYVNQVGGTCLRGKCRTSNAIVGQWNQDGYFRLSIWYQIGVSTDGLPVAYRIDTNKQVSYLDAGISLLQFYLDIGVPDDQIRPTFENRYQGGYQGFRDAGGYLSSDPLDLPPTNVTASATQSEWPEVKTAWCNPRMDDDCYINGKKVPIAELGKWLPDVAESNIDQIGGYCETILCFDKDNQPIGYLLQ
>Pseudomonas_pPa_SNUABM_DT01_peg_06665__MW735835.1__17245_17787__hypothetical_protein
MSVMILKTGYIIHDLGLVPRIKGLSRDPHSGRDRWVVNPTNSNTVEERTVFHDGCYGQSAAMSYKAAIEFLYAHSERLYTGGMRRTLHERRDKKNKTGTVGVCLNITHRGNLDYYCVVATPLAEQPGMMIYAGNENTKDKYLAAALVLAKDHRDNAVHKYSKRRRVKLKDAMPWRIPGIM
>Pseudomonas_pPa_SNUABM_DT01_peg_06666__MW735835.1__17855_18466__hypothetical_protein
MARNTPPMNVSGAFLLRSPFVADPAKSYTVTALRSFAELVARGQDPLKLIYLPVNLSETNYAEDQLEGALVVALRDSTGKILYVPDTWIDRYPNMGSVPYSRLVAAIDLGMWPDARDLDDVEQAIKESIRSKIGVDVEVKLTRGIATDFVSEERHVQLTQARENAVTNNETYTATIIRLSDEIARKDVTIAEQAELIQALANP
>Pseudomonas_pPa_SNUABM_DT01_peg_06667__MW735835.1__20093_18528__hypothetical_protein
MDIKLFLVKSITMLYLESQIEGFSSSNASVIREMLSEIKLPENIGDLGEGRNVLSNLRSTVLEMLNSGGSQRYEPEMLLQRLRMNVQTDDVTYKAFEKAIRKYADESVIRKHINDIAREMRRYKNREKLHEIIKKASYTLNFNEADVEDWDSFVLQTAQDLLSVDMETEERVDPAFITSVNFNDIGSVTAAFEDMNKSLSTEGIIKFPFKALNRMMGVQSGGRRGEFGLVNALPHNNKSGTLLDLFIGTCLFNDPFLFDTTKKPLCMLYSTEDDVPVIIQKIYVILKQRELGYAVSVKGIDPAEAAAYVMEKLQARGWFVEIHRIKGSAFTYAKYIKHLEQYKAKGYEVCASFVDYLAMFSKDGCIQGATGDDLQDLYKRTREYTAAEKILQVTAHQLS…
>Pseudomonas_pPa_SNUABM_DT01_peg_06668__MW735835.1__20135_20677__hypothetical_protein
MSNLKLVIMPAWLDLIKKELGITSDDLAKCEKLSGIVSPRDLLIYKMLNFRSDEVFLQLLGDAGLARELGYDFDAGFPTPTLEERAFCANMDIDTLIYGATSLRDKGQPLLADVFMADTEVLCIRLVPQSRASDELKETSAGLPERMFKAVFERLGLERAVQFRAFKQYVKEIPFNPVFY
>Pseudomonas_pPa_SNUABM_DT01_peg_06669__MW735835.1__20800_23040__hypothetical_protein
MSVVGKKARTAQETLAAQADAIQHRYGQGGFTANGHITASFESLSELDHENLTGSMESAVKGLEASMESLGGFGDLTTAQKDAMAVLAVATGDLVGYHRQALGQSDTGAPKGAGSVVSVESLGDFDFMDKAVPSMEAFDNSNLTDFIGLSMVYNQKVAKQGEFAEAFYRTVILTPEQGGADVTIRSHLVLNHFLHNTRGDHADFKQRRLLEAAINYKILADQSTTLVPEVHSGNADLFVPESKVERRNVELGNRTVTTAPLLLGKRVNLVGLAQNTLVKIAGQANQTDALDRAVGLKSLYLQLGDADVLSFDVETMPRAAFIKGNQGLARELELNFRTSSLQLNAHSVNYKGEALVAPVLKQIVDGGYTVTLSMTVTGQVDTEKGNASVNAAPINVEKV…
>Pseudomonas_pPa_SNUABM_DT01_peg_06670__MW735835.1__23237_24364__hypothetical_protein
MDEFSRIDQRRNTAKRTDTQYHQSKPALPFQNRSANRMRGASRTHENGIKGAPVVTISYFNYMDRDLLVTTRDGTSVVVSPIGDYSSDEFVVCVTHAMSREAMERALDFLRNRTSTEDRETYYWIRAYENALYNNTRQSLSASVEYVIYHRDIQDAAGRCYMPDVDLLVEFLADHGAVHPFDKVKRDEAMVQSIAPGVGESTFVFMVKLVDNSQHVQRATRYVNLGGDIFMLPIERDLNYQTGVHVVSRSPIRDGEVVTDIIARTYTFEEADEKLGLRRTIEDAIQGGPLNDMVKAIIERETTLKKVEEVKLRGEQVGDDITLQRLRNEGALSRAQQDKEAAMRRNYVEWAKTGVALLGAAITIYGILSKLRSDK
>Pseudomonas_pPa_SNUABM_DT01_peg_06671__MW735835.1__24375_26021__hypothetical_protein
MDDKLFEFSHRKRAPVFNQDVVKGIACKDVPSARKYVDNIIRCGESQYPDEFVFIRSERCNPLEEYNVITRARAGNNRIYDIARSDVYLVKYLFSYKGKELAPMYMYLPFVRQAGMLYISGKQFAIAPVMGDIAFEIEENSIFIRIPRAPISFNREAHTVVIDGIRVKPFVVYSLLHNKGGKKSRNRSDLIRLGHVHSSLPHYLFCKHGMYGAFEKYCGTRPIVLKEEDYSEEQYPNEHWVKISSLRKAPDGINPRRQYEHIATKLIMLVDRGAWTDLTKSFATGFFYVIDHFPEFVTEPAELDDTWWWKVWMAFILWGEGNNYGRLVDDVETHLNSLDGYVDQETVKTLAQVNVHCKDLYDLMAYIMREMNTMLENNRGKEACLYNKRLEVLRYLLRN…
>Pseudomonas_pPa_SNUABM_DT01_peg_06672__MW735835.1__26038_27963__hypothetical_protein
MSDFVNYVYDRTIDYIENRAPDNPLREEYARYMSAQNYNNRDMQDLVDVVATIADNEVRGARNDREAEAIVRDIVTLVIDAHVGHFGISDQRIANAVSDDVYQDMRRANAKWEEIIGRLTGRGRGMGGSRSSFGGGRSSGGRSVFETDRGSFGSGRGGSIFGDREQPDERASNSVFGGGRSSQRPQRSSSPVFQNAEERGTQQRSSWAGGGRQEEQRQGQRREEPAPAQSARQEERKEDGPDMTKDRPYDDFWINGENWQIAHRSKFVWTWSPKQQTRRAYDPDNEVRFLVKGKDGLVREEFIAMTDDLVESAHEIREQQRPNRTRHTIDRVDGDAMFVGSDPDAVDLNALGETLKLARKEFLAELEVSNPTIIGQGTSVSNLEEAIVRVAGEAHRSDT…
>Pseudomonas_pPa_SNUABM_DT01_peg_06673__MW735835.1__28058_28768__hypothetical_protein
MNKAMMKQYLGVVEMTTSLESLEGVTQEEREYEIYGRVDDLAAMKAAASRSEYQEQWGLPCNAGADAGVFGNIRVRMTREGDDGEPKYTQTIKVKKDTGNDENEMDISAGTFEIFSRLVPTGLLKTRYFFPLEGTDYELEVDVFHSPDGKQCPVVKIDLEVPEGATVDQIKIPFKLEDVRVIKPGKKSPEDADFARNLFANHYEFKNPLHIKAAPEQPEEPVESGEGETQGDAQPA
>Pseudomonas_pPa_SNUABM_DT01_peg_06674__MW735835.1__29037_28828__hypothetical_protein
MAEPDENKSPAAKSGLSRYVIITIIILTIASFAVEAIAALKEGRSMNMELINKALDTLLTLLGSPPSGE
>Pseudomonas_pPa_SNUABM_DT01_peg_06675__MW735835.1__29524_29048__hypothetical_protein
MLISDVIKVLGNTTLKEFPWGCAVRDTVNVFAVDPYRLTDASTGVDVLAALESLPEENRDLVMRASIDPNRRCTTTPIGGGMVVEHVDRKPEPAPDSDEVTADTAALRHALMNPQFMGVFFMVFLGLCMAGYMISTLSVHNGIDWSAVFSAFWKVFGF
>Pseudomonas_pPa_SNUABM_DT01_peg_06676__MW735835.1__30133_29543__hypothetical_protein
MQFSDESFIYRIMGIDNGSSQLGMVIADLDLRHGTYHILFKDTFVAEKMLGEYSGLVTTHGARWARQNTLQAALRRELRFHNPHAVAVETPFFMPRRVQSFETLTEMMIFIRQAVEEYNPSSDIYRVTPGEAKRAVQTANFSMKKVVIKDCVLALPFITYNEDIRKDALTEHEYDAIAVIIAHGEAIRKAAGFLRG
>Pseudomonas_pPa_SNUABM_DT01_peg_06677__MW735835.1__31031_30156__hypothetical_protein
MQKIVPTQLSNFLQVSNFLGVNFDKKDNTTLNQKFDVQANAVIQPGMIPNLKGFTIGIGGHAYTMGANNIPLSQVVDHSSGDAGLYKHLPFVIRDMNDDLTAGERSKYFLRKIISVDSVNKIAYYGKRLDKTGVLPKMTKRTIVDGQTVIEDYVYTEANLSPTPPEIPNTGAVTTSNEYLATSAIVPMPFTEKDVAELYNVAETLFGDRRMAIISEFGFVTGVDADVSINTSAGAVNFKEVIAAQIAAHISGHYELIFNSKGFDFSLEVGAVQPLLATGQIPTVTMSLLGG
>Pseudomonas_pPa_SNUABM_DT01_peg_06678__MW735835.1__32106_31087__hypothetical_protein
MSAYVRPLRYNKPANEMLLDIFNFTNKTAVEPWQITFGAPFPMQETEPQIKLTHMQAYDNPRPTQGTLTGIVVKPTPESGWRKEQQLTYRRLVIQDYFVSVPFVIYAVDMAHEVILKALLEQYGLFLDLDLVEFEFKPVDLNDVLFRTHMGSILETDTCGDFVAPIAQNVVIRMKPEHPIFMGEINVFIREAVQFLDRDIKTTLEVRTYLGPGDHNKMPAEMILPNHKFVDHYHVMQGQKVGDLVGEWIVDTAKAVTHDNWVFTGEDMVPFNLYGAKVIYNGLNTGEVYIDDPKVTNLLIIQFSDVYCKNIRGQWIIGYYNRDTWLRRDRIDNLPIGDQ
>Pseudomonas_pPa_SNUABM_DT01_peg_06679__MW735835.1__32559_32116__hypothetical_protein
MANFTLEQLLKYEPFEAALIAFNEVHGTQFNPRFVELVSVVSSNGPDIVLRIKARASLPNSEANRFSGQCDITIKRIDLGALFSTPFPVPFDGEILSHDVGNAISAKTGIVFAQSDFDSVVFNTPSFTLQAAANSLRWYGQMTIQKA
>Pseudomonas_pPa_SNUABM_DT01_peg_06680__MW735835.1__33545_32562__hypothetical_protein
MPSQILSGAQLTLAALKESDQEAFQRLLGSLLTAGVDASGFQYGPIRVEADAQFAKTAVSINRSKADVSLWGYQNSQDIRYRRIALAALKSKFGSTIRADLPTTTKELMAIFCHANGLADRSDQVVNAPVNALGNVTLTMNPGQFLLYGSDTFVLKPKQRQLVDVIADTTLSGFRAAADFTGEAQARLITQMQADNNATLPYPLEPARMTFGTPEKISGYRYDNTKIVATASGDGYYLGNVELVYTRYDFGWSQSGAQFVVQGPSVPTTMYMIAAVAQQTGLPIALVDVEIETYQPVPSGQLVTLTIVFRADNLRYTGELTIDYKAN
>Pseudomonas_pPa_SNUABM_DT01_peg_06681__MW735835.1__35715_33526__hypothetical_protein
MSTLYQIYHESVVRLAATMVVKDEATCEIINSRLSIMGHEVLAGKPETWKYYLNLAGQYHSTDTPMKVTSMDTHEEIDFTRENMDIHRATWREYQYDSRYYRELIARYPHQDMLIHGILYPVDMAKAIAAPDHSILYYDPSLVESRETNLIPQLQEWINGLFIRWAADDYRINNSMFIAARLGVMFMAMGKQIKSIRLDNCRTEKVHSYHIRRYLASFGPLDQYYNEMNEFQRLYFYRNIRYIMRNNGKDEIFRELVEQVMTKRNFPVAEYTLQQQDEAVAENYDPEIQYFRSSINGIPSALGEDIKNTRQMLDLQRTLARSNLSEQEYAEEYIPTLAARSLNAEVETKTLESNVLDLKESEPYTLSEVLLNQWIYFADKGLYRTVLTLQMPNGGESFK…
>Pseudomonas_pPa_SNUABM_DT01_peg_06682__MW735835.1__35747_39322__hypothetical_protein
MNDQVRRFPQFAGQRSIPNEVKAAISKLGADPHGSANKRGNMRLPDGRVMAHVANTTIGNIRDARNLFQILPDMDYARQILISATISPGDLTDTKVLYSLADDSLDSNLSGPLLRMVQEFFDNSYRIRPLLHPILNDVMFETGSYPIMMMPESSIDRIINSENYGGVSMESAQQTLDAYMQEETKDGKYIPWGILGNANAAKDNVDSYTGVSFESLTFNGSSYNSAVQTTELKVSFENLLVDNEANKKYRSDLQVQSTEMNKILNSKGSTVDVIDNLTILKRPQIVETRRKLAVRRIYGGKLHQRASLESRAQNGDRDAARNLAAVERSMYQKRRYQHIPVQPIMTHSQTGTETYGHPLVMHLPSESVIPIHVPGNPAEHVGYYVMLDIDGNPISVADQ…
>Pseudomonas_pPa_SNUABM_DT01_peg_06683__MW735835.1__40025_39366__hypothetical_protein
MRTFLLAGGPPAKKLTLVNGQQYFTTVGTFEWTCPDNVYSISLAMVGAGGGARSSSSAALCHNGRGGNVRYINDIPVTPGEKYTIVVPPGGGAGAVSGIGSPATAFGYSSEDPLGGKIQGMDAAPTYLNSPSIGGGNAGGLAPANNEYGFNIKTWTQYTVRPAGYNWPAVRTGSDFGGGGGSYNAGPGYPYNHSAGGKGAVRIIWGPNRAYPSTNIGDL
>Pseudomonas_pPa_SNUABM_DT01_peg_06684__MW735835.1__40256_40465__hypothetical_protein
MDIKLFSDVALFLALLVSTVTISHCAGFVKHNNIQPIKIHLDAIEMLNIVLTLTIAAKIGIQVWNWSNP
>Pseudomonas_pPa_SNUABM_DT01_peg_06685__MW735835.1__40465_40680__hypothetical_protein
MYTLALMVIALCLVFSIIVTFDVHHKLSYTSIRDHRKVLRLAGTVQILILLWIIGVILYRHVRIVNGWWPL
>Pseudomonas_pPa_SNUABM_DT01_peg_06686__MW735835.1__40677_40898__hypothetical_protein
MSEISEKAQLEADLAYIDAILIAIDDAAEKRQQALHTKHKDYLSPSVVEARNTLSIRRVGIAAKLQRIKLIGR
>Pseudomonas_pPa_SNUABM_DT01_peg_06687__MW735835.1__41157_41360__hypothetical_protein
MKPYIWIVLIIGAIFFFSGCLLGRAEGGEAERQVTVREMVTFTFIVNGGTTMALGLIWMITFHVQTG
>Pseudomonas_pPa_SNUABM_DT01_peg_06688__MW735835.1__41520_41714__hypothetical_protein
MSEAVALLRRSTETKQDTLDLHSPEIEAKNREALLLVRKLLRDSVVMPVNEIVLHRLYQPELIA
>Pseudomonas_pPa_SNUABM_DT01_peg_06689__MW735835.1__42025_41861__hypothetical_protein
MVEGDRDVVLDKGTAWSETDQEVRRRETHAVHIAFVQGGHLTGDAVTDSSVQST
>Pseudomonas_pPa_SNUABM_DT01_peg_06690__MW735835.1__42083_42229__hypothetical_protein
MTLKDEQDRLIKIRTGKKEIGDIGIEFVPFYDIFIRPGLAQPIESIES
>Pseudomonas_pPa_SNUABM_DT01_peg_06691__MW735835.1__42356_42880__hypothetical_protein
MLKNVLGVAAVAGVAFVGYKAIRHFKKDSPAELQVSAKEAVDNALKGVREDLAKPAPAKSDLHQTFEAYYATIATSIGFEQSWKNGTDYLNGAIKNVKLEDGKLAKSIDDHGRRIILIGTQHGTIVLFERFSPQVPNQPFVVVHNEPRELINDIPRSNLTMEQFVSVVGTFAKR
>Pseudomonas_pPa_SNUABM_DT01_peg_06692__MW735835.1__42984_43184__hypothetical_protein
MTKFFRLVNGEYLPMSTSELRFYPLVKFLKETFYQLPDGQMVKSAVVPTEYPELIDEFTSALMASE
>Pseudomonas_pPa_SNUABM_DT01_peg_06693__MW735835.1__43207_43770__hypothetical_protein
MKVSKAPVTSTVAALMSAARVTEPTRVEWGSGTRVEFKRGNNHSGIALKYVMDDYDRESIWLSSEWSDLDSDKQDLVLAAAIKLGYTCFMVNKDLVSIISSIHTVIIEPDVSVKSKPRHATSWENAQEYGLSGYRKNADRRVETKVETGPVTVSTNVKVTGKGLMIGLGVLAVGLGICAIAASVSDN
>Pseudomonas_pPa_SNUABM_DT01_peg_06694__MW735835.1__43802_44080__hypothetical_protein
MQQAQAAKKEYHDANGKFFTRRETPDMVYWELCRYGSSVSDAQAVEDIKKNGYKRVETRGQNDHVYVKVSVLLATTAKDEVLKEINAHMGIQ
>Pseudomonas_pPa_SNUABM_DT01_peg_06695__MW735835.1__44157_44579__hypothetical_protein
MSYYTYQLNPGAESAVKAVTHDGKRGTVEAGLWVDYEVAGDTMVVKAIASGILPPVTITRFTSFNRLAQGDQGVIAVVAKSLNMKKIKVGSDTVHLVDSAAESDKVFSKIKRDSALKTLGVLAGVAVVIGVGSWLSNRNN
>Pseudomonas_pPa_SNUABM_DT01_peg_06696__MW735835.1__44604_44825__hypothetical_protein
MSSINKQIIATRLRVAKNFNLLIGAGVDSMVAAEIVSKHNNLAFNDIRVADDRIVIEYKTCTSKHSVDFPIAA
>Pseudomonas_pPa_SNUABM_DT01_peg_06697__MW735835.1__44837_45004__hypothetical_protein
MDKKEVALYVGAAVVGTIIGTVTGNWLSKKLFHPLMCDCDKCKAENDALAAKGNK
>Pseudomonas_pPa_SNUABM_DT01_peg_06698__MW735835.1__45072_45809__hypothetical_protein
MSEILVVELRRGKLGKEEQLLVDMANELGIEVQTTYEKVVSRNQFAFNENHIVAGGVQFIKHALRAYGKELPVENSYPECLHKYLKREVRKVRTLREAKAMLDEGRTLFIKPCNIKRFTGFVTCDRNDFRFNGASDQTPVWISEPVQFDSEWRCYVANGIIVGVEFTDNSGMISVKPHVGVIYDAVRILTENGGHAGYAIDFGVLKNGQTVLVELNDGFSIGAYGDIDPEAYWEVIRQRWKEMIR
>Pseudomonas_pPa_SNUABM_DT01_peg_06699__MW735835.1__46547_45864__Phage_protein
MKAMGLYTGVIDGLWGPASHGAFLNARRKASTMSKPSNAPDGIGVLLFAYCKAPAWSERVSLDFCFKTGEIAQKLKMGWQGQDQLMACMAFETGGTFSPTIKNGAGAPYYGIIQFGDAAAKDAGTTVAKLLKMTAEEQLTYVYNFFKPYAGKLQTLSDVYMRILYPVAVGKPEDYVLFSEANAKSKAYMQNKGLDANKDGLITKAEAAAKVEQKLVEGLHPSNLRIA
>Pseudomonas_pPa_SNUABM_DT01_peg_06700__MW735835.1__47226_46576__hypothetical_protein
MAEEQPLYAGADRGHFRCLRLIDNSGVQLRANCRIKEATVFNFLSDLQYAIVGYTIEWWPEEADAPHEGGNAQPYIPRNRPQISRLYFRTKGTITPKMLYVEDAIINDFLNAKVLADSMSLLTYAQESAEQVASAALWRVLEKTKWSYQNAVHITKFEATSSTPLTLTQQGLRFDWKVTGIEQPQSAQISNLPFTKLRDMYPAMQTFLEGLGNGSN
>Pseudomonas_pPa_SNUABM_DT01_peg_06701__MW735835.1__47805_47236__hypothetical_protein
MERNVEIIQPWKTEIAHFNVADRFDMEAYAEEIFLLFTMTQGEDASQVKVLRDVMPLIIEIRDDVITPAVKEFSKHAFGTSMEEFYVETNGKWIESGEGLYPHYHPGSVLSAICYPSDSANGLNMFDPRGNACRGYPKPMRQFHFGNYRISPKAGDVYIFPSYIQHSVTHVTEEMRLSLLHEYYVVKDL
>Pseudomonas_pPa_SNUABM_DT01_peg_06702__MW735835.1__48226_47795__hypothetical_protein
MSSHPYKDNQRLYNQLVRDHTDDFELMEMVESEEKIENALHYFKEATFPLYYPAKSYSVAIIYAYKLNELFGIDIYETLRDEDLFLGQDPYFVTYDQDQATYDAIIERLKEIPDWINSGWAPQTVRYCLLECTDEGIISVNGA
>Pseudomonas_pPa_SNUABM_DT01_peg_06703__MW735835.1__48644_48207__hypothetical_protein
MNEPLFFQVEGIPVPDWVVDQAFCEIDKDVVINEDLIKWADETILPLTQQHLQLQDLVICANHVHIGPGGLTPHDHLPHVFTSVLYLLDAEGPLVIHDQQGNHHRVHPKEGRLVIFSARLLHHVERSPHDELRISFVSNYEFPSV
>Pseudomonas_pPa_SNUABM_DT01_peg_06704__MW735835.1__49666_48641__hypothetical_protein
MSALVPNRAFNLTLEILQGCKYHCVGCMVDRDFDPGPFNKDRRDLLDLVDDMKQEGYRLREFTIGPVDVIASKASVGILEHALIQGLAERFDSVVLPLALLDDTGLDVLCEKINVLMKGKSFTLATPFPLKSINNPKHQDLIRQRVRYVIDHLPDVKFELLYLTVNMTGDSIENFSVETNQQIHELEFGMRRLVEYVFPHVRKGFDDLVNRQAFLNAFSRFCDVIQACKDTQYNRFLIKPKTDSLEATYRQGKLYYTPTLIEKFPIFAPDFELKKPWIGINLEQFEEEMYFEQLVQRSHSPECGKCLHLDRCARGDIHAVMNHLKHDTCLVNMKNKWDVLV
>Pseudomonas_pPa_SNUABM_DT01_peg_06705__MW735835.1__50672_49623__hypothetical_protein
MIVQHRQRLEITLDIFRGCANHCAGCMIDRELGGDVDDIPKLAALVNEMVANGYVAFDMGIGPTDYMSADNVAEVMEHPVFREMAQGFHQVTFNAAFLEKNMDLYKVMCEEIDEAIPGKAVRFLMPAAPSFFKSDKFSKMIVSKLDFVKEHLKKAYLNEAGFVVNCTTDTVGEDFDEMMKNGFKVDFPVDKDDILNIPYGRVPVKDLMVAQNIKRMSHRITQFYSGLSGEDERRRNPDLCYHTGTMVNLLYTDSKLYWVPFLKDDCPFLEDDFVIPRPWTMENLLNTRQKALERALDYLADTPCMSCVYMSSCSEKGIINIMERMKIKDCLVGLQYVSTGSEQSVQPDA
>Pseudomonas_pPa_SNUABM_DT01_peg_06706__MW735835.1__51490_50669__hypothetical_protein
MDVFADRLDALMEHFEIGHVDIYGGEVLVLPQEYLIGVKQVLLTRGITDIVLVTNLSHVPDIVHDKAFMISVSYDFEAREKHELVLNNMFLLSQRFNVLTLASRAFLDKTTPDDYVETMNMFPHLMGCEIKPYSTNQANEHEVSFKEFEEFVWAVIKHPARKFYFENETQVKEAVEGKRNAFSDDHIYITPSGDFAVLEFDKDDREYFLTVDGVQGYLDWCGFERDRVQDNPFCSSCPYFGNCLSEHLREVTSLKNSCNGFRGLLDNWAGRKK
>Pseudomonas_pPa_SNUABM_DT01_peg_06707__MW735835.1__51780_51511__hypothetical_protein
MDQMAFFPPGYELKLEIPEVLKKVVVKRCRDNLADFAEMALGHTKPLHPYQRRFLESLQSWPNPASTSASTPGTTATSGARFVTSPSNS
>Pseudomonas_pPa_SNUABM_DT01_peg_06708__MW735835.1__52874_51783__hypothetical_protein
MDLIVKPTVACNFKCTFCSSTYLSEDPKDIVELDQIERFIQRFPDTNTIIVNGGDPLMMPPQYYWDMIAILDRNNCDASISFTSNLWAFYKKPEMWEELFKHERLGITTSFQYGDKRLKGDGTPFTEEDFRKVSDLFFERIGYRLDFIAVIDKDNEHTVLDTVRLAKEMGVEAKVNHVVASGPEVNNRGTVMGSENNFFTQADIYGHYIQIYEAGLMEWEYNTKQMAKRLKGKHTTCPLARNCDEGIRTLQPGGHYFSCGAFADDMAFPIDFETEMSGKELVLPLRDQEHLQSMKESCYICPMFAICNGCRKTISDTKRFGLTEHHCRKMKSQAAKIIEINGMSAHLTPTPYEDESVQLIAKG
>Pseudomonas_pPa_SNUABM_DT01_peg_06709__MW735835.1__54118_53117__hypothetical_protein
MDLIPVVDILRDKKGKWKEAHLILFELCNMRCSFCHQDHDSKVGLDGDLMIEKAAKLLATTHPDTAMVVNITGGELFMNEIGDDVFEAYYQVGKMCLEHFKDVKLVFGTNLVYHNTDRVKHLIERLRLIDPRVWLATSYDPAGRFNGAQRELFFQNLEVLGEYVQTVNVVITKQNIQIFLDGKEGDEFVWLCDKYDVYFDHYIPSQLYAYHQPDEDLISQLYIKLNDKYPNSYPIKDWKRNVVNETTCRSTKIINKDGVISTCWSEAGKDAILDEKEGLIAKDNAEVTFVEHYGCFSCEFYQRCGLRCFLHDTVLGEKSKDCSIKAMFKVILA
>Pseudomonas_pPa_SNUABM_DT01_peg_06710__MW735835.1__55173_54118__hypothetical_protein
MYHLFNQAYVDSELRIDRSKNVITISPQIGWKHSPGEFEEVGVQLGFAQSLDQFEPEQFTEVFGAALESKDKVMVYCDSDTYTRLYAMLIKALFPKIDFENFRWFFVCKKATFNSLIVAMGEPRVDVLSSIKIDTKVVQALFDKDEPLQEAMNELVLRNPEALSLEWHIARLRTDARVGKIPKTTKNILRRIALSNAHDAMDVWARHLTRPENWELAGADVDTLLNAPTVFEGCLNLPHLASQQLLRPGLYDFRPTDVWIKGMLMEAVELMHQLEDESSSRRAAQILSLLNDEANMREPENCLRRVTDMFAGEMRIALAMRDTGKYDENLIRHILTTDLAGLKAALTGARW
>Pseudomonas_pPa_SNUABM_DT01_peg_06711__MW735835.1__56032_55157__hypothetical_protein
MEKQLDEFRKRHKLTGNPRKDRERLNSMSLGMKLEYKLLLKEEQEWRDKLVVLEVTVPIPMLTLKRKFSENVKFIVDYDNSKYKGSVLITYLTNLDIKCEIKFSSLEAKLDMLKDYLYITSMVNLPEMEDLAINLLLAASGKPYLLPFNPVPFIEEHRDILETWMQNVCMVPVYALHSYATLKDQVANYPEIEGESLLGLNFVKLIQHPLFPVLMQDIPEEDWCWNKMFFNEYCFAGKNLFAFFDSEHNPYFLGLLSLSEPEQLVRLEQAGRAELQSNLNVLKGIEHVPSV
>Pseudomonas_pPa_SNUABM_DT01_peg_06712__MW735835.1__56581_56045__hypothetical_protein
MTEVIRRSRLAANANTILSNNMNAGIAWGTNNVPPNGLPGWFAGTTGGKGALFATEQFTAGEPQALQATQVLRYVANLFSGIRTCRVLIWRTHYAVGQELIFDVTAVGHTVYGVDFASGANLGALTEGTNMDLNVYNNACNALLSAYQNACRAQVLTLQNTICHTSCHTSCHSARGRR
>Pseudomonas_pPa_SNUABM_DT01_peg_06713__MW735835.1__57623_56583__hypothetical_protein
MNAYKTIYVKTTGTCNLNCQHCFTNGKAGDKTPFDPDQVSDWVKDFMSKYPKSTHYHMEFHGGEPFLVPLEKLKRFADHFVDLPNVSMCAASNLTFKLTDEHIAFIKDYFGAFIGTSWDHWIRWSNDKQFQLWKKNLETLKSHGVGINVKVSVSKQLIAMSPDWLMDQLDSFAVDEASLERLTNDGSAVDNPEIFPNNEDQDNWYLALYLRYKERKPRVRIKTLDILEEKLKKNVVKVDTNCRNCEQNLVTINSDGSLSGCPNAAAKLHHARLEDGVDAFLISDGRVEQQAKELTWGDTCITCDVFDLCGGDCHRLPWQKGRCGGLKNTLRYLSGRTQQTNLILKV
>Pseudomonas_pPa_SNUABM_DT01_peg_06714__MW735835.1__58126_57620__hypothetical_protein
MFERLGFQFEGITPELLDVDLLLSSPHLYEQCLVKYIKNAQSFDLYSQSDFLENSDCPVKIEGIERLNATMFQNCARLAAHFGHVGPVSAHLFISPKGGVSFPMHTDLDDVVIYMVEGRKVFKFPDGEIELTAGDSIHIPRGELHQAINVDSSLMISFGLELFLEAKL
>Pseudomonas_pPa_SNUABM_DT01_peg_06715__MW735835.1__59748_58174__hypothetical_protein
MPVPPIIQYPLDLKGTSPTNKIVGERREISANNERVFVPKAGPFYTESMVLVNDDTGEPLIPVDDYVLAQPFAQASLRSGKDVQCAVVLKVQAPVAVRMDYQVVGGEYSWNLGALADLIAELDLDERPIKWGSIIGRPTAYPPAPHIHDIGDSYGWEYVVWQLERITNAILVGDEASHDELRQQMQFIRDQLQANIDALDDKVDAHLNDFNNPHRTTKAQVGLGSVENYGIATNAEALAGVVNNKYMTPSLVAVLAARLANEAVDTHIADKNNPHNTTKAQVGLGSVDNFPTATQAQAEAGTAANAFMTPQRTYQAIMVHAGTLIQNHVNDKNNPHNTTKAQVGLGLVDNFQTATQAEAVAGVLNDRFMTPLRTKQAIDAIAGNLINSHVSNLNNPHQT…
>Pseudomonas_pPa_SNUABM_DT01_peg_06716__MW735835.1__62210_59817__hypothetical_protein
MSTVLPQYPFDPTGTAATNKVVETQQIQSRGMFDHYYIIPRSGPFYAESVKLRLYPAGANTNNPALGQALEEGVHYNFGYHFAHASHTIGLPVYGAITFYDRNLAGQLRMEYQNIGGEWVLDDQKYSELLLNVAFNPRIGTWEQVVELPHQFPVVNHDFNIDDFVGMSEVVDELGDIEQAILMKNAGGLADHLADKSNPHDVTKAQVGLGLVDNFPTATVGEATTGTANNRFMTPLRVKQLIDATAQANLNLHMADMNNPHQVTKTQVGLGNVQNYAIATQAEAEAGASAARYMTPVRVREAIVAIIGNAFDAHVADKNNPHQTTKAQVGLGNVPNIPVASDSAALSGVDDSGIITPRLLALVLSQTVGSGVSDHVNNFNNPHGTTKAQVGLGLVQNYG…
>Pseudomonas_pPa_SNUABM_DT01_peg_06717__MW735835.1__62353_63654__hypothetical_protein
MYEYQGALVKHRKPDVRFEEKDVKDIAVKTLLRDYAEVYLTLTHPSLEGKHTLVLTEVADRTGSLLETTTVAQWLVDNGNLTLPTHEGIPFTKTSVVMARDAWMAGYRVDRCIPNGSPFNDAIDSDKTDIWLTRDDTDYVDVQRHCLGTVNGLFHRVDADNDGVYLKDGGITFRKTQNALVGLVSFKNIGRVHTASITPDMVYNPDITKRYSDNFYLKVPFDTSNKVMGIVIGGYLHLHTNDIQVIGGNAMKVRMNKIPFLDRYMVSRYLIDQSSMERFHEVSATNELDYDLQGFLSNECMLELLTLSQSFIVGIEVDHLTTKVFQTSRTHLPGRFYHDQRPLLPLRTQLGLMPSYISEEENGVWVIRVDNNLQQHRFMNTRDYSLQPKVDEKRISSEP…
>Pseudomonas_pPa_SNUABM_DT01_peg_06718__MW735835.1__63958_63695__hypothetical_protein
MGIVSLVGADSAGAVITGPGAPNWTWNGKPISLLGDGVSGHGQPPHNAPVISTASPWMTINGIPVTRVGSVASCGHGATGSSDMDIP
>Pseudomonas_pPa_SNUABM_DT01_peg_06719__MW735835.1__64755_63958__hypothetical_protein
MFDNGVSMFRRVAIGTAAENLKMGSRELMVNSHEKLGFQDGETVDRVDTLEYQGQNLEGKETAGQSFVGQTVPAIWLPEGNRKTPPNVRRGERIDLYQFGSNDKYYWRCQNLDENLRRLETVVFGINANPAVEQAGDDPEHMYFIEWSSHSKTITISTSQMNGEYCTYDLQIDAGNGKIVAQDNLGNYGFINSKDVHIKLMNQLGTFFELNKRNINGYAPQNIFLKADQNVDVKAMKITLNGGGSVFTLEASGTTLVTPTFKGMS
>Pseudomonas_pPa_SNUABM_DT01_peg_06720__MW735835.1__64821_67289__hypothetical_protein
MFISELVLHRCRRFYLKGIETLKIDPSLKTQIILGTNGSGKSSLLKIGFTVLPADARDFLKGGYKYIKVLHNGRVYELKNSFEGKSPTHSFIVDGEELNEGMTGAVQRELVREHFGMTQELHQVLSGQLKFTEMNAIQRREWITLLSSADFEYVIKLHGRIKRAVRDTNAVIKHLSGRLVNESAKKVDEATFNSLRRQSQEVYDKLMSLHQHSKREGLPDTFDYYNREYHSLSAEIESLLHHASALKSEVPVIVKDTDNDAVIALKDSLRTRVQMLEAALHEVSDRHQEIDKQLHDLSELEDVDPVMLEEQIMAYTDHLLELKGKFRTSSDSTKLPNHEYCFATIRETMDLLHDVVIADASYLDRNVHVEKQRELSELQNNMMKGQSRIGELEYRLDHI…
>Pseudomonas_pPa_SNUABM_DT01_peg_06721__MW735835.1__67289_67636__hypothetical_protein
MKAQIDKRTLKFYIGAATTGEGPGKWTWPGRDLPFLYQREWNINSSCSIEPDLDTWKKYGCVVAFIYGQGLRLMKFDEFFTHFGEAEATEMLSKSRGTYLKESKDEILDTLGCPR
>Pseudomonas_pPa_SNUABM_DT01_peg_06722__MW735835.1__69032_67680__Phage_protein
MYKLKAFCQIAALIDNTVDVVSPIGELSDRAWTYGRNKEKLNSASAPGHTLVVFSSKREGVAEQTNPVLAGELLLVSKWAYERALAGQFTASAESFRTAFIQQWGTKYSIHSVGQMVQGGQNLWLPGVIEIHAIANDTLQYKLWFASETFEQQYDEYHIEVVPPVQELDVFFLGRTAVITALADFTHELKMARVQEIQEVYPETYISGPMYEWFDPTDPTDKTRRIATYWTPMIYGIAGNNVDAIKEAIRDYILDNSTHTKEEWAEIFPEIFTSTEFVFVPLWGNYSIPNRELEAGLYSSVTNMNAGKAQLKRLVKGEGYTEEYLDSNAEVFGASHKAITVTVAGGPHNRDGITSFVQRYYDYINVDSTSLDFMRMNPETRRFVLALAEMLTVAEEMTP…
>Pseudomonas_pPa_SNUABM_DT01_peg_06723__MW735835.1__69116_69571__hypothetical_protein
MQLLALFKVIKAALLFVREIWLRDRTFRQFVRENLSLIVTSFGFVIMTMFFLHVVGIVKDQEAQLVENEHSMAALKKQIESEIPFLKEKLEWYRDRYYELKAPKQPAKGNSPTAHKEPTPPPTPRPKPVEKPTINRPPSNDIQERWKRLSQ
>Pseudomonas_pPa_SNUABM_DT01_peg_06724__MW735835.1__69581_69943__hypothetical_protein
MIARFFDGSKVFYLFWIVVSLGSCTYIQTNDNRVFTLSLQPDQTESGCGEFKRSIHLDHKRPIFPKVDIASLSPDEINDLLMSHTEKLIRYLDNEERFLLEDIIRHNQKCAPDEPVVFQK
>Pseudomonas_pPa_SNUABM_DT01_peg_06725__MW735835.1__70001_71503__Ribonuclease_HI_(EC_3.1.26.4)
MTEVNKDNPTGVAYHGVLYADGGFYSSERAGGWGLHGYVYSAESLPDKAKGSGVPGSTPTAKGYSDTKDETKAVNVLNYIDSFGGVPKASSNNHTELLAAKEALTYVLEKGLHQTTIYSDSEYVVKGVNQYLDRWKQTGWRNRNGDEVSNKSDWLAVDSLLTQLRDNQNQVTLAWIKGHNGHTGNEKADSWAGKGNCIGLNGYDLSFKLEQPPEGYWKSVSNYNRMLDQPKWYFSSDAKECRLSKDGRHVYWTGQHGDDEDVAKPQSDSSNAVLYLKEQLPVLEKVREHFVEKDHHQVGHLFVGALRNLLNANVAEDIHRFGLKVFKGNKANWSLQTEKKVPVVHHVTPTGLSFYNVDNLTNMTVILDQFMEGDKSVLVTDLTDLLYEAVEKKAVTTRK…
>Pseudomonas_pPa_SNUABM_DT01_peg_06726__MW735835.1__71514_71894__hypothetical_protein
MYRSVAMNQSHGFWTSAKRTLFVVSLYFRLIRNYDPDESLLAEFNRLFYLVNDPRSLSFPAMTARVLWKGNMVDQVVECCEQGDFKQAVELVYGTVPKWLRYLDRETMLRDVERVLRQSQHREQIA
>Pseudomonas_pPa_SNUABM_DT01_peg_06727__MW735835.1__72803_71949__hypothetical_protein
MNQNIVDDFDSVSLESLERMARTISMEHGMPNVNPMKMRDRGAQFFRAASGFFNQMKFTALAITGLTPRDLEGFVAKVGFVDASNKPVIVPEGFVGQWVPYSAALKQAMSDATKLEYMLRSFCETLGRITYDPTLLTSASGIGHNGPMGLGLTTSMVNIGQTYFDGKSNHITRMLGSVVERQTDIRTTYNNLNDTIALDKAHPAKKAVDAVDRAMTLAGGVMAAVQAAIADKSLSNQEAVDIGIQQLVDLTLLMAKEMESYGTLLFRVRQFSEAMKDSMKEMRK
>Pseudomonas_pPa_SNUABM_DT01_peg_06728__MW735835.1__72890_74497__hypothetical_protein
MSNSPFAKFKKAPSIRPMWNIGALFDIQTGKYYKGKYGESILCGGLNHFTGVAGLPNMFKTVISLFQLGSVMNRVSLAIMMAHDSENTLSPGRITNVFRQFPELFGRDLIDDERLLFTDANTYTGNGWWNAMREYADDRRNNKDILITTPFVDDNTGELIKIPSPTLVFLDSLSGLQTEGVMDMYEKGDVGGKELNMVAMKGAGAKSQLIDQVTGVTGGSGVHFLMTAHVGQEYQLDMYKPNVKKLKFLKGDLKLKKVPENFSFLTANCWYCVALVPLIDGDKLPEFPRDEDDDLKGDTDLICITLVNLRGKSGPSGIPFEVVVSQSEGLKTELTEFLYCKGYDYYGISDKDGNKAKGKPNFRLDLYPNVNMTRKTIRGLMESDSRLSRAMNITAELCM…
>Pseudomonas_pPa_SNUABM_DT01_peg_06729__MW735835.1__74563_74847__hypothetical_protein
MSNSVVSAVVDMLADKNPNAATRFARNFNPPVRDENEEIRALNRFWRDQLSSLHTSTISARSCLVDDIRPRDWLRHFRDLVLPTIVAHDLPTVH
>Pseudomonas_pPa_SNUABM_DT01_peg_06730__MW735835.1__74857_75558__hypothetical_protein
MTSRQKVTAFIVNAIADIIPGDRYNADLTQQRLDAMSDAEFDQYIRSLAKPETEEGRATQEILPFYSPNLKDPRITMENLLVVADKIGHKFFQQLWLTDPHTGRVFLTPQKYLVLDMTVRRQAQMLTKKSSIPENARHVDEMSGQVTGKSKGSKISFPELQAQLAQGLENTLIEEIKVRGGDRTAQVEFDRQLIEHGEASISDVTAGGGVTKSTSSVAILFRGAMIDNNMDEV
>Pseudomonas_pPa_SNUABM_DT01_peg_06731__MW735835.1__75558_76064__hypothetical_protein
MTEGGYAVHDKRILEDLKQALRNWCNIFFADPITAALGVKEHIVNNDLPELRRIRWYATSDEMAAEKLWLRYIDNQELEANSELRNTVFDFYMSGATYIWLHTPVASGHLDQFIGHLTQSLTWAKSCKFVPEAAREYMSTPEEMKTFLKGNHWAVFMVLLSMSELSLQ
>Pseudomonas_pPa_SNUABM_DT01_peg_06732__MW735835.1__76108_76914__hypothetical_protein
MNNNVFNLLFDLDAMFDTRMGTLLNLSEDVHTFLPIQEYRNRTKDDFGKLTGGRITQEAFEERYAKRDIMVLRRSLITGLVPVVMSYIETLRERLFRGVDVSAINIDINIHPYILPGPIVQTIKDCLRGIMPTYVSISAVSYDLDKLNLDFVGQHYSGWATYDIHKWLEKYHEALLLKPVNGLSAIIPKLFVQEPGDRSGPESEFFNGVDRHGLLEMVMEDFIHLEHVPVSDFCFVVPGSYKMLEDQSSSRSAAAAFSEASTAATKSS
>Pseudomonas_pPa_SNUABM_DT01_peg_06733__MW735835.1__77436_77936__hypothetical_protein
MGKEPSSMRKLFTWIFGSKEPEPIVGKDIYETLINQLGDIDDLVAKKFSASQTRRVAIETATANIEELADYLVEASAFVSKGETFPQRWQDQVLKYETRTLEQYIAEAGELIHPLDWIKAHQHNIVKLLDAFMKMDAADRDYYQRKCNFVVEDILELIKSSRECVR
>Pseudomonas_pPa_SNUABM_DT01_peg_06734__MW735835.1__77958_78572__hypothetical_protein
MSKEQLRMMNADDKLIGEAGNPLTNLFRRVLLALELEPKLWNRKLTTFLQSPLSRVPKNAKDIGQERNNFNRAIAKRFITFKTFQKAIQIMGCVRYSMSITLEMRDGRKVEVSTGMIKNPYAALDTLQYAVSGKGVSPEQDNVDYDEDMEMETHITDETVGDMIHQIDDDRPVPFPSITRDPSRRARKDAVVSSFMSAQKDPKN
>Pseudomonas_pPa_SNUABM_DT01_peg_06735__MW735835.1__78617_79201__hypothetical_protein
MSTDIQAKHPANAPFDPAEDGKTHINVYSRGATAFGRSLSNLADCNIEHPYFGHFRTLEGLWFWMKTGQKDDSFRIIKGLAARDLGKSMESSHYPLFSKMFKLGMLEKLERSPQLQRELVENELPLAHYYVYGKKQIMQDRHQWQLDFWLLLRAALKTTGNLDTIRAELVDSIKYHLDNQAQEDKANGPGTPAQ
>Pseudomonas_pPa_SNUABM_DT01_peg_06736__MW735835.1__79264_80268__hypothetical_protein
MSLISNPLFKTDNTEKLAVGDAYDISSTRPINKIFDAAKDGASKLFDRAGGINGIASGLQSIISAKMSGATGKQMLEAGLGMFNTSTIGILRDASNGILDRAGTFLDLDPSMIDRVKSAGSDVANRMQYGGFDDFTSYGSLTTLIGDMAGYPQLAEYVNMGMEAAVWGSAISQTIDYGQYHYMDDVKQYIDPEVYRQALIYSIPSVATSGELTAVTTLLGQLTAAEVYANKPDFVKVFLQRFKMPQTPPADFVAYSREVVNTCSQIQTGWYTYKRGAETIYDLTCLTTASEDAQRLLQLHPELGVIVQIAPEFPEQTVDENIHQQFSLMIMTLT
>Pseudomonas_pPa_SNUABM_DT01_peg_06737__MW735835.1__82384_80312__hypothetical_protein
MDNILDDSWVKSAFLLPADQVIGGTDAVINRIYSTSMQKATDTTLGGNYVINPLPQFTRYADLKHNILSRSEARGKSILVPKVTRTNSTNSTSTNGMGRVYSEKFDDNMQVVHFRMGFPQFNSLTSFYANYYSIPAASMARSGRAPGFFYSLGWALGSVATIPLMPAILVSKAVNFFFRRPASKYYYLKPSMLPYWSGVSSMVNGIAANMGIIPRPIYEGAKALYGNEDGISATDVETYHNLIPSIYRKNGGIDVFAVAQRGQRLVNHRRNLLDDELNGITSKAAMREAFKKRLYGEDMGDVYALVGKVDNSYEGYVKIWKDSEMLGKISQEASRTENAEKTGRMGDDVINRAKDALMAEARMGSEFLSLRVDYTGTQSESFNNGTKEASVGQQINAIS…
>Pseudomonas_pPa_SNUABM_DT01_peg_06738__MW735835.1__88764_82444__hypothetical_protein
MAKKDDIDLDNMDLDSFDFDIPEWKGDEEPDENSRKPVTRVVKGALQGAKEELATPAALRKAMTMALPAGYGLAADTVSNVASDARSLYDKITGDSPEIVRGSKRFGQKAMQMVGNKVLPAKLVKRINDSLEEDTDYQVKSDADYKREQEESEIAALAEIFKAKGAADEEQRKQDAAQNLEEKALDQERFKSNIQVLTAINKSMARLVGYQDKVTAKYQQKMLELNYRQFATQRQLVDIMTEATQKHTVILENIRKNTALPEAVKIRGSEMFSQLAHQRLMGAGLNTISNWTQNYASQVMNNVSGMVQGVLDPMRQMNAMGGEDIDKHEMAGNVIGSMIGSTVRDYASLHLSPYLAKNKYIARGGEKLRNTFSGIPQRINEYAQSKTEGTGFRAIATQM…
>Pseudomonas_pPa_SNUABM_DT01_peg_06739__MW735835.1__88849_90543__Phage_protein
MTADMQPINGPVGPSIQYAEVPAKVWPMVLTKERVSRMTPVTSLDIYDGASSEFHDQGLYSTAIFGRVGSDERDTTFSYIDLKVRIFHPKIFRDLMSLKSIYRGICSGRETAIFDPVTKDFVADSSEKAETGYSFFVRHFPELQLRKSKSPTRQIRVEFINKWKDAALTRYIPVLPAGIRDIEIDDNGMATKNEIHDLYYRALSISNTIPVTSDMESPALDIARNALTNCLSEIYDLIEGMLAGKNGFILDKWASRRVVYGTRNVLTVMDTSIADLNNDNAPGFDATTLGLFQVIKGMTPLTIHHMRRTFGNQIQAGEGQAQLIDKKTLRPVWVTLSPDSRDQWTTRDGLTAVIDRYQMVEMRNRPVEIEDHYLALIYRGPDNTFRIFFDIAELPDHLD…
>Pseudomonas_pPa_SNUABM_DT01_peg_06740__MW735835.1__90521_94912__Phage_protein
MGVMFLYDRYVKLFGIRRLGEMENPRVRPIARFGLPRGTNFHYQPMNETELGPSGTSPVIAAAQRLVYIDHVPDLLAKEGNPRPTFKLLAPMMQQYRRENMQIRPMKDYDQAAKEPLNMIVVNYAMVSQMFKYQRSALSRWWAWRNLRGTQWERFNRMKTTHERHHIVVFDCPNSLPALSDLRKAERAMTPALMQVFNTRERLDLLDLFIWLGENRKSTPMGVLDESRLHEIDLIIRRETGFISINLGLLNSFRKAGAGVSMESFADQPVSEDFDFEETYQRYVSMEMAGDDTLDEDMQVSMEAAPGLDPKIIQLRFLKLLTKIIDQTNPIVTAPAEQQVEAMTEAKAEEEAAQAEEEQAQEEQLLAETGADELLVNEEEELAAALDEPAQPANDSELT…
>Pseudomonas_pPa_SNUABM_DT01_peg_06741__MW735835.1__94993_95187__hypothetical_protein
MSNANTFDNLAVIAGAVDLSVEIVNNLAGNLVSSYLDGAPVNDRTIAAIAAADINNVIEGRDNA
>Pseudomonas_pPa_SNUABM_DT01_peg_06742__MW735835.1__95180_96532__hypothetical_protein
MLNRIAIEAALPVAQRLDERKLRVLPDQNTPLLSLTMAVDHTLVDNALGNNSDIVAVLQSRSNGDAHRVAKADIIRLASLSIARLHDVTRTTVLPHIKEVAAKVQEYVNARRLEASLPYSVVMREVPPVYSNAALRTLAERYPAASQLDYIVRNIAPITLERVKELCKTGMAGFDSELDVTLSQGNNEGYAEVLQVLTGAKGPQQICPDYLPGVLVTAQALYDAPEPGVQMTLVEYNDQVNRLLARTAALVKTAQLRYDEQEKFGSLYSDRPRESLTVIEVMGKPYRALLEKGLTPEALIGNDMSGRRFKEGELLEKKALLESVYTREMNLRSVKVQAEMAGIVRDAIKVVVGESMIEKQLGEKAADANARLLQLVAKITPQNCDALNLLVEEIICDVF…
>Pseudomonas_pPa_SNUABM_DT01_peg_06743__MW735835.1__96587_97318__hypothetical_protein
MSIKSSQFIRDAARVHKAWEKTSEGSMVALKPLKVYIPARFPQRELALFEDEITFVGICAVVLEDKYYMASRICAPIRSEPTLVNNVVIDDVEYIEMQYEPGDRVICSEDLVMIDNLLYRIYDEIIAKGRVPWYVSYRELGGIFATSLKHAGVRVGKTPTVMEIIASAICRDSEDLRRYYRQTVETYEDITANPPTIIPLRNVSYGATNTIAKLTGSRFDEGMTAAIVNPGERVERTERVLRT
>Pseudomonas_pPa_SNUABM_DT01_peg_06744__MW735835.1__97331_98116__hypothetical_protein
MERIIYQCNVLKGINKVGDLKKLDNGYVEVRLGAIGAFNSAGWLYREEEGRRLLEGSGGLMRMINQNNTLRGECGHPRFQPGMSQLAWFTRVNDIFEPNTCFHMRRLMLAPGKDEQGRPVTDVLAEVRASGKESAWFDKQLENRDENVCFSIRSFTEDKVIGGVKTKLLKKIVTWDTVNEPGIANSSKYGTPSLESASSDIILPEAELEHAFFVDALRTEAKALPVGVGEGVSFESGSNVMSLIAEIERPIRAFVPSSWRW
>Pseudomonas_pPa_SNUABM_DT01_peg_06745__MW735835.1__98117_99406__hypothetical_protein
MQDSINSALVGAADQLESEISLAPALPVISELADIEDSRLLLEGCVEQMTMADGSVVDVLEAEQTYRDWRANHTDLVPGHAVTGDALVDEIRATMEMLNNPSMESDLVQQLKRTFFSMSTAMKTFGKNLVDIKAALGTKKTAIAANPVLIGSPAAYGFLTRDNKAVDIGSTSLDEDIKFIDLATEHYQRMFDKSAELGKRFREACTSDSNENIREAIDFFDDNMVDRSQLEDLTKFHLLGNRTVYLDKHGYPQFKKSGNIWKAAFGESGGLMPALAKKKVHGFAIGGPLKAVSVPGMNDVAAKRQVNAAIKASGGETAVGEFMSTLDKAILLNNRAVRFAQMAASMSERVQRLSADMEDAYDHVNDEKVLHENLIRIRELRSLYRTGRRTVAQYMFLGK…
>Pseudomonas_pPa_SNUABM_DT01_peg_06746__MW735835.1__99418_100677__hypothetical_protein
MRQNSILQHALNVSVESQQADAAIEELVSEQAIEGIMPAPQALEEIAQVEGDIETLDQVEQTLGSDGVSLESLAHARGIIDAIGLRYGATSTYASMESADDYRLNKDAILADLQQYRTGLESHITASMEGFFLAGNSLKNIGKNIDVMKKTITVLKSSENEKIKEIKFGTLKLFLRIGGGFPQDLPRAIKEVGRGLELANKHSDDVLGAAQRAAEIAIKTDWSDLNAADKAREQIKGINLDLAKISSDLNGFPMFGNRAFGVKIKGDAGELGEWNKKYSFGAGTPNAGFLRTTIMMVGLALSLTFSPLGGILIIVAAGNAGGGKREIPIKDFAAGLSDYAKSAEKVYAQRGNAIKKSTVHKKLMGDLKNVKGLPKDVRKAIARASSFGWSISNGVYDVV…
>Pseudomonas_pPa_SNUABM_DT01_peg_06747__MW735835.1__100816_100956__hypothetical_protein
MKEFLLLSVGVGLGFWLRGRFDAEKKLKEENIILRNKLKPEENKGE
>Pseudomonas_pPa_SNUABM_DT01_peg_06748__MW735835.1__100959_101096__hypothetical_protein
MVGFNPWIDTAIICALMAICALGWYAEVKWNKRKQSQLRGATRVA
>Pseudomonas_pPa_SNUABM_DT01_peg_06749__MW735835.1__101153_101425__hypothetical_protein
MAFLETLKQLGQVVVEGVKNHPIAAAGIGVGTVATIGGVSYYRHRKGKKLAEAAMTTLGYDKNNPAQPLAEPAVAAAEAAPAPTEPAPQQ
>Pseudomonas_pPa_SNUABM_DT01_peg_06750__MW735835.1__101613_102092__hypothetical_protein
MSEVLNKVSQAMKDVAAQFESAVGFDDDGAAVLPETWVKDNLALASGSEELSLETVNLVQNTEATFAGGIALGLGNSGLKRMQEKADLERVSASVDFGSNTIRASVDRQIMVRAPGSTEEKPKHGNVSVKLDSGAAAKKGDLKRVVTHVNEAFTAAFSK
>Pseudomonas_pPa_SNUABM_DT01_peg_06751__MW735835.1__102183_102728__hypothetical_protein
MDKKQFVKDELKTLGETLLGLGYYFRLIMTDDIDSMTLIRERAKEKVSHASKKEWGQEFYNGLCIGDALQERVDALVRQYKPEVLALIKGSREELDQLGIEVIEDKQQKANLLIFSCCGMGFFISERIHKPRDQRARRTTMADVRHQALSTPPAKPAAAHKDQPVTRNKRRQFVTIRRIVN
>Pseudomonas_pPa_SNUABM_DT01_peg_06752__MW735835.1__102774_103289__hypothetical_protein
MKALTPIEGALIGAMQAARPYIQRSLLEQQVWTYQFGDGPTYPEDFTILDSLDSDNDIIELRFTPTNRPDYELRIWVKFIEAPTKQVTDHLEIDVNLTHGAVYMEGATCECHSEEYNIVQDIGTVINVIANMDLCFKVRAEAAAALAQVAQAQTEREERKARFSVVEGTKH
>Pseudomonas_pPa_SNUABM_DT01_peg_06753__MW735835.1__103302_103670__hypothetical_protein
MELFDYYVEPVVNVETAFNHVALEAAIRLIESDSDVHPYNPSQRIDLRAMTHVESINALRELIHMSGFELDINKILCENNRLETPYERTIKKAFMTNHYMVESSKGWLVFDTHVDTHIEVYK
>Pseudomonas_pPa_SNUABM_DT01_peg_06754__MW735835.1__103782_105419__hypothetical_protein
MSKVANVTIIEGADKMFKTGKVVNTFKLLEQSAVLLHEGKPSVNLQDTETLIVRRGQYGAINISMLTGEGDGELGIKITADGQGLEDCHADRTGNIIMRWAYSKIKEEGPSLSGGVDDRHELEEQRRDPAAVAARAAQSGGPDNLAEAAFMEKIIDIEAHHNSDIKTSFNRHGVKAILTWAHRQDLDGASAMAHEGKLVDDTIEVLARNIREFPESPRDLRVALKADPAGLGIDVVVFGRTTDLYRVDIVNNDLNLVHRNFAVSKDMPMVIISDVTINGTAPVTMARLPVNEVTSFNQTTADVKFDALILNADLEHVIAYFGPEQLDKLVGYVVTEVFKDPTVTMKWVDSINVRLVDNADGYFLVVEVVQQGSTPSYVGELYSVNEKGILIEDHNVAFA…
>Pseudomonas_pPa_SNUABM_DT01_peg_06755__MW735835.1__106359_105493__Phage_protein
MGVRHRDTLLGNGLGYGEYNNSPMVNLALGGQNAYQSDLRYFHANTDYVRRNLIIKVLQAPRGFQYLDNPDSYYKALKGIVEMHAQTWDGFNRTLTVNSVEAPVSGAGEMQQTPSNVTRQRSDPSMTIREKYGRPVQRFFESWITELIMDPDSKVPGIATRVNRPTDLLPDIYSMSIIAFEPDPSFTKVNSAWLITNMYPTTAGDFTGRRDKTADGEELVLSIPFTGMQQVGLAVDRFAQQLLDAMPKTGTSPNLKPAFMTGVEADVAKHNVGYTEQVAEFNRTFIKL
>Pseudomonas_pPa_SNUABM_DT01_peg_06756__MW735835.1__108419_106359__hypothetical_protein
MSSVSMASSLPRTEVLGFKDVSGQGQPLEIVNLPIFLPWTPLFTSWGPSDTALLVSGAGFNTIYGADSFGAGSPFLSHQAAMLQKVLQTGAMSLVRRMKANGAKTATLRVWCDIVDDKIAQYERNPDGSFKRTDGQLVETGEPLDGNRIRWAVEEIGGEEGVRNASPTTGLMTNYDGKASTMYPFFDIEARFEGSKGKNFGLRLVAPTTNSSTPANAELVESQGAFLYRLSILERANQNSTGQVLMNLNGDPSVEFSLKTGVVDPKTNINYSYDKRILKAFENNDPEVFSGYGPLKTFYVYSQHVQTVLDQVFATEEEYGLIEGEVTPEQTINLFGGVNINGVPYYTVKVEGPAGNGVLFGETATHWLQGGDDGDVTREDYDQAVQDELNVFGEGDVPY…
>Pseudomonas_pPa_SNUABM_DT01_peg_06757__MW735835.1__108584_109519__hypothetical_protein
MITSPWNSTALRQHKLDKILSEIAIAKAMGALINDGPRVLLVTPLAEKVDAFVLPITSVEYAERKLNDNGAVFMDGRSFMRKENRSDSGFVVNNQMQADFFNRIGELTALWIAQPIMREDFMRTGDIAAQVYISWLSSAITNKLGVDLEVAREIQIITAVFFAQQFHSAEDSVSDRGKEKFVKLIQRWTRHPIQLIQSIVESLPYMELLSDFVKALQEHFSQNTRVTQVNTGYLVMSLGRSWFGYGATEIASVALEYPPVFLALVEAAANAKVWRKTHLGKLVENLNQSRAAESFARSMEILAGEARGSNR
>Pseudomonas_pPa_SNUABM_DT01_peg_06758__MW735835.1__109535_112105__hypothetical_protein
MTSDDFLIDHAYKHVWCAPEQDRQHILRPARISPKVGARGSTDVLWNTFNLPTEKERYHVFQFGNIAQSNLDLKLTRNTWTSASSQMVDSMMLVDIYTERGLMIPRRLAYFLMTNDGNIVIAVEHLPNIGDFGREDIYVRFYSNQFFARLDVPDDEEGIEYHYGKPASTGQLNALTFKLRDLRLKSGYTFAFVNGWRVNEINNATVAIGDRVELVRDSSVVRVEEFEVKDLPVFLSEFDECQKYLIHSKVPNDDQIWYRDDQDLFLYYKKTPFVHKGIYYHKNQEDSIRMVTHRDYSIPTAYVDRFLTQNPNWAVNSQLTVQLVVRRSGMDKELMSEAHHIKELYKFDDADWLAAIIGTEAVVDVWRIEELEKSMYTALMRAPAGTITREMVEAAYGYN…
>Pseudomonas_pPa_SNUABM_DT01_peg_06759__MW735835.1__112144_113820__hypothetical_protein
MSTVDDIPLVGEVNLERGWKIWNMKQIFTGLPGTGKICPNVDDLVIDLKTGWYLVTTIDITTGKCTMIPWTLPMVSQNNVVVDQLLGVGTGAQSETWRVYIDTRQMPYSMQIDGRLHLYRSDADHYKVFLGTDISENGTLISASYSPSGEYQNENIGLEHVGDDNINNWAIWAPKAGNTNRRLNNGEVVTVVLYNAVGNALSHSSMLVENTTLVRRTAAGLKHIKSIGISSPYLSESDPSQLVVPINVDLRTVTLTGVVRYNTGEELEVPIVQDGTGKMSLHGLRWYSPTIQSYPHKLTLSYRLSEDEFSLEHGVTEEGYITEPFTIKAVAAEGAYSVRLYAFPTWNSPASRYDLDFWLFNIDRDQYYRVPRSIVEIPDNEVAFDGSDFISRQRLKFGL…
>Pseudomonas_pPa_SNUABM_DT01_peg_06760__MW735835.1__113902_116121__hypothetical_protein
METILFKRDWDRYPTAIWDLETKNESFLEFSALLKHMGVENHLFMLALMQPDLQGVDPFDPFLTEEQKLKIKIECTFNPWYFIREVMRVPPAAGDTPMKLEANRGNISLWWSFLNHIDYFLVQIRQTGKSLNSDGISVWYQVFGARNSRSNLFTKGDLFKEHIARLKKLRGLLPKYLVNIVKKDTDNQKEFTNMSQGNRMVVYIPQKDEEAARNLGRGLTTPHSHTDEIAFLKNVHISLGVMLAGGGAAREEAARNGLPYGNIFTTTAGELDTKEGAYAYDLMTGGAEWNDSFYDCANSTELYEVVRKQCRNKDAILINGTFNHKQLGKTDAWLRTKIAESRQTGDEVRRDYLNEWTSGNARNPLSKDTLRKIHASVTKPTYLEIDKMDHYSIRWYIPQ…
>Pseudomonas_pPa_SNUABM_DT01_peg_06761__MW735835.1__117039_116164__hypothetical_protein
MTTVEAYLRANYAGEETAGVSMESESKFGRIFGSFELPSIYGTQKITSGPWNRPGSEYHYTDEWLDRAEYRKEAKSFETPVAAWLMLGGEPLGDAVFRALEAEVKMYQVIIGMVQTRIFAFLGWAQMTTYRLDVINKDVELARRPKTAAEILSEVRPCLLGMREKAPLVKVSPFRGDVLVTFQVPQRPDYGQSAYPIRLDAEKAKSMVHWAARFDAVADQIDAVFPPMDVEISKLQSFRELARTDEEPHRIIQFIDREMQNPLNSEILCALFARARSIANHLRMLVWLETH
>Pseudomonas_pPa_SNUABM_DT01_peg_06762__MW735835.1__118304_117042__hypothetical_protein
MSTPAPNVKSLFDEAGSHIVADRTFIRRLQTYRQNFANKNDDHVAFFGGHLMGVQDVRFTRADRNEWFATVLDIDDVSLQEDLLTLSTLVPDPKKVRYVSTDVMNLSCLWVVHKIFNSTHLNDKEKHSAIIDTLLILEYKFITSILAYWFPNRADEAVAVATYARLPKKYKLKELGSWGALLQYRAEATVEAASPHTKNKTYQKFDDDYDIIYMVNDIQGRIKGYLKNIRDEFEIVRRDPTALIRTNSNTTVNMDGEVVVKNKKSMYATYRRYLDEIIVDRNSFIVQELVEIVASTMPKLPLHNMVQALEYITSKSSKLKGDPDVAKLVDLTLEHLFDFIAANRNTIRTNDIPALLSKLSNLYKASRSNNDLLMQMRTVGEKIIRKAVKTKNDNLVNSI…
>Pseudomonas_pPa_SNUABM_DT01_peg_06763__MW735835.1__118435_119055__hypothetical_protein
MTLAAHPVIKFLANNETEVNLHIDHEALETIMNQEDNRPMADDLFAHILSPTRIVAKGDTMGIGAIQEVEGTLTSRIFSLLEETRGCKLQTEFRERAWDHPAYELIHDELKQALLAGSLNSKFDQIETTGAVVVYDKQRKLATIGLNMVAMRSNIREQAFLMADHKNARIIDRINGVPEANFTFEPKKKPEPHVEMSTTFYVTFEL
>Pseudomonas_pPa_SNUABM_DT01_peg_06764__MW735835.1__119160_119573__hypothetical_protein
MTPLDVAILDFKELVKVHQERTNNPNPPPLTHELKRKIGDTLDRIAEFAVGYQKDSLVGLPILETVESMRCVRRDIYERLQEEGIEYSHAVSNGTIACVLTDKETGASMHVSLSDRFDHELLHRLSWERKMEWVSLH
>Pseudomonas_pPa_SNUABM_DT01_peg_06765__MW735835.1__119973_119830__hypothetical_protein
MFSPLPKLYSIQTSKIKTSACADWGGGLKVFLYENCHITWVVIPKSI
>Pseudomonas_pPa_SNUABM_DT01_peg_06766__MW735835.1__119974_120459__hypothetical_protein
MNLFVSLEEVLSPIGEPKAPTVGLLVQDWDENVTGVAEQVVNLGYGVQLIPAGAKYSPEGIGHTTMTKSAKEKTPQSISERREDHGDEGDNDVPDPRNFPHQPQVLFYYKGKPEDAAEGIPVLVAEDGKVKVSVEGRVKELAEYLGMLEENDNDPGDHEYR
>Pseudomonas_pPa_SNUABM_DT01_peg_06767__MW735835.1__120548_120760__hypothetical_protein
MENGAGYLIVLASKLHKQFVEIVATLAIVAFLAACFPKFAYAVAIWFFQVAVVCHTALKAGHEPYVTEIG
>Pseudomonas_pPa_SNUABM_DT01_peg_06768__MW735835.1__120769_121260__hypothetical_protein
MDKIVPLNRAITAMCRATAAVHPTNVTLAWTIYKVPAFFLAQRQADQVAYAYPLTLARLMYWFGDAPVNAALHAQWPETINRDKRMILEALFKRVMMHVDEILDSVSHPADWPSLPPASTESLEIARILLAFEDFFTKAMESGEIPDTEEWWKALTVKVEPQV
>Pseudomonas_pPa_SNUABM_DT01_peg_06769__MW735835.1__121393_121761__hypothetical_protein
MQHAKMMDIARAVVANGFKVVDDHSPNGSLESLAAVGYHYRGERMHVVALYENTPYFSINEVYIDEETGKPHLSRTSVGGVIKPQGDLEAGIEQYNESQKAYRSNNPAYIGEVFRAEEGEAA
>Pseudomonas_pPa_SNUABM_DT01_peg_06770__MW735835.1__121758_121877__hypothetical_protein
MKESTKNELKFFGRVAAMAAVSAVVGAVVGHCVRKALNG
>Pseudomonas_pPa_SNUABM_DT01_peg_06771__MW735835.1__121934_122065__hypothetical_protein
MGRFLFGVLCGLGLAAYIQSEKEKAAKKATEEPAKPAAEPAAS
>Pseudomonas_pPa_SNUABM_DT01_peg_06772__MW735835.1__122106_122261__hypothetical_protein
MSTLDKVVLGVGGTIIAGSTIALAVLWKKHGTYTKTVEGDKVTRRWTFNAK
>Pseudomonas_pPa_SNUABM_DT01_peg_06773__MW735835.1__122286_122630__hypothetical_protein
MNTALAIIDILLAVTSVFGLLTTAAMYIFFWKKGQLTVSEIYDMLMMSIVLSCFSKNWLTAVNWALAGVGFGILSYYNHFWFINVSVVACVGYLLIVGFLWKVVHNKKKAAPAV
>Pseudomonas_pPa_SNUABM_DT01_peg_06774__MW735835.1__123575_122748__hypothetical_protein
MDLITVALDRLRNFEIPQEVLRYAFSPTRYDPTKQGLIRDYSTGISNDTVIRRQIIEGRVLVDMNLCSGVEVFLPLTNVPGERVDNWTYIYRIPKELTQGRSITEVYGLSYGQGHTLGNVGVISEDRSMVLEAAAGVMQSNAAWTQVQSAYCTLVADNTVMVTNMNRVPGISFLRCLVTHDPNLANISGLWADKFSEMVTLACKAWIFNKTVIPLDEGAIRGGASLGRIREIIDTYADANQMYKEFFTEKWRKSGVMANKDQHRRLLRYVVGSRR
>Pseudomonas_pPa_SNUABM_DT01_peg_06775__MW735835.1__123607_124359__hypothetical_protein
MMGVNIRSALVQQETAHLWDSLQYRQEMHDRLFHSDIYNLAKPHRLTHLVLHQAKYVSRYHMALKDADAFRKTYSDKSETTTLPEGHITEAVRRLTIDGVIICLSTLNVCNRKMSDLLDKYMIWDLNECADQLIVSMGKMAKTVEDIDHMAQIRPLGTMVELTKVMTQAYINLWTFSSDRDGVNHLLEACYHRLNEVERKHIFADQLQTEMLVSINEHRKRTGHPTVTPSAAYMDIAVWRSGNGGGAVSG
>Pseudomonas_pPa_SNUABM_DT01_peg_06776__MW735835.1__124428_125420__hypothetical_protein
MNQNNGLSTRPVGKIRIYGCGGGGVNIGKEYLDQGHSGDIANIEACFIDTSDANLEDRLIDKTWLFDDLDGSGAVRQTNVAAIQKAIPDIIRKFPAADVNIVIFTLAGGTGSVAGPLLLQQLLADGHMAVAIVIGAKHSGRNAENTLATVKTLDAIRHVTGKPVVMHLGINSTNAPTDDGVDREAHLMITSLAMLCSRRNHRLDTADLRSLFDFTKSTSAPAQMCRLHVTDNTEAFNKVMKTGPLAAAYLLRQSTDPVPDLFVPYSTYGTMPAIAQASGSLFFGIESGSMVELHKLVADLQKEVETQKRAATQATNFVDAPPAGGSVLVF
>Pseudomonas_pPa_SNUABM_DT01_peg_06777__MW735835.1__125488_125964__hypothetical_protein
MSSTHPGYISAARLEDLRDLCQPSQFNTTEEAHSALHNGIIGLLKNTDKLWVDARRLIPGDMFMNDDASGRVFIVKDRFFHYTHHTRLSQRMVFGEPQTPHGTNVLQGEYLELSLKDTVPGASFYACVHTGLIYSAVADKDPFPDYKIGKSVYLITKP
>Pseudomonas_pPa_SNUABM_DT01_peg_06778__MW735835.1__125977_126687__hypothetical_protein
MSQKKELIYGADGKPMYELVDTTRASQCMKWVPVYGGKPLLRVGFLSPVPKRHLTDGEYIHDSRPIAWPVYHPYWIVRMSDDANMLMAYVEKLEDVKVYWPEATEITVFEEGAERYGFNANFPEPTWLKEVWAPEFTVAPRKIGVYRIFDADNDVLNIIGYSDDVDYAVQLNNHKLEYGNHEDQEFQAEYPGWQYLTIEFYPTPTLEAAKAKYDELYKFHHQAGNEEGNLPTNLLI
>Pseudomonas_pPa_SNUABM_DT01_peg_06779__MW735835.1__126693_126986__hypothetical_protein
MKPFTSDLLSGFDETTEQAQLARFSRKRLVQTSPPYPCVLEALDAAEANNHMDFCDYSYVDSRNRVVAIFEYNDVTPDKPVGKGQERVLIPHYERKP
>Pseudomonas_pPa_SNUABM_DT01_peg_06780__MW735835.1__126983_127168__hypothetical_protein
MINPYGKLNDEVLDLAVKMKIEPDFSNVRQRVRNASLAMKVKYKRAIIANSIDNLLDGNDF
>Pseudomonas_pPa_SNUABM_DT01_peg_06781__MW735835.1__127179_127382__hypothetical_protein
MCTIFECEKCGNVDSIHATQQTSVGYECGRCKTGEWHGQFPEERYEFEKHGPALNKSNPSGDYASFS
>Pseudomonas_pPa_SNUABM_DT01_peg_06782__MW735835.1__127487_127828__hypothetical_protein
MNIEFKGPTALIFDVSALTGTLDIGGMIPPLAWQFVIEQDLIEKVGLTMVSTTPHCPSLENQYSLIRKLQDRYEQTFVDQLDQHLTAHLRLFGLSIEMTLDYLVVFKENTLRS
>Pseudomonas_pPa_SNUABM_DT01_peg_06783__MW735835.1__127831_128439__hypothetical_protein
MQNIAVPISELVSYLDETLSLWPRGYNVEPTGPARSDVLVRAAAAFAQDYILMSMRHLRRKPDPFLTLLDHLGYPLRAMSEAETDELCNEADDFFLNMTLMFDQFVDGVVKAVGTRNVEFRHIAFTEDLIIEVKEDAAAERYKRMLMKVKRLTPPTRVQEVDDLGPYQEYIDYALGEVFNNIHNPTIHDEVKRMFTESLNRQ
>Pseudomonas_pPa_SNUABM_DT01_peg_06784__MW735835.1__128451_128894__hypothetical_protein
MVSFLVSTGEMESMIMDMLSDQFGGCFTMEATNVIGRLVDTYNRTESAELVDAVIESIRMPLVDYSPVDVIVDHFLALVQKPVDLTVYVPNLEYSAANDTIVVRQFKRPVPNPTTRIKEDFNHAQQQGDFFPERLRRAYEELVSSGI
>Pseudomonas_pPa_SNUABM_DT01_peg_06785__MW735835.1__129519_130064__hypothetical_protein
MKLPMILPRNALIRQCAESGGVGHKDRSSFSGSSITNPMKMSTLRPRETRVIITLEASGEFLGNVLKVCSATGMSIEELFSYLSNALDAYRADQFPPALLMNDRLPRAEQVDVQATLGNLIEQYTAETEQLVKLIGVPRLVEVHGDDDIAVVEVSKPEPEPLPSPDRIVHPRRRRLVKHDR
>Pseudomonas_pPa_SNUABM_DT01_peg_06786__MW735835.1__130349_130705__hypothetical_protein
MAECNIILDGVDIHRRFLDDLSRVFDHQYDIDEVYALYPDWCRRGQIHVDAYARPLYPVFPGSAKEEQEEAEDNFIALRNAMINLYCAIDRATPGLDRRSVVHAGFYPGEEALIITTR
>Pseudomonas_pPa_SNUABM_DT01_peg_06787__MW735835.1__130714_131010__hypothetical_protein
MIIINTSEVIADLIPEVCHHLDPDAPFYDELPLDVRKYFKALILKAFNAAKQEDLYCNVNWLLRIQCDRSFIAVADRRWVDVEVVDSDGTFVLLIEER
>Pseudomonas_pPa_SNUABM_DT01_peg_06788__MW735835.1__131013_131420__hypothetical_protein
MISEYVGKTVRFNTLAPNVLGANRDNVIVKAVLDLDTARLLSDVRSKHAQVKPYIANLPEAAGSYSYVKLVHGNGQSEVLGVPWVDSSTIEIISDRKLVVTIDKVSDSTEQLVREALLQNGVSNFKIDYAGTVAS
>Pseudomonas_pPa_SNUABM_DT01_peg_06789__MW735835.1__131500_131880__hypothetical_protein
MSGYGDFLDKVDSIACQYEVSDDARHGMFQLTQLAVHVEIMIEEKNGETALADNFMEDVYSTLGDVVGGAFMDAVLEFHNDKPPPRDLDTLRMVHAQSEGFVLMGVTPVREEDTIIYTFVNLGFSQ
>Pseudomonas_pPa_SNUABM_DT01_peg_06790__MW735835.1__131901_134240__hypothetical_protein
MSYSPILYFFFCWDKARAMENPFVLPKDAYVRDLDLLKGYFNQNTLFLHRMTGQPKEKCLTFLKKTLSRGGAFPLRDPNMLVLKQESPGNRVKDEMTLLSYVNTVTSTNRIMSPSMVCYENPKVLKSPSAKFVESGIAGRKKAKNEMFVAKVNGDEVLEKIKDAEQNAKKIAINSLSGMHGFTGNILYVKSGHSSLTSMCRSATGYGNANNEKLLAGSRHYHSPKIAISNMLALIDSQPHDKFQAAMDHCGFVYPTVEQTAECIKRSTDLYWRNAGNFQKIVDFIVRLTPLERAIVVYTGDLYHIAKYNGDYVRGFMDKIIKYDPKADPTVVDDGYAVLTGKKIDDDTKMLATYLNAEYTRGENFDSLKEKGMHDVLAMVAKTAFNVQSVVQEYFVFIR…
>Pseudomonas_pPa_SNUABM_DT01_peg_06791__MW735835.1__135061_134321__hypothetical_protein
MLRQGLDLNTFRHLDQSHVNSPDNAAVPQITDLGLSGTSGHPFFVQLALALFLSCPLLSVTALPFRMFPSPLENALQPGVVQRSIAWFEVPLEGFITAEGHDSRGPPDYPPAFLRLVEFHETVGDGNRVQRMMTVRCIGRGSPAHFPVHPVEAFKRLDLERMDLGATERPRQVEFVDFHQLSLTPSSRPLELSSRSCLCPFPDESYLRSNEVQEPHWSPRVLSLPSSWQQGNQPPFGEATAAQWQP
>Pseudomonas_pPa_SNUABM_DT01_peg_06792__MW735835.1__136278_135151__hypothetical_protein
MYTLFNTEARLRQTNIATMGLDYVKRELMANQVDRYKEYRRVNPGYIKSDHLLLKILAMVDISFDGNLPDYYLRVSSIVDRISGQMGLCTGAHHGRVRNHSHFYGKGVNEIVIAIADDSISPIDIWFNWRNMSPVRVLSHPISGCGILELDGEHTFKGLGAGATAVLEINIPLLACQYHLWRMATASMAPDGFQLPTAHFISQVIIPNMLTSHLDVAVLNTLHSLIGGEGYVREPSDMPFYTADLYPKLEAGLKEIAARFSRETYTYTTMLANVPVFGQDNLLQTVRLPDIAFTNQAIWALTIARMPAIAMLLKFDQLNNNQKNDADKNRIRRALLEADSGKYLVNQIPSDVAAWVKQYIDKNIRPFLYRNVEPA
>Pseudomonas_pPa_SNUABM_DT01_peg_06793__MW735835.1__136342_136629__hypothetical_protein
MNAEEQRKVITPLIQSAYNLTFNPALRGGTERQDGKQLEEGITLFPNGIDVTLNGATQAIRWELDDHKVINVTYVPLAYFNLAWEALSKYLKHTE
>Pseudomonas_pPa_SNUABM_DT01_peg_06794__MW735835.1__136925_138832__hypothetical_protein
MAVNNDETLDTGAGSEQPRRNEPRGEPRGERRETNMNAGLLDINRLLGAPMSRRISGEVLVNAVKAIKHWFAPERQVAGGGLIDLTKIQVLGLEASEHNVSISSAILAYPVEENGTVKVLVHSIALAQSLTDDVGVRTAEINHRSYTLPVIPSDYITESYLALIDEIVKKNFEQSRKNVEIVRAGWRVVSPKVDFSEPENTEVRQVVFFAQAALAAIYGDLYNENLYFSLDWLTKASTLEINVDLSGREVFTADGLPRRSDLAVQVAGIVRKGDQNIPVPLANLGGYVNIMYTPPAQEERWARNQRRDQPYFTPVYVINRMDTGTNGITPELLLLAMAGASVISKDQAWAQGFLPGDVQRGEVDYRDAGLLNILGPDQDKQPVVFDSRSSLDTNKWAQY…
>Pseudomonas_pPa_SNUABM_DT01_peg_06795__MW735835.1__138925_140388__hypothetical_protein
MKERNGVYLRVVSYDTMFMHQSHPATLMNDFNIDLEADRLKLNNLIYASLDGDSLNNTASCDCGHITGMDNYGIRCHECLSLVMPITEKPLETLLWIKVPAGINKFINLTVWRILSKNLTHSNFNILEYLCNPRYNAPSPLAADKMRKLERLEIPRGYNHFVDNYEAILVALFKAGLIGPSASARKRRKIMRFLQENFDRTFSEYLPFPTRLGFIKESSNNRITADPKMVAAVNAAHILIGIDNRETVENQPKLSQAQKEGRVVNALQNFNDYYKTFESEVIFKKPGIARKLIYGTRPYFGFRAVITSRQKPHRQDGMEMPWSASTLLFKVHLQNKLITQGYIPNEMQALIYENTLRWHPELDRLFKELLAEAPNGTIPTTFGRNPTLTRGSIGYNQID…
>Pseudomonas_pPa_SNUABM_DT01_peg_06796__MW735835.1__140399_141022__hypothetical_protein
MAIAIYADDQEFGVMHYGLPRSEDRAAIRQRMENTARSFGLTGSDLFSKAISRFESFDFDKVERKLDALKRKVTHLFDRDEIRPMWKIGQFQQAGPVQQRWLMANPRAQKLFEADMMYGWRDTFVNHHKGRYGEENPDYRAVMDGLVVFNEEGGAVCTQFLTDRDADNRGVLNFSDQTLVHGSMWANFGAFLDEGLDDPGDPNNGSL
>Pseudomonas_pPa_SNUABM_DT01_peg_06797__MW735835.1__141107_141532__hypothetical_protein
MARVVPVLGSAGFATDLTIKADEALSNFYLSQRSQSDLYRGSIASLGEIISAHGNNPPVLESETRKVLQGYFERQFEEVTLDVKSVVKGPSIDLQISVILRDGDKSIDIAHVVSSSDSKIRSIIDLQNEGRPFISADLLST
>Pseudomonas_pPa_SNUABM_DT01_peg_06798__MW735835.1__141546_142391__hypothetical_protein
MSEHEARQDQRIAELEARLETAEKSLTTANSVILGLQRSIVDITADHVHRVFNDPVLVDSLAQRFFIAAANAIAFKAKSSKQRTPQLVVIEQYIPGAIRATLQENGDVFIEEQTEGGEWKSGEALSEQMRTPEVQTAFGNLLISYTAEVGKPYFITEDVYLEEFRAQASQQALAVVKGVEDTAAKAQVRITTRPAPLGDAPVSEDASNDLTMDVPFDAVFHIKQADGSVVETLASAVKEGDVAIVSRNEQVIQEVIIAAVPVVAEEAPVEAEAPAAEAAAQ
>Pseudomonas_pPa_SNUABM_DT01_peg_06799__MW735835.1__142441_143040__hypothetical_protein
MQLTPDDFARLEEMDREANARLSERDFVGRLLPHLIPNEDGSVSNRRVDIYVEAAGHAQRMIDVYADNDPTKILYTVPPLISPTPMVIRSVQANPETDIGELSATFEAQITTAHPGAVIEAFVHRLMALNYSPADAISTVYSMMWAKIYRRYNIPLERLFGENAAAVEKQLGLAPQEEDAQASKRTVLNEIADDDIEPL
>Pseudomonas_pPa_SNUABM_DT01_peg_06800__MW735835.1__143048_144172__hypothetical_protein
MAFISDIHLAHPRTSTYHIIQNLRKAFPDDEATGKLDILFFAGDVFDRLMNLPQDEVDAIQEWIGDVLRICAKRNILVRVLEGTPSHDWRQSKQFVNVNNTLDKPANLKYVDTLSVEVISELNNLSVLYVPDEWNADASVTLQQAKELLSIHGMEQVDVACMHGSFDYQLPIESVKNHNSEAYLAMVRHFIGIGHVHIRSDRSMPAYKSIILAQGSFDRLSHGEEAAKGHYRACISSVGNYHWFVENTGARIYKTLDCREMSVDETIEMLEHYEEYPDESCFRLVIKRNSTVQHGMRDLRKRFPQFKLTTQMDDLKAQEEVNLVQPQVKAVKPISITPTNIVHLVSERLKRRYAEDDPRAQKVLKVLVKHKEAL
>Pseudomonas_pPa_SNUABM_DT01_peg_06801__MW735835.1__144169_145035__hypothetical_protein
MSDPRAIEAVSSREVGQIPISIGSSLALEGAFGILEDHPNPNPIINNVDVLYVNIRTLIRNMVGAINSEQLTYVFPEDLANALLNEITVLEGAVTRVSNGRVKVVPYLCNYRGIPKKFPYAILKNANTERQKMAALREENTVIEFLHLLQHRPDIRIIETDIDLQQDNRKVLMMTSYAVDLLQRYKFSSLTLLESHTGAAKPPALWYTKLTNGKELEHIPFDRMTLQFFGDNGNLFTGFPIKFRRVMLDIAKKNRWTALTTKDYIIQSVKKAYEPELEKLVMNLYAKA
>Pseudomonas_pPa_SNUABM_DT01_peg_06802__MW735835.1__145117_145890__hypothetical_protein
MSEQNQRPETILDDPSLALKAKRQDGMEGDPTLRPAYYENNPRLVVKTKVPNDKNNGKIEAALSNRAFYSVLRALEMVAESSSPIVVFLDNKGHRFVDKKRDPNPSIMSCIKLEKNNEGVISICISAGKNRPLIEFPFLDCTYHQFRDGNGSMPVSTASKLYCLGWIDVMREYLPAVIEKHYAKPAWMARREQGGGGNNNWGNRGGNSGGGGNWNNGGNRGGQQSGGGGGWGGGGGQQQSASVSGGSDFNFDDDVPL
>Pseudomonas_pPa_SNUABM_DT01_peg_06803__MW735835.1__146045_147607__hypothetical_protein
MQIHIHELSGKGITMLRLEHKGEQLLLSAGSYHSAAIINREVLFKETNEFLKSLPDEDQDRLWSIYQRVDDYLSSEEIRSSFFIRAEVERVVKELYQIIGYPQLRAFIDKIRPDIPGDVSEKFEEFNERGRNYRSRTYIKPDYLDLVAMALGLRFMVPVWGMYIQNVSSINGNGYKESEAVKLIELAGVDKWPPYIRMNEYIEASVEKEVSMTMVMAGLSSEEVPRHLMAMALVRKISIGPLSTTQERDSLARILFNYVTGTHLRMDGRFASVTGIVQAKRHRNLDKGDEDNSSVLDDYNQTTEITEGDRQMIEVFSENVAVIVNRAAPDLDLARVQQCISVCSRHEARPVEAFQKAIVFWVLRSISPEARELLLKRTHFRLMGIAQAILDHWGFHELA…
>Pseudomonas_pPa_SNUABM_DT01_peg_06804__MW735835.1__147594_149096__hypothetical_protein
MQLLEIVFRERQGYRDMPIRPFGSDATPDLIRMLDHDTRGGSDIAPAALSRVAGRIIRPLANTQGQAIIANGWGEKRFMFIMTVLVRKTTTAVSTLEISGYTDHVGAHQGLRGISLDEDMAMYFNSITELNQSYMDTPTGGGWRTQIASSNHLITPQTLPDFSRDRLSPGTMTMRPEDVFHNNPKNVVQNAFQRRASQENWLDMRHGFTGNALRMSNRLNDSSTRFLHRSLRALATANEGEVFGQDGQFDRDTSKILKDARSQVREKTLSGIPALAELARDTNILDQGFITYGELVAMNPDYQWNDVKIYFATPEMTRDHRNLTGWGGKDNTTIAANQIARALPTFMAFHHIGYVEFHADNMSAMGEPVVVMPQVLPMLGKRVTERSLMAFEERLITEM…
>Pseudomonas_pPa_SNUABM_DT01_peg_06805__MW735835.1__149106_150491__DEAD-box_ATP-dependent_RNA_helicase_CshA_(EC_3.6.4.13)
MDLPEFNQRVLNSIGIVDETGKGHLSRVIGPGQLSPLTIGGKRVVLPTSEHMREGGDNIIIFHPLSENITRSESDMIKSMRDQIMYRLTLVAVDLIDNLGRVAATDSLHAKLDKESQKYLKLVSGMDVRTYEFLKKLILRIGPQPEKRLISISLRKGKNADGVLRSAQFKFPVLQEMLANEQEVLGLKYPSKKARNTLIALFEIVLGNEEQRAQYDYGSKNMTAPYFDALMMGFHRIATHLNDVTRRHRKLLGKAVNAEGETQSHDLADDLLFDLTWEEGMDQLAELRRIVPPQEGNEGAIIVAEPGQLDKEKVTQRAAARLAPAARASSETKKEEVVDVPWDTDDNQGARSPRREETRRDAPAPARSGKSLDDFLYGDQRRDDRRDSRDDRRWGRDDR…
>Pseudomonas_pPa_SNUABM_DT01_peg_06806__MW735835.1__150879_150541__hypothetical_protein
MTAALNSLMVASGDTMFHSPDFLSFVHAHEAYLKANCVPAALDPGVVHKFEYNFASLMIELGYPIENLLIFMVVNNFDCPTQMTMDFKQIMVPDPGVVDNLKNLYRLTPGRI
>Pseudomonas_pPa_SNUABM_DT01_peg_06807__MW735835.1__150964_153189__hypothetical_protein
MTSNQSVQEQLAQYYAQSARNPVELHPELMSLYGLNPFIRHISASRAAMFTGNLAQMVVIKEPTRKHIMTLMERPFADTTFSIEFEDNVQILKIIPRFGHTAGANRIRHSPQTAIIYENQRTNEIGVTMLTDYHVTHQHFGTEFKRNRDVMDLMREKAYFKAGTKLAHSPLIDQYGNYMYGRETNVLMASDVAGTEDGVKARRGYLEKLAPTGFETRVFEFGREFFPTNQSTVPGIYKVMPDLGEKVSSTGLLVALRRYDPISGVANMTTEALQQPDYIFDRKRFVQHIDAEVVDIKVERNTSINIPPLPVGMEDQLLKYYNADTEFYKKIVDFWWEKRKEARKRGYEELPMEPEFNHLVFEAIGRVGPDHLRSDHGFNRKVDEAVSGGKVDKVYRGVK…
>Pseudomonas_pPa_SNUABM_DT01_peg_06808__MW735835.1__153202_155304__hypothetical_protein
MRRIKAREFMNRDVIAEWPLPDEKLIIEFDDGVLETTTRRTTTSWFCWELHRQFPRTPLNINHHIGNGFPSADMIPKTLSNIVRDLHYTYFTPGSELANHDLCYDREDVWRVVKDVGNEIYNVLSVNLEEWHVHINAFHLLELYDYPPLVAIRATLKDNQLSISNAMDRTSEVLMKDPAILHNPIVRGLRSKQIKMGQFLQIILCLGYRTDLDQVIFRKAITVGFFEGLTKMHDIMIESCSAKKALMFTKKPLRIVEYFNRKMQLSTTVVDKLIWNDCGSDVYAEIPVDTHLWSHLDGKFYLDESTRKLTAIHADNKEQQKALKGKTIKMRSAMFCRYRGRGEVCHVCFGELAWSIPRETSLGHVCATELCREGSQRTLSVKHLDGSSVVEEIVIAEEH…
>Pseudomonas_pPa_SNUABM_DT01_peg_06809__MW735835.1__155354_155638__hypothetical_protein
MGQLRIKEATLSMEVGAKGHFCVDSLFSDREIDVIDQLSVRLDEKEIQADNPKFDITIKDNHIHYVLKEGQNSWNDTISFTAYFDQPVNWHPHR
>Pseudomonas_pPa_SNUABM_DT01_peg_06810__MW735835.1__155751_157304__hypothetical_protein
MKIDVYSHALKVTGVTTERDLQAMLQFCRPLIEMGYEKRGKRFIPKGLRTFAAATKNRQEFSFHRNQLQQLKRHLFQNCGYAEHLVPITHHLVEDIKVEKVKFDVRHMHPPRERQVGIIQYVLDDQDPKWDPIIKMVTLQTGGGKTFVAQFCMNELGVRTVIHFKGGYVERWKNDLEETFKFKRGEFLIVRGSKDLIALQQMALDGDIKAQVIIITSATMRDYIKNYEESNGNSKIYPIKPIDFYPKLGVGFRTTDELHQEFHNNYRIDLYTHIPKALGLSATMTSSDAFKNRMYDIGYPVMQRHDGGGYNVYIGVTAILYHMDPEVRIRYMGGQGYSHTTFEESIMRHKGLLKNYLRMIDHAIYNRYVSVREEGQKALVFFARVDLCTLMVERLKKMY…
>Pseudomonas_pPa_SNUABM_DT01_peg_06811__MW735835.1__157396_158430__hypothetical_protein
MLEKHENEVYHQMMILAQGSGQHHALSAYPHLQALFFEQASNMQNLTNMFFQRHREELFYGLTPWAMLYKLQTGRDIKLPTPAIVKYLADSNRVEVSPIPIKEIARYAKSYRLDKLPASMRESERWGHSFKKDTVTVDISLADQSATISWDNNDMYLNMPDFGASRAEVHCPLFHAPYTIHLEHSFLNSVLYDPLVDMLIGDEAITLDFESKYLLMDHYFGTRQEPKELPTEHPFVQLRHLLNTSSYGKAGKSTIRLKVNNDYSIAISATRDWNFHESLVVKIDSAYRHYEKDGEMKEDSIWNSTWEKNPLFVRDIIANLPRMIDEALAEHERQLAGTDGYVAK
>Pseudomonas_pPa_SNUABM_DT01_peg_06812__MW735835.1__158653_159246__hypothetical_protein
MDIAELRNQIVTAFEEKWSINDKAHQQNHFEAVFQCGLKINERLNCGFDPKLILFAAYFHDLFAWSRVNHHELSFHWMMTTDHKVITDNLDPMENQLVAWACHQHRASFKGNFKYIFCELINSADREFPGNVAMMLERAVLYRQKNFPMMSVEQGFEDAVKHLKEKFGHGGYARYPDMYLKCFAEELEAQRDHIMAL
>Pseudomonas_pPa_SNUABM_DT01_peg_06813__MW735835.1__159314_159547__hypothetical_protein
MNMLYKNINANFRIVLDFGMEFDHAKIIVARLAGRVILNMIHDGPDHVKIEFTENGLKNRKRFTKVMAKGNALDLAV
>Pseudomonas_pPa_SNUABM_DT01_peg_06814__MW735835.1__162504_159604__hypothetical_protein
MSDKYRGVYPKAWSEQEIAVYESLGQEPPKTSNDLWVSDIEREAKELGDWSLAELFALANNELFTNHVSGGEDFYKALRGRAALTDSDAVNWGEEDLYDWLMFDRKPAKSPGGYYINDPNRWVKEAKYWNDSELSDLGAGFFGDLERSQYYILDEACQRFDLPMGITWEDYCAYIQKGIKPAETSNGVLINDRNRPSKLAADWSEAELTAWVAGELESDLNLLPVALEVFGGEWYWKREDLKVWVVDQKIPEVEHAYTEYTDAQLLSLVRNDADAKAKLTLISRHMDEMEEWWTEDQALTFIETGVKPTPPEPEPEDPVDEPEPETEPEPTEPEPEEGEGTDEEEPGETDPVDPVDPPEEKTPTLWTELVPDGSELRAAMAAETPEEVILDDARRKFIS…
>Pseudomonas_pPa_SNUABM_DT01_peg_06815__MW735835.1__163891_162515__hypothetical_protein
MKKQDLYVAALRAGCYRRKDWVISAFSVVRPENGIVPQAYDIRYKADVTEVYLPGEKHEPEGTVILGDHHGVPQVRHIPVEDPEAWVPIEDTVPMTPLFYPADDLKVTPDMIANLHEEVDSTYGDLLFNYIALVEPFEDRIPYQVGPVKISKIERIIASKLCDDPEVSGVEPRPDQIPVKMYMRFGRCMGALAGFTQLFVPTLTPKSLMTDPAVYGRRAKLLEENQERLHDPVVVSKIQNELIDMDKAWLKDDPSEGFLLSNKTWGTARKRMFLIHGPEAGFNEGGSAELVVNSLTEGWDTDKLVAMFNSTRAGSFYRGALTALGGEAVKFFMRVFQNVAISEDDCGATLGLERTIEKGQGSYYAGLWEITPKGPVLLDEQRAISLEGKTVLTRSPIFC…
>Pseudomonas_pPa_SNUABM_DT01_peg_06816__MW735835.1__164721_163888__hypothetical_protein
MLQELSDILQDKVDPSVYDGFEALTQALEKYKATGYKDRILILRMNANEHDSITLVDEARTIVMDQVRALLAQMQIELDLDILKLDPLASILECLLFNPNDNDYEFLTAVNAGEDGVDTLCNVLAIHMAVEPEELMEYVLGCSGDVILAIKERVERNLGYTVQGEDGVQNATRLLNAHQKIVGEKLTVGMESLNAGVEIGSSAEELVKSARPQLADLGPEDLADQLLSIAILAKTPRDALRDEVMFFVEEMHDDPFVVQKSYKRVTAVLSTLPEDTP
>Pseudomonas_pPa_SNUABM_DT01_peg_06817__MW735835.1__164818_165216__hypothetical_protein
MNTTVQTPAQALSELRQQALRLLYKFAESTRDIARFRQWTDTNRQARCNQLVQCIKRDLNEFHGRVQALDNKHKREISSNVLAHPHHPVMLAAGGEWYSLIDDITSVVTPNSAELAGLLAQEGAASQQAAVV
>Pseudomonas_pPa_SNUABM_DT01_peg_06818__MW735835.1__165226_166830__hypothetical_protein
MSDNQNGQGGMDEIDGDPAENMIQDPDAPQGADAFAAAAQQAAAAGPETPAEKQPEPKVEIEGLWDEVDQPNPHVTHNASMFHRQALAPTQVGLAALHVGMRELDMIMEARGLNNLTEEKAKSLSNADRRMVNLARNLTTIYQDIYFDDVDKAGNWHATVMHNETALGAGKVKAANIKDPVLAIRATFGQGSQVQIPLWSTGLWVTFRAPTIQELLDFEQKCRLEKMNLGRSSNGMVFSAVEVYTVETYMRFALEHVISVNYAFETADHVEELLTVIRSRDYQQVVWGMVCAMYPDGYPLRQPCVANPDTCDHLDEVLLNFARMGFVDRDKISDKQALMMASRSTKRDRKWLEEYQAEFPFFEKRINVGNGLTAVLRCSSLAEQIDAGHLWVDGISKAT…
>Pseudomonas_pPa_SNUABM_DT01_peg_06819__MW735835.1__166920_167285__hypothetical_protein
MGTYDKTLDSIQAEIITRECYDEYFGIYAQSTQGASPWALAAMHEPEDLGKVDPFDVYLERYLVANVLKYTGINFQDFMKLPRDRAEAMLKRCDSLSSKEDSDVANLVNGRNAKQPTMKPK
>Pseudomonas_pPa_SNUABM_DT01_peg_06820__MW735835.1__167825_168286__hypothetical_protein
MPLEILDENLWAIQADTRVITVNMVGAMGAGVARTARNTIPGLYKHYRKMITQIEPTQFITYQHDGIRYLLIPTKLDWRDPSPRGLVVHNFCKLVVLANRHRLGTIVLPPMGCGNGQLDWENDIQYLYKSLLPYQETKFIAALGDMRSRNGRS
>Pseudomonas_pPa_SNUABM_DT01_peg_06821__MW735835.1__168273_169166__hypothetical_protein
MEGPNYFRDAFGYFKRKTVIPGTDGLANAMQSAIKAHKFVLPEGGRVLDNDLRALPDIVRLPYPTLVLEYACEEDVLRPIAQEAVDKGSDDAEIQFMLKGGFRRDKLIVIAMQKDDKDIDVFIIFHSPLQNNWASPPFECTIPSKKEEVMNFLDSAIIPVRVESDHGMSQEWFQKIVWATMQGPVRAIYEVVEALSFSNITEMDIPAKKMTFTESRKKALPYDSYKVLVVDKTQKIVGAGRSEQRAPVQPGERRQSREHTRRGHDRTYKRSGKKIWINPMVINAGVGGTIIKDYSVK
>Pseudomonas_pPa_SNUABM_DT01_peg_06822__MW735835.1__169178_169651__hypothetical_protein
MKEKKQVRLVNISKARVQKIDPKLPLVSITDRYSNGVSIPYKDQRPLLQLEFFPRDHAPEIAVEHCMTIERADQLIKFVEEQREAGAEVIYIHCTEGRVRSYSVCAALESLPGFYHDHSDACIKTGILDRYTYNLLGDRCDAYDEARSAGAEEEAAS
>Pseudomonas_pPa_SNUABM_DT01_peg_06823__MW735835.1__169910_170701__hypothetical_protein
MKQVYLGVKIIVGQPMTRGAYNEYRGWQTPERENAEDEGYLVEYPDSAPNHPDHAGYISWSPKSVFDNSHIALGDVSNFPPFAVRLIGERNQLASNLGKLKTFLEGDVTHLSERNLDLLNRQVQAQEVLLDILNQRLDSVDLGVSVSTSVRVELDLANNNAKDLMGLAIAAGAEGQGPTDVIVALEDAKIVDAEGNEIADSSVEIENLVRGFSVSGNIGENLYGVAVCRERCVANVHSSFVEEGTKLSLLVKIGSHNRAPAFA
>Pseudomonas_pPa_SNUABM_DT01_peg_06824__MW735835.1__170762_170938__hypothetical_protein
MYRVLSLEKIRQQQTPEELENNRQKTLEACARFKEAQESLEKLCAERGIEVPVMMCAA
>Pseudomonas_pPa_SNUABM_DT01_peg_06825__MW735835.1__171530_171763__hypothetical_protein
MHDRIVELANAHDVTTAAFEALLSQEFLARVSVFHRQAKHVTEVINRLLVVVQGEETHYIELMMILIAPDPKWVLAQ
>Pseudomonas_pPa_SNUABM_DT01_peg_06826__MW735835.1__172271_172648__hypothetical_protein
MHYFLFYPALNASFNDSTELLAKFMCLGENIVVAMEKGIEKTKRVEEDELEAPLLHLVTGFNVRRIEQKFNAIVEKVIARFGQGLEPSQPSEKGKLSMIALLLVQDRWDIIEQVIDTTPLAMLRP
>Pseudomonas_pPa_SNUABM_DT01_peg_06827__MW735835.1__172706_173143__hypothetical_protein
MLSNRELSKAVRCEVLGKVNRRINSLCRIHKPLLSKLGRCYYVVSLSNIKRIKIRVMSAEAPLDPTKRCLLVNRDLYSQNAYYGWVKYDDGKCRFERQKKVKEGVTYADGQILFEMTLTGMDDHFSQEDVRQAFKYYRAKKESKK
>Pseudomonas_pPa_SNUABM_DT01_peg_06828__MW735835.1__173140_173616__hypothetical_protein
MKSPFFYLGKLTGYIHGWFTGWMEGRRVAALWRQYGALEAIPTRLLRNTGPSAPMMVRRQQVKIATFHLLNALDMTNGPQIPNTIAMVEAWLSFNSQGEDIITMENISRSNGIVHSLIDLAVRKDGLDKTQLQEAFKAMNKVWVWEQYRTNRFLSVGD
>Pseudomonas_pPa_SNUABM_DT01_peg_06829__MW735835.1__173724_173978__hypothetical_protein
MNRIENDVMGTHVLLNLVKEIMDCAINMKDETTAERIQMVRIWFNRAKPSVQQDVEMFLRHILAGEEEHQTRLVRSAIDIIITK
>Pseudomonas_pPa_SNUABM_DT01_peg_06830__MW735835.1__173988_174710__hypothetical_protein
MHNLNEFTEDQYGNFIIEHDGVEVNYGRLRLIGTESGMMFVTDLRNYGDMVEIFMEDSLSMEKFDGRANFHLTIEIGERGESNFVRLWPVLNEDVDRLCRVLTVETGNIVEVSHEGHVLAVYDRHELKEQSHNLDYFDSEVAPDAVEATSWPRLEMDFDLAAKILSESIRDELRDHAFGDKEIYWRDQHGHQVATGYYGSSGVEVGMCGFDINFSEEEARQLVGLGTLGEVQRNDSQGDE
>Pseudomonas_pPa_SNUABM_DT01_peg_06831__MW735835.1__174834_175163__hypothetical_protein
MNEALGKRDLKRILSVRLDQLVHVPKFFDDTGFSTLGHCLHVEVDREDGLIKYDLYGNVVAQARITTGGVGDIEVVDKKVWDEDELGLDTLIECTCDCMGISPREMYNI
>Pseudomonas_pPa_SNUABM_DT01_peg_06832__MW735835.1__175228_175644__hypothetical_protein
MRNLTAKLLVSALKVLHAEETFLDTCDWETLPDYRIVRITHDGEWNSIITFGSNKNKLTGTVRVNYNVLRRHLMDLSYSIIETAGASFQTFSKAGYPGFFFKIMEKKNRKGETTLQRLEREAAEVQAKHERMIADKKK
>Pseudomonas_pPa_SNUABM_DT01_peg_06833__MW735835.1__175748_176014__hypothetical_protein
MNAINNKKGTRMKKVVNWFTNRLDKWFKFKTVKLFNFEAEDMKVVGYGLITLAFAIVINAGVNAYAIHEGKTIHQTFEVNIIKKEEAK
>Pseudomonas_pPa_SNUABM_DT01_peg_06834__MW735835.1__176133_176723__hypothetical_protein
MAGAMVKSDIRGSVLFQTSGTFKWKCPEGVTKVSIALVGSGGSGYWENRQIGAGGNVRFVNDVPVVPGTEYNITIPSQRAAKNLNADNSTSALGYTANSTLSATVLGGNGQQPLQSLGSSMRAGGAVGYVASGTTGQGINLLTFTATAPSSGGRYDGQTAGGGGGYNGSSAGLGAVGAVRILWGKGRAFPSTDIVD
>Pseudomonas_pPa_SNUABM_DT01_peg_06835__MW735835.1__178490_176760__hypothetical_protein
MTVVKKAPVFKPEDIIGLECKHAIYTESAANDTDDLLTVKEIVHLKDGTHQTRLRFYPNRKRPFWITKEKYRNHKDKKEVEYMDKLIQCETTQRDLNQQIVRRLGYGNPKQQLKTLCRNQYIYGADISPSTLIKRQYQEKWPGLFRSNQVAVLDTETDMWNENGGKDIIISTVTFNNKAIVTILDTWIAGIPDPINTIKAALDQHLGHITRPRGIEFEIKIMKSPGAMVKECIDKCHEWQPDFVSFWNMDFDITVMLRALEMEGYNLAEVFSAPEVPEPFKYFRYKRGPETKVKADGKSENLAWYDRWHVVETPSSHIWIDSAAVYRNIRRAKGKEPSYALDAILKKNLGEDWGKLYFPTGDSTAASGSVEWHMQMQKHYKVNYVVYNVYDCLGVELLD…
>Pseudomonas_pPa_SNUABM_DT01_peg_06836__MW735835.1__178620_179936__hypothetical_protein
MKQALVASLEAIDFQRNSTLIKEMGMQFDTCLRDPSKDTFNKCSEALSAIAFKHTKMKFRFHFVRLGGPNAFVIPPQADIANPMRPDEIATKVQRLGRMPTEQELFKGTVDLKTGQVGGIYSEIPIDIFTAVEFFTDRNMGNITGDHIAAISAHEMGHGFTYLRYLGQMVLSNCAVAEIIKKQHEGADDKVVQEVVKVVEQRTGWRLRDLGEINRSTDPLVVQQVIMAGMVDSIRSELGTKFYDRRAFEFSADQFVARHGGAQLIVEALDIMYKSYPAYFKEYRGRMANIMSSLVGYGRLVLGSLMVAGGIMMVQPLFFIFGLFMVLMSLFGGGDDGIYDPIPKRYEAMRRELIASSKDQNLSIAQRKEIIDQITAIDSILEEVAKNSKGYFAPDVAIE…
>Pseudomonas_pPa_SNUABM_DT01_peg_06837__MW735835.1__179933_180373__hypothetical_protein
MNMKIQRLLQLLESVPKPELRKPFLETALAVEIAYSLALPSGRVESVVAHFDQFHAEQVKQIIGEVNELYPFNVNVTYNMVVDAFKNRYVICHEPCLLTADDIAAQLRRPAFQMSVDPVHAEVLQAGYSKLLRDDLCEFIRRFIPA
>Pseudomonas_pPa_SNUABM_DT01_peg_06838__MW735835.1__180422_181687__hypothetical_protein
MLISESGAIVDPNELAACLETTPEELAAQDQQILEASLEDLLEDLEGNINIAPDEDIPVDVLEPAMESILNVANGILDAGAISRSDAQALRQMTASLEGFQDTFTNMPMASFTELPSKVNYDASMESVLSTVGRKIVEIIKAIIKWVKEKAKAIVGFFRDNRMKAKKTEEASKKVSEALKASEKSLEEIFLSAVKPEHLKPDGQTEFRTRKKGQKVDLHINSLAAHLSDNPTSIGKVQTFINALSGGAKAMLTSTTDLQMANVTGLDSMLFAEKTPYTKGDSALESTAYLHAIAKRLASTVADVDVITTDTPEADVNKRLAVFDGSKMANLAMIMAVPLTNTANAAAKGLEEVKAEITTLTKDNVRLTNEDPLYVKARHYKAITQMVDDLNSVYGYVMK…
>Pseudomonas_pPa_SNUABM_DT01_peg_06839__MW735835.1__184656_181732__hypothetical_protein
MQRADLNNMIELAKLNPMAIQRAGIEYLERVTNGEVEITDASNAFVYLMEFASTLFANATRKDEFLNRLQYPEQAQTRDDLYRHMSTVDYINVFSSPSVANILLAFNKNEVIEKAVDTGNAGVKKLTIPRHTKILGGDVPFTLQYPIEIRVLPHGGLQIVYDNSKPSPTMPLETNSVEWSLLNYNLGHEEFIQMEVPCQQVEIKSVTAPLTASKVFNKTYGFSDQFYHCRVYASDGNGGWTEINTTHSDQVYNPLVPTAVLKLLDNNQLNVSIPQVYYTTGLVNRTLRIDIYTTRGVLELALNGYSSDMFKATFDDYDNDDNGKYTSPVARLTSAYFMASTPATGGSNAISFAKLKERVINNATGRIDVPITNVQIQSQLDLLTDAGFSCVTDVDNLTN…
>Pseudomonas_pPa_SNUABM_DT01_peg_06840__MW735835.1__185849_184668__hypothetical_protein
MNDYKVQRVSRANPNPLSAMAQVMDTIAKYGGFDSDDALMRRLTREQGTGAIGARFHDLLGGFNRTQQGSAVPANTDMQGLTFFTRPNLNLSYDNVMALRQLSVLASEEPSSYSRIIRRMLWPDSIQSDIKGDNTIFDNRQAFMPLLSNTLTNMSGWPDLTLHAYSSAEGMAKEVWMMNDSIAEINGRFSLDCTFENTLGDPISLTLFAWILYIGGVYMGTKIQPAGYSIVQNEIDYMTRVYRFVMDWSGRFIQKWAICGAGFPTGLSMGTAFNYSRENPYNESNKSIQATFECTVAEYNDPLALWEFNKLVVTFNASMGDGTREKSMVKISPEERKLFNYKGFPWINMMNNNELEWWIDRAEYESVIKGNFDKTDIQPIENPNDPAPVQIIA
>Pseudomonas_pPa_SNUABM_DT01_peg_06841__MW735835.1__185881_187329__hypothetical_protein
MKNNVSQESIGVLAGMAISTGAGLLVKYTPQIVAALSSKIGQQAAGAVIDQAKQTIADSIKNGKETDLVRFTQSARVEPILLMDKRAVQIPFIQDVVHTVFNMFTGYWLLAVSLDTKINGVSVGKRLDKFATDRDLNDATLTMLSDDFGIRPSTESLAFGLPFIDDIIAEQDATASMEADSDISAEELAALIGKALDEREQKDDSEAQKTLNKITDERLRDKLKREMDKVQKGTAKDATELAKKALDEWKQENAKNGGTGVTNAAKYVEKITNLAVGNVIDVTISEDGKEAVVPVTIRMRVAGMPSDTMVQTLAVGGTDVTFRSRWRAWRAGEIGFWSDFVLQMDRVDAHRAAMMKDETGYYKTVYARANRNSMAQNLAGGPSLATASAILVLDATTAT…
>Pseudomonas_pPa_SNUABM_DT01_peg_06842__MW735835.1__187356_188240__hypothetical_protein
MILDFLRRLAASFTKDELKEKLRVLAQAGQKAIETYMNAETVLTSFKSKAGKEFENEMGKAVRLPPRMTLVAYIRQVLTNMSVTLELLGAIAEKSYGKDIVVEGITYKRAELLRTIGYMDFVVAYSMQLLHYLTVAEASVVSKEHADGQERPRPELQYLKMNQKAFFTLLQTFSKPSRELAALIESIPDITVGADDEKVIVPQVGYSKLDPLKNNFIPGVSSTALAIGIWWATLQTAKYERLKEDARSIQLRLEQLRLQAQGKSDAQLERTIATYERYLNDTAEKIAKMEAKYA
>Pseudomonas_pPa_SNUABM_DT01_peg_06843__MW735835.1__188237_188764__hypothetical_protein
MSQIKTHRGFTLSTDPNAARGYIDLPLVDTLYHHMETKTNFEHDYGYVQDVLKAARQILFTADGRFILANQVKVPCSHWVLHYTLSTLAFIAGKDRQLSLENYRDLLVFHPKDIVAADHGKLIRELDLGWFFGASAGDILSCWLAREDGLTDLVQSLHLIGGSLPPGWHEHTDAA
>Pseudomonas_pPa_SNUABM_DT01_peg_06844__MW735835.1__188875_190104__hypothetical_protein
MRSSILSQALNVSMENDDIVVENQEINPVTEETTVQVDEVLEEVRDAGAVADEHEEVVEELDQAADSLESLITSLESAIADGGMSPQAADVHSRALAIATRRLPINASDYTVSTESFGGTGDKLQASMEALEGAKELLSKIWNGIKTAVQNAWKAVVNFVSTIGKSSEALRRAGKLLIAQANGAKGNAAGKKVDGTAVAKLLHKNGEMPSGSSVGGLLATIVSNGGAVVTSAKVAQTELTKLSGAIAAGRTTTEEQQAGYDAIINALPKGELPGGRVIEVQDSGMPKLVQKVNLKSDSVELDVPSVNDIKSIGQGIIKIADFIADYDKKYFKGLEKSINDFVSKQDQLIKRMELEKAETKKVRGELAGFKKISSIARAVGPDYLSYAANAAKASFNFGK…
>Pseudomonas_pPa_SNUABM_DT01_peg_06845__MW735835.1__190234_191499__hypothetical_protein
MSDEALPEIPGNESEGFVEVLEAERELSNAKVQLESLLNATDALESLISHLDTNDVVSDGHRAAVTVSFENLLGNTGLGVNDILPALQAHEYGTVSTESLKDRLKEIWKRLVAGILSVLRFLKTFWKSIATYRGRLRITANQLAKLGTVARYATVKQPQVDLGIEIKSLVLGGSVVSDPDALIRSISNALDQYRVVTDMYTSGMLEVGKQFERALTDGGSGSDKLAQVCGIFTQMPVDAIASKLSAMVYRDPRFGRRLTLTAPPIIGGWSLFFLTLEQEQRNAGATDLLGYAQAIRTTGVRFALTNVNVSNITSGAVKTANGQQVSVMAKRVIEILDCIDAQERAVGVNRIEAQIKNVLRAGERYQANAISNDGSGADESVLRFVRNYASWAIGPVDQM…
>Pseudomonas_pPa_SNUABM_DT01_peg_06846__MW735835.1__191511_192941__hypothetical_protein
MKPSLESLLADSLGEVQAIAAKTAGTGNAGDLEQPGPTESLDLITADQIQAEVTEHLKDERYNDGDILRDVENEFFLANEEEHAAMRKEIAEVREMVGAVSSSMEMLSVIASMENVDSTAVITANTAMANIASQYGEEMPPVLVAEDGAFTTASMEGMVDFVKNILVKMKKWIKEKFENMAVNSRRTNFYRGTLVKRVQALQARLDGLPEDYGIPAKPVRYDPRYLVQMYKDGQAIPFTAAALGAVCGEIISLMEKAVKDVHVDACKRSDAIGEVIAAILVTRDEIAAEEQMKKLFKDITGPWPTLGMVKPGSELMGITWGTPGEGYRSRYRDAEWIMELVEMIEINQLPVKVRRSGSYQVNMLDINAMREILDVVVNMMENPVTEDHSYYEELSGSWM…
>Pseudomonas_pPa_SNUABM_DT01_peg_06847__MW735835.1__193026_194684__hypothetical_protein
MPNLLIPLPNTHDTVTRRVAKSVIDNVIRIARMDVERVEIRGESQQAAQPGTELGDTKLFNRFQHDGRVIVTLRETYVESEVINAEVRHPYAQPIFADPMLGIHIKPIYSNTEMELNFTYRAKSKSEANVWRDDIKVRMADNRQSHLHEADYFFAVPNFCSELLIHMHELREKQAGYGESLGEYLQRYYTKRARVLTNQSGNDKVSLLTIAEKQLGIQGWFDFDTPIEEEKQEDGPSYLIQFNYKFSYLKPVELNVLYPQVVHNQLISPDYLVVKPKEEDPMRLPTYKSDYRFALDHFDYLARIPRKPIGGIHIPDYDEWIPKGVTPYTTSLINWMVVFEAKDMNLCFNQEDVLNTGFLPEFIEWMRGEGNKMVKQGQSPIHFCLYRDDQYIVDGDLEI…
>Pseudomonas_pPa_SNUABM_DT01_peg_06848__MW735835.1__194662_196065__hypothetical_protein
MPVPQLPNIDTVQQKPVVEPVKVQPKEYQGATVDTHEVKFDQLLTYIAGQAWHVNYLPIVRGRDDDVRPLEPGVHPVFQQYKLIKGMELKVTSPLQPSQIGDTKDMTLKGSANVYGVVIPNVGDIIVGDVGDGREGLFGVTSSNRLTHYTATVHEIEYSLIRLMDQALADQLYGQNVVETLVFHKDFLDTGNDPLISEEETLLVNNLKEHYERLIALYFHDFYSRDRKSLLVPNQPRVTYDPFLVRYIKTILTTDDHPLMRHITEFNVQGDQTMYEFTFWNCLETMDHAMLTMSVHQAGIVDVKQFWNGRPTMNSIYYSGVEAVVYPDLSPTNVDAGYNNCHFDPVLTDLVRGAARFRELNRLFRDDLDLDPTLEIYEAVSPERAAQIKRVTVDDYYVL…
>Pseudomonas_pPa_SNUABM_DT01_peg_06849__MW735835.1__196062_196661__hypothetical_protein
MSNPRYPNLDLKSIDSVREHIFKDTYTYAIPGYFRYSKEYNQIVGHLSTGSKQGDANAMAEYVNIGGTIADILKLYEKGCDVKFEHREDIVTVYEALLAHINNWANYIRRDPNVKDAPLNSLYLMSDFCTTIKAQVMGFKPNVEDVPHLKRVSSLFGGVVGAEELFNVSGVGTTVEETAPTMNRIEKMLAERKKDQQKR
>Pseudomonas_pPa_SNUABM_DT01_peg_06850__MW735835.1__196681_198066__hypothetical_protein
MEFSQTPLGAEYELIMREGKGVYYMYDATFATERENIDALQVVSMDFIRDYRNSASDEILIKLVVPWGQYLNRVLPFKENLKVTITRSEVDTVSGEIVGTRVEQTFIAFLPPETETGMLDNSPETATEFSADISGLKIVQVQLQEEAFSRARSEMVGGVFRDSSPYEVLISLLHNSIRQMDLEIAERIVGVHATPPNNTAKRGTTLIPHGTPLVALADKLQTQLGGIYTAGIGCYLQKGYWHVWPLYNYKLYDSAERTALFILAPSGRYRGVERTYRMVDKHLTVFITGEVLRQDPSEILLLNEGNGVRFANADAMMEGFFEVSGNKAVAKRTNNANEYEAINRKGVSMSRITEDMATTNNFNEASKVAARNGAFITMNWENSNPDLIIPGLQCEIGFL…
>Pseudomonas_pPa_SNUABM_DT01_peg_06851__MW735835.1__198112_198834__hypothetical_protein
MSENHTLGMVTVRAGEILTFTFDESTPEKRRHLTVVAIQDIDLSREMALFCQATNRAGKDIYTENALPAFIQHLAEKRLLHVGREVSVHFGDRGRPAARLMNEYRFRINPESYWEDKLVNRYTTSSFTLFNHQQHSLMVMMGVDAPFYILADLLDMQGEPLGVLRLSIIPDQRHTFISPDDVERIRLALQADIAMNVEEISVMVERVRVASNPDFGQSVFKRHLPPIEHPPKVEPETSTS
>Pseudomonas_pPa_SNUABM_DT01_peg_06852__MW735835.1__198846_199190__hypothetical_protein
MTTPNTSWKKPRPQGNRDDRRPDQRPQRSNSFGSLSSLRELSERQPVRKPQVQPEPLKFEGPLNHWYETERNGRKSKVFLVEVKKDVVTYKDKVEDKHSQTMSLAKFMKFYKPE
>Pseudomonas_pPa_SNUABM_DT01_peg_06853__MW735835.1__199255_199536__hypothetical_protein
MKAQYVVLPSAKVPVRAGQFFSLSSKLDPSTKDNFKALVDFDMVEEALKAGVDLHKPGTPTDNARANMSIAAHLVHSGLAEIVDKPSKNKQTH
>Pseudomonas_pPa_SNUABM_DT01_peg_06854__MW735835.1__199562_199726__hypothetical_protein
MKPADKEFESRDELEKAYSAGSLKTGERYYVRNINVTYRLDVTRKGFVEIPNNQ
>Pseudomonas_pPa_SNUABM_DT01_peg_06855__MW735835.1__199734_200084__hypothetical_protein
MDHVYIWWLDKWLLMATHMLLEEADRGNHSINILPGHIKIALDQACGKHYGGQLYPPITLAGSVNPDHLDVLQQERQLAAILSNGWFGVPFEEVHLPTIKQYPGIITTFSLQAVRK
>Pseudomonas_pPa_SNUABM_DT01_peg_06856__MW735835.1__200081_200695__hypothetical_protein
MISAIDFLVKGGGQFEIIKADHCEVGLVNLFLDVSSATTVKDRYDLIFTPGNSFGHMTGGFDLGVVEVFGREIQMKVLEMIKQKYSGMMPVGSAEVVQIGNHAVVYVPTMMVPTRNTGLIDPYMLMWQGLRAVDQFTKDTGIHFRHALCPLFCAGTGGSAPDVALHQQNMAVYEHRLSRSGAHLGCTDLFSDGMIRYNSLFQGK
>Pseudomonas_pPa_SNUABM_DT01_peg_06857__MW735835.1__200695_201345__hypothetical_protein
MDFWKAMGWEWSFTWCGVGSRDVPEEFEPLLIWVGHCMALLKGVLCTGDATGSDYLFWQGYERGKAENMPPAQIYYTKLKNMRSLSHDPFKGHHEAERYDTHAEAQALAFRARGSFEGLFPSGIGLHTRNAFQVLSEELCFPRWITVFWAKPVGKKGLVSGGTNTAVQLSVMNNIKKVNLYVEEDRIKFVEWLKGQLVKKGIPVPPLDTPELPMAA
>Pseudomonas_pPa_SNUABM_DT01_peg_06858__MW735835.1__201355_201630__hypothetical_protein
MDDRIIVVGTDHGSAMEQLRKIADCERPLPAPAIVLAPGIELKQHQSLTTLCREAGYKVTDMIGGMGVIPDKKKERPVIKAMSLAELFKLK
>Pseudomonas_pPa_SNUABM_DT01_peg_06859__MW735835.1__201643_202317__Thymidylate_kinase_(EC_2.7.4.9)
MLRYQPTHKGFLLAIEGPDGAGKSTLRTWLSDWFQSHGITAVITREPGGTPEAEMIRQDILRKREPHEEPVCALTQALKFMAARAQHIDRVLKPNIVAGELVITDRFCDSTFAYQSQEGVDLGKLRAMHDVAFDGFKPDLTILLDGDPNIFRERMAGRGEGALNFYDLKPMSFHEQSRRVYSECASMDANRYAVIDATQNFEQVQAQIIPYLMDIDAWLRKRPA
>Pseudomonas_pPa_SNUABM_DT01_peg_06860__MW735835.1__202371_202703__hypothetical_protein
MSIIMTTILAGEEEPMQPVGIDPHGTHRFLENRIVRDLLDFASPRGFDLNHIAVRGHEGHYSDSEHRQMAQLIGYSVCGYGTLSYVNDASYEEAWRRSQALESEDDPKEE
>Pseudomonas_pPa_SNUABM_DT01_peg_06861__MW735835.1__202744_203139__hypothetical_protein
MSNTRAEELALAVSSIETNVNTIEALVGQAYANADFNFVTDFRDSRGASLAESGAIMGVLVRRMQENLNSLANVLYIRELESQREAVPWREMAKENRRVEAISMLRKFASNISFSVGDARDVVDAYLKHGF
>Pseudomonas_pPa_SNUABM_DT01_peg_06862__MW735835.1__203228_204265__hypothetical_protein
MHTTQTTHHRIFATNLGGSVLDDVMAGIGADFTGDAGVFDLVIAEGDDFSLDTVIRDMFPARLLPDTAETPWHVDLGVLAEKLGELCEQEGYKPQTGMFTRKYYEDGVQASCDISCIELMDLLMALAGNHYKIEGIYTQWAMHSDKAQFGAHAGGTRITTRHFSVPCFTPPDRAETVIKTLAKHKLCEVGDYFVNEFINPILDCVPEGPMQGAVERAAIRFMGGYRAPVSEGFLASVSEPADKSDVAGNEVPVFGGVPMEKTGKDWTVRDLDYYRNWNFRQVGILSGISVTEEDAIFYIDWFGLKLSDYLHNQLKLPADYVATVKDIRSRLLAGEELTIPNRENK
>Pseudomonas_pPa_SNUABM_DT01_peg_06863__MW735835.1__204329_205009__hypothetical_protein
MAEAVTEIEYDTLEQESSVLEMFMAIKNPNAKKVKKLAARLYNELPLEIQKRLCRDIYRAHDPVLYMTTCYNKIHDCAILVKQFIEDGCHGMIFTGKNGTDTYPIKLDTRTNWLNEGKRWDPEQEMIIQHEAVNSWMRDHDKGYFFGKVVLFPTFGFSGEPRIIEMACGDTEGMVKYPGTDFYVKAGAELDVQAVARAQIDMDRRRNEKSKLLDHQLKQEFAKLAK
>Pseudomonas_pPa_SNUABM_DT01_peg_06864__MW735835.1__205021_205701__hypothetical_protein
MSRPVIDLIGQRFNMWTVKDLHKNRSKDGGSRWVCECDCGATGVVSRRNLVTGKSKCCGCYVSAEGLANISQANFVHGMRTSPEYTAWAAMVQQCTNPKHIDFWRYGGSGIGIVPEWEADFENFLTDMGLRPSPLHRLERIDDTQGFSKDNCQWSMTAHKKRKIDYTGTHTIHGEDLTLLEIAEKYKVHYFRLRYRVAKKGQAAIDALNELLELKKTYVAETLHRE
>Pseudomonas_pPa_SNUABM_DT01_peg_06865__MW735835.1__205673_206278__hypothetical_protein
MSQKLYIENNQEVRDLITKYGFAQNAHGRYFLDEPFLDHAVVDEECPEGFRPVALHIVPYTIVEGEIIYYAFNSMGLPTIYVSFSITPDDFVNHKAGDELMSPCQSIVGKVIQTFDAPHIDLKVDIDKFKFPAVVDGEFVWSMEVQSADHHTVDELVAQLGSILGRVTKEQIINGDVEVNKLSKDVVAYKAPDVAPDITVG
>Pseudomonas_pPa_SNUABM_DT01_peg_06866__MW735835.1__206280_206507__hypothetical_protein
MIFLKVTVIALIAMLVLAWLVYRVRPRYTNWIDHDCERAMSFLMYLRTTWKERLFALVCLWIIVYYSLINNPWSS
>Pseudomonas_pPa_SNUABM_DT01_peg_06867__MW735835.1__206509_206874__hypothetical_protein
MGAKAAILIHLFSMAMFITLLVAYIIHGLIYPRVSGTIPLGPHTVDYKVGRVPFFSARKFFVKLYYRWQYVPDLNGFLQSSAGRDLKCEDKSYWTHLLDCGLLYPALYVYVYAGLDWLLFG
>Pseudomonas_pPa_SNUABM_DT01_peg_06868__MW735835.1__206924_207100__hypothetical_protein
MEVSLKAILFFATLFLIISFCTLEVKRKEWVDMIRIMQCVFFGAIICMSLTGLDIAGF
>Pseudomonas_pPa_SNUABM_DT01_peg_06869__MW735835.1__207178_207585__hypothetical_protein
MNAFGIKQATLPKAPVTCGRIIVTMPTLEHVKALQFLLKDNGISQEEPIRYEDFIAKPSDYPDKTRLIWLFLENPMQIYSVMDPLTMFMCDEIFALVGRAVIVTRDQSGKRWGVNDGPSTEHLGQFWDAFAYVNR
>Pseudomonas_pPa_SNUABM_DT01_peg_06870__MW735835.1__207635_208360__hypothetical_protein
MYKRKDTIALEAVLLEKGLDLNTELEILDACKPTAKDLYASLACARRLLGYGIAVPNVTIEPRNTLVVMQDIALKGADGVHLVVRTQFDENLHLDRCDVIIKGVVLKDQGPRGGEHTGYLYSKVEITTLVTVTQLLATFVTDLFKLVFNSEYEEDLVHMVLLEGVELKRDLPIHFANHYHDVILKDHPSVDDPIGGYPDLIKVAALLFHRNCPDQDSVMFVLEKGEEDGHAVLAVQVEEEA
>Pseudomonas_pPa_SNUABM_DT01_peg_06871__MW735835.1__208426_208911__hypothetical_protein
MDRTPLALWAKHLIRAAIDYFNERSTKACLIVDNTILKDGVLAAMAQENNSSDFIVCVAPGFTTQLDFGDADLTISVKFHDAAHSMVIPYHAIRAVIAADSGGVLTENGHINIISVPPVVYPPASRYRNEEELDKIAQQVVEEEVHAQPTQSELQLVVRRS
>Pseudomonas_pPa_SNUABM_DT01_peg_06872__MW735835.1__208919_209230__hypothetical_protein
MVAQVWNDTFGKLESFTQELERVKSYVALSELKPLWRIMKSIQLRYLPVLDEDLSRRLEKMIEKLEIQDVTPTAYSEDAARTMLGNLGYSCSIDPDSFDEEDR
>Pseudomonas_pPa_SNUABM_DT01_peg_06873__MW735835.1__209277_209930__hypothetical_protein
MKKENIPNPRTFLGHPIVFVDSYEQVGRIVATQGHIGEFFVIGDNVKKPGAAVEAIFKDHFVKQFRIRSSGSWNSLFRAMADVDTAREDGTHYSEARDLMFVSLHSPHDISSALNRHRALNNITCREMYWLDTIHLGEEADDLVDMALKTMPSVITPVRYSDLTIAQRFDLTAFEFARFMRPIHCVDSVDNSYKGAPFYPDLVISGQFKLPNRITPD
>Pseudomonas_pPa_SNUABM_DT01_peg_06874__MW735835.1__209978_210256__hypothetical_protein
MMTHYQHQDDHIVIGSVAGDEEALASLLNKFSDAGIQPTLINLIHEDDLHLMMVHHKGFDEATLADPQKALAKVKEILNPFADGFTVAPEQP
>Pseudomonas_pPa_SNUABM_DT01_peg_06875__MW735835.1__210689_210976__hypothetical_protein
MDYFHVFRQEGPVCVCLTQSPNHIYQWDKSRDYVASHVIELHGKCYHLFISGAENMTMLRQDKHAATRFARDFICKGNDEFLDIARILFNHPRKF
>Pseudomonas_pPa_SNUABM_DT01_peg_06876__MW735835.1__210977_211567__hypothetical_protein
MATKQQKKMKKARKMREKQIKVFWGIGFLIVLAIGLVWAKPSHAAVVVSRPVIVARPAVTPPPPRVSPTRVSSTPTPKAATATGAHPTQRYSSSLSGSSSSPTFLPMYIPIYLPSASTPGTVEKVDVATPMLTKCTQEQFQQAKLWQQDCKQLEDISDRYCPILSYFRYCKEAQPDEIKELKQAGPNYKHVYLIPE
>Pseudomonas_pPa_SNUABM_DT01_peg_06877__MW735835.1__211571_211942__hypothetical_protein
MDENEYPLKQWKSNELLKAACKHLLEQPEYVAMDVAQRDEMVRFAHALRRKLMLVVDKPDQADKDFLLRGFSSLYDIEITTDDHLRYVVTIHGYTFVFIMGIPLGDNKIHPAMQILFPEGRDS
>Pseudomonas_pPa_SNUABM_DT01_peg_06878__MW735835.1__212003_213424__Thymidylate_synthase_(EC_2.1.1.45)
MIPQNLLALNENFMTPTDDVYHGLIEDVLTNGNYKGDRTGTGTFAVVGRMARYNLMNGRSPRPTTKAMSDNPERELLWFRNGSSSIKELRDQKIGIWNSWLMPGSAKYRPMTVEEMKPGIIKHYKEQGYDDVEFAPYAEGDEDVTGKWFTETGINLNPNEKTPKVRTVGYAGTADLADFYAWLLSMKAQVLVDGDIGPGGYGPQWRHWQDTQLIDESELPAYQAQGYQHVIDVRDSEAFYGKVVVHREIDQLANAIKLLREDPNSRRIIVTAWNPALTWKAALPPCHLYFQFISHELTLEQRYIIAKDRMLLEKYDIARHEQQTGMMDCALRTWNEYDIQIDRRHKTDEELHVVMDQLQIPRRGLYGFVLLRSNDLGLGQPFNVAQYASLTHMVAQCVG…
>Pseudomonas_pPa_SNUABM_DT01_peg_06879__MW735835.1__213424_213642__hypothetical_protein
MLETVEKDGEYFSPSGLRFKVLHLGKHGQDCSWPMVIYTNLEPTHDRPAGEIWVIEETLFMKQFSDQVQESP
>Pseudomonas_pPa_SNUABM_DT01_peg_06880__MW735835.1__213639_213839__hypothetical_protein
MNHTRNAVRFFIVIFWIIVIGLGYTVISHSGNAYALSWASWLFYAVVTIVVLYIGAVLSFKLWNIK
>Pseudomonas_pPa_SNUABM_DT01_peg_06881__MW735835.1__213836_214537__hypothetical_protein
MKNIFAAVLIMLAIVGCSRTPSNVHVISTTNCGASWEKLSVGSTVPKHTGNPCGYTVALPNWPMAGDTQFKTQFSKKVLSNAKMSYTYTITDPLLFINEARYLGKMGGSLELSADSVGSRYEMAENIIIDKMLREVTTELTRDLDVVDANPAEIEDAILKTAKDTLEKKGIVLSDLALVIENDDLTRLAIDAATAIRVYEAAGIRSVGESVMTARAGATKIQVITAADGNPEQ
>Pseudomonas_pPa_SNUABM_DT01_peg_06882__MW735835.1__214569_214808__hypothetical_protein
MTHVSGAFYLVRTQAGLKKAIKHYFDEDDAKMDVHGYPKKYPALISLNTGYQGYWYIVVKQVHLNDLKKVLLDQGEIKE
>Pseudomonas_pPa_SNUABM_DT01_peg_06883__MW735835.1__214811_214993__hypothetical_protein
MDKRTFMLQFILNARRSGRDRDIHSERDRSEIVDAAEDLWNKVNEKCGPVANPHTPVPRP
>Pseudomonas_pPa_SNUABM_DT01_peg_06884__MW735835.1__215010_216047__hypothetical_protein
MGGNALAPFGARRVDAKTAKAVTRKMFDVMSAIAVKHGLVLNMHLIPAYRTKPDFGDLDFVVDSRFMQGIDRTTLLAELKEHFNADIPFNNGGTVLSVGVPLEEGGCLQVDLIWTAEENINTSLAYFAWNDLGNLMGRIAHKFGLKYGHDGLWIVLRDGTYEFGKILITRDTAEALTFMGYDPVRWLEGFETRDDIYRFTASTRFFNKAIFELDNRNHTARVREKKRPVYMEFLEWVKNPPFELAEYEFPADKSLNLPRLFEVFPHVKPIYEKEWAKLEEQKYLKTRFNASLVKEITGREDRALGDYMKHFKANHWSALADIRNMSDDQVRDLIVRVEKELTEMA
>Pseudomonas_pPa_SNUABM_DT01_peg_06885__MW735835.1__217387_217884__hypothetical_protein
MDREFLAEIDPIIAQIKSDDAGNYVFHPTEKSYALILIDRTIDIYARIQHTGLQEAMKDMCGVFDLVYEPPQGWKLNGVSSFSITLIGQRVDVSLEFSRHNPEDSSVIEKDRKDYVIELANFAERVYLCRILSGINVNMPVHRNRQLDFVFTYDGKELAISKPGE
>Pseudomonas_pPa_SNUABM_DT01_peg_06886__MW735835.1__217884_218525__hypothetical_protein
MNHFLTRLEGKLLVVLETNPSANLPYHNNEHMKQMWALARTIWEREEEDVGLGDSTWNYVVLMFACLFHDWDHSGGHDSDHYNVLRAREFVEELIAKNGYTLPGRVIKAIDDAIAVTEFPFVIQPKNRLEAVIRDADSLYATHRRDPTVIIDGLRQEMEVKFGNAISDQQMLDGHIDFMAKTTMFTKTAHDIWAANAQPFVEDLKRYVKERGN
>Pseudomonas_pPa_SNUABM_DT01_peg_06887__MW735835.1__218525_218830__hypothetical_protein
MSTHQVRSYTLSGAAMDVFTKLYHKGPQEDGDLPSKAGMTELIDLGLAKKDTRQDGINKLTKLGEHEAGVYFTQVAVNKQQEEAAAREAEEEDTTDEAEQA
>Pseudomonas_pPa_SNUABM_DT01_peg_06888__MW735835.1__218811_219107__hypothetical_protein
MKQSRRNFLRMIGVGAGAAIAAPVFALVPEPQVDLAALEAEYHQKVLDDLLTRIREGVYEQVQNSNYETALEAARGDAFANMLFQNRVVTPDEVGLFV
>Pseudomonas_pPa_SNUABM_DT01_peg_06889__MW735835.1__219138_219560__hypothetical_protein
MKKYSLFLAVAFASLTHIAPTQAAEIIGEVTAVVEKATCTLVAKEDTTGKTVVGGGAGAVGGAVVGRLIGGKKGTGWGALIGAGAGALIGNNMGDETYSCNLIITADGKRQMVDATTEKKLKQGDQITLIKTDDGKLSVM
>Pseudomonas_pPa_SNUABM_DT01_peg_06890__MW735835.1__219660_219938__hypothetical_protein
MSESPEEFGPLTPEQEQEMLRHPLNGQYIHELEEDVKYYSRVLKDTSEGDPVHRRFTAQLESTQRYINLRRRFDQYGVATIFDLDKVHDTRR
>Pseudomonas_pPa_SNUABM_DT01_peg_06891__MW735835.1__219968_220306__hypothetical_protein
MNKALDELMWAAHRAEGEAAHAIDNTEGMFIDIRDEQQLPVEGDIEGIHTFNLGVSMGIKTFLDHLSTAGYSIVTPDGDVIAPHSEGCKTEPLGETWQHWLLSGGKNLRVAE
>Pseudomonas_pPa_SNUABM_DT01_peg_06892__MW735835.1__220303_220659__hypothetical_protein
MKTAVDLHVRVKSVYLASTHHYKRLKGGKQLSRIRRCVKDVTTEVRPKQDAVNGINLIIEVRDRQFTGRLEGVLCKKTGTISFAVVDSQMSSYLKKKRFNVIGYELEARQTNLNRRKT
>Pseudomonas_pPa_SNUABM_DT01_peg_06893__MW735835.1__220671_220904__hypothetical_protein
MSENKSAVDFILDQADQFDPTTVPGFEERDKAGEFKNKTPSEIREILLNEAEMEDYNREEADAMEEEDRRNEERDDG
>Pseudomonas_pPa_SNUABM_DT01_peg_06894__MW735835.1__220897_221205__hypothetical_protein
MAEKDDQLAEDLRVPVGGFSVSTQLKAQLSGVKKLLETDYSKFKEKKAYRLKKIPDAAYFINYIAVCPNSGLPMALGFTVTTTGYAPQAMLLKDLKPEEVFF
>Pseudomonas_pPa_SNUABM_DT01_peg_06895__MW735835.1__221215_221538__hypothetical_protein
MSLKEDDPWAGTIDLTQASFGRGREIKVQLMVAHQLATMDFSGFKAKHCYRVRGQEDAVFYINEIQKHHESAMPEACGFLCIPGSLKPARVMLTELGGEVFIGPSVL
>Pseudomonas_pPa_SNUABM_DT01_peg_06896__MW735835.1__221519_221782__hypothetical_protein
MVLPYSKQKPSVGGLALMVPANDNKPDFVIIGDHTRLSVKASLWFKVRATVQHQWAYDQLKKFAEANEMSEPILVIIDYDHQVIKPK
>Pseudomonas_pPa_SNUABM_DT01_peg_06897__MW735835.1__221830_222639__hypothetical_protein
MYTAKSSGIVQYNANDSRVEILRPVNASERANPESFYQLEEFLTGTVIQMVATKDLNHFRQHENLHVWGKELYTMEMYVNLLRDVHRMVIVHGPNTEVFGPQPDQGFIMKSIGNKMHVGMQVTNQAVLMALDTHIAGIMADGTILREGTVSSFDSFVAMAQQRVDNALSIITTEASGCLRRQWDQAAGLEIHEIQHFYVRNTSTDWKDYLDLQRVMDILNVSHTTINRYRAGQVPAGCDPFPKPDRFRGRSPYWHKNTIDGWIVRRVME
>Pseudomonas_pPa_SNUABM_DT01_peg_06898__MW735835.1__222757_223674__Phage_tail_fiber_protein
MPPSFETLKTKFMALLVAISEHLDTKLDKTSAAVSADKLTNPFSLTLSGDLSGNVFIQGNTSINWNVTLVNSGVTAGVYPKVTVDAKGRVTGGELLIAADIPSLDAAKIGSGTFAVARIPTLDASKVGTGVFDPQRIPLPTKLAASRSFTMTGDGDWSVSGDLSGNLTGVLTLANSGVVAGTYGGATQIPQVTVDAKGRITGVTLVNIKAQTAIPVNEYVTVAAGGVKQYDLQTLLGAGHASFDKKTAEICVRAKDTNSASPMYQAYANAEALVSAGIKDERYVIIANQSTSALDLFVKVLVHPL
>Pseudomonas_pPa_SNUABM_DT01_peg_06899__MW735835.1__223685_226375__hypothetical_protein
MADISFDVAEGYYLAPFTANMLLSANVQSLQFSVNGAPPAISKYIAYDTLTPPNPFIAVTQDGTGNVVYDGGFPKFYNSVAPVAGINASITMEFKATRTAGATGNTYYYDAFTNKNVTIAIGDKLVYDMFQDNIDARVGIDAITAANPQTDPATYSLRDWGWPTSGSIKDQNGLAAHPSTALGTLPVGQWYHREFDLSQCAGHTFIKWSLAYEGEVAGTFATRFRDIYILDRDGNIKATLFKDVIDLPNSSSAEAGASGYTNLSKTLYDPRSQLSASFKYLYNAINWVANPKKVAAGNRKILILGDAISTGSYPVKGTTASGFNTSFTRLCAAAGFTPTFKDISDYAGSRLDPTAAELSQYTCVLLMSSQSGNIAYITDAAVQNLLAFREAGNGLIVVT…
>Pseudomonas_pPa_SNUABM_DT01_peg_06900__MW735835.1__226387_226836__hypothetical_protein
MSVALPKFTEPLEEIHYLKAFSNFDTRQIGKRQYMMLEEFSFDDEVFGKITVPKGFVTNYASLDALRNIVLFPVYALLADYGDMSATIHDYLYSKGSRITVNGELVRPTKEQADEIFYRALRSEGIARWRAGMFFYGVHLFAEDAYEED
>Pseudomonas_pPa_SNUABM_DT01_peg_06901__MW735835.1__226848_227537__hypothetical_protein
MRILLMAAANSKNGYPTDVLADIISQFTFKNNSIVDEKSKRNLTFTGGASVVDGQAVVPHGTGKYTQVAIDYFGAGDFTYEIHFTRTNPVSGEGMVLPCHWANGGLTSDDNRFSVLVAPDGSIGVCFATSGAAGAYTWRASAANVVGVLNREYHVVVERYNGIIKVFVDRVEVLSWSQPAPLWATTGNYLRDTYSGTGNAGHKWRNLRVAKRALYKHVIPAFVPFPAIP
>Pseudomonas_pPa_SNUABM_DT01_peg_06902__MW735835.1__227666_227875__hypothetical_protein
MYTVKHNRIIDNYIELLKAGLEKAMATFIARALSAKVILDVAVSDTGIHLNIWDNETTSEKAVVFAFKA
>Pseudomonas_pPa_SNUABM_DT01_peg_06903__MW735835.1__227976_228638__hypothetical_protein
MLDFSPLTLAIQRFTDNIKTLLSSAPVVYVGEYKGWAPSTIPTGWLLCDGSAVSRTEYADLFAEIGVAFGAGDGSTTFNLPDFRGRVPRGLTDLEAMGSTGGSDDVVLVEGNLPAHAHALGAEAQADTVMKLATTEISPVNVPTSTKNVFGPAFSGRTPVTTYTEPSSLASGEANYGSITTDLSGDTSTVGSGDPVDITPSYIGLRWIIAAVGVRATAVA
>Pseudomonas_pPa_SNUABM_DT01_peg_06904__MW735835.1__228773_229315__hypothetical_protein
MTTYLTEIARYAANLKTLLNNTAALMKTIRDSNSYRAQDVFRTFIIGTGGPSGTGGTGDMTVDNLGQTNNVYLHLKLPITNAQDKVSFLMRMEGYNYGASKIINVAWSGGMNGGSLLKATSGTHPVDVYVDANGNLVCSIFFTSIYYTTVNIETMCQDDSKRIIRGQLQGKVSLASQINF
>Pseudomonas_pPa_SNUABM_DT01_peg_06905__MW735835.1__229325_229888__hypothetical_protein
MTLTASILNYTSKVKAKIDKIIADKDIIGTDNVRGSIYRNIFKGFIRTVSTQEGGPSVSGDFPAVGTPFADNLNIYLHFRIPYNINVDSKMFWLNIRGYCFGGSQIIGTTAVGYSYAPTKQLLNTQVSSVQTAELYADTNGNVVLSILFPSIYYVTLEIDSMMVGNGTPIKRDMLQVKYSKSNRVVF
>Pseudomonas_pPa_SNUABM_DT01_peg_06906__MW735835.1__230043_229921__hypothetical_protein
MTHVTAATWVVVQAPLERMQLTPVEAKPFRVKTRAGSPPH
>Pseudomonas_pPa_SNUABM_DT01_peg_06907__MW735835.1__230072_230446__hypothetical_protein
MSASASLNALAQSSSRYLALLRDIILKGIPQVFTPSGRLTTGPLKEWYGTVTSVNGVWTANVQNAGFVQILHVDPQAVYNDTAYNQQVTASINSVSLTSISGRVIRDGGKAGPNCSVMVKVTGR
>Pseudomonas_pPa_SNUABM_DT01_peg_06908__MW735835.1__230453_231070__hypothetical_protein
MYYFYPAEKAFNHGASIWPTSVEVTDAVYAQLMIDLDNGYVLEVDENGHPYSVAPSEPSVKPIADLFQERLARLNNDYEAAVLYLKSTYPPSEVITWPVQIIEARAIFSWLDANPTLTIADMPESIAPFLVALSASRVALGYPSDLQHLAQRVIENDALFTPALANVTAVRHMTEKEMLAAVNANDSILLMAITWTFPYPPVVIE
>Pseudomonas_pPa_SNUABM_DT01_peg_06909__MW735835.1__231204_231079__hypothetical_protein
MNDTVDFVTGVGHDDANAVSVTHLEISQRDMVSMITAIMYR
>Pseudomonas_pPa_SNUABM_DT01_peg_06910__MW735835.1__231250_231549__hypothetical_protein
MFQLDPDAVYFVVMRTKEEMTKFAEYFTVKRGVMSVGGHRSSLGFNVDWMSKILLKPRTQPSPSVAAVVEKALPKAFTAIEIPPHIEKDDPYADLGYRR
>Pseudomonas_pPa_SNUABM_DT01_peg_06911__MW735835.1__231806_231603__hypothetical_protein
MRIVVAQREILNPFSHDWQIADPNVPFSLPSGLLVAFSFVGECFFHDIPLMDLWLCFHGYNVLLYNF
>Pseudomonas_pPa_SNUABM_DT01_peg_06912__MW735835.1__231825_232508__hypothetical_protein
MGKALDEPEHEVVNDEQGRPIKIYGYSGNSSAGSVAHTDRGDMSISDIIDLRNGVPRGTTSRDLAIDPGIRARTRLETRGQKIKRAAVRTYLILLTLILAAVGSLGYYIYHQTFEVPGKRLTDYRPCSYVDEKLGLEITGRREFSYLERSLFGVHYRLEKDISERTQIDIRGEAITAVGLTGDKAKPFWAKFADMGERGIMILDPANQYVFTTKKKAVVIDYDQFCR
>Pseudomonas_pPa_SNUABM_DT01_peg_06913__MW735835.1__232577_232786__hypothetical_protein
MADIDASVKNIQQSIAALLERVNKGEVLSKEEAQALLECRKQFDQLKQVDTYKEILRGTKLKELTDKWA
>Pseudomonas_pPa_SNUABM_DT01_peg_06914__MW735835.1__232795_233154__hypothetical_protein
MSNRNLAACYDTVIYFQDKGKPRQYIKAIGKDLLEFIYFTENLDEAKLFRPHVGWAGEGIDYDSYHNAFNILVQRLRKDDKYRVALGNEIFDETNNQTVVAAMRIEHTDRLTTVLMPQE
>Pseudomonas_pPa_SNUABM_DT01_peg_06915__MW735835.1__233157_233513__hypothetical_protein
MSKSEEPIVVIKWLHSSSGRSKRSEIVNQGCFVLEHEATGRFYLGQSDNVSKDVDKQLSQLANGKHPNKILNVLYEKDNEIRVFEYPQKAKKKRVTLMRELIEKAGYLCLNPRDVRNV
>Pseudomonas_pPa_SNUABM_DT01_peg_06916__MW735835.1__233506_234012__hypothetical_protein
MYKDLKLPKLVQQILLVTRDHILSSSAKCHMLVLATPKFLKDNPHLKPSAFEHAIFGPVVVLNITPQAIGPITLGDDFISFEARYSGALLTNFVTMGDIVGLYSPEEGSVMIDVGVVNLIGDTGMGDGSVGMIAARPLNSYEPAESEAQVQTQPVQPPRERPSLKVVK
>Pseudomonas_pPa_SNUABM_DT01_peg_06917__MW735835.1__234009_234431__hypothetical_protein
MSQIALFDDGRKEPVEYAFGVPVQVLIPDSHGLTQAEVDDLMPSAALPIFTTYPKRNLRPGLADFYAKLKPAKIGYLRASGFVKGNEGWVLHGRIEYGDNVRSELLTDPRLVVLSVDIERGDPSKGRKAIGLDRMMVSPK
>Pseudomonas_pPa_SNUABM_DT01_peg_06918__MW735835.1__234441_236435__DNA_ligase_(NAD(+))_(EC_6.5.1.2)
MDNRIEALRAEISRLNDLYYNEGDSGVEDAVYDSLKKELRELEGETDDPLSPLNIIGAPVAGGFDKVKHLTPMQSLGNVYNETELTDWCDNLEYPACAQMELKHDGLAIDLLYDKTHLKYAATRGDGEVGDDITDNAIYFEGVPEQLRGFSGKVEIRGEAVIPHKHFKRVCELRESLGKKVYANPRNMVAGLARKKEGAELQGMGIRFIAYDAVIHTDEGPLSVPMSYFQQDLQSQFYISLPVWEGLTSDIVNIVETIDDVAETRETLGHDIDGLVLKLIKPEDRKALGSRSTSPRWAVAYKFEAQTTTSVLQSVELQVGRTGAITPVAKIKPVKLCGVTISSVTLHNFEEIERLDLRLLDTVVVSRRGDVIPKIESVITALRTDEHGIIPIPTECPCC…
>Pseudomonas_pPa_SNUABM_DT01_peg_06919__MW735835.1__236449_236913__hypothetical_protein
MSTQQLIMFDKPLTIEEAVQAAPDQALALPWGVQSMVADTVRHMVLLASSISEHYRYALGLSGGIAQYLYDQPAGAITNPDLFLRTAQVGSLIGHFDGLETHAIQAEIPEDEQCMMLLVINDDKLVVGYLLTKLREYGDHINVNNVLPKTKAAQ
>Pseudomonas_pPa_SNUABM_DT01_peg_06920__MW735835.1__236914_237474__hypothetical_protein
MEIFNKLVDALRAAQNDDIQLTLTGKAGQGNLTARVHYKRDNLLTKILYRHDLSRLGPNSEELAMYCAGLERPQQHMWTKIPGRQMVELARVTGSLGVNPDMYLPACCDIGGLVLKGYDEFPHTSAYLRQWSAKGKGIGLELIVLYRSEAEVHVFESSINYYIQPDMDKLVASLKKIHEAGALKVG
>Pseudomonas_pPa_SNUABM_DT01_peg_06921__MW735835.1__237475_237990__hypothetical_protein
MVKVSLIYAQNEDGAIGLKGSHPMPWHFPEDMQRFAALTKGKAMVMGSSTFDSLPRILPGRFHYVMTRSQGLPRLGRLDQVQFLNSLEQVFEKATLHAEELFVIGGGDILNQAMHWADTIYRTVVLNTPLRGRELAKVKKPGEDPIWKRFKLTDTQRIDDRLIFETYERII
>Pseudomonas_pPa_SNUABM_DT01_peg_06922__MW735835.1__238001_238345__hypothetical_protein
MKKWLLVMLSLLCTSAFAEEQRFVMEPAHCKVLRLHALKAITGKQTGVVYPQYVRERVEDSQSLVAGERLIYMDILPYSLEMAYEYYHNDFNDSTPYEEVIYDNCMKRVGDVAQ
>Pseudomonas_pPa_SNUABM_DT01_peg_06923__MW735835.1__238430_239590__hypothetical_protein
MASSSQLSAKFAALLVAIAGKINGKLDAGAKAADSALLDGKNITQVGAAAIAANLGGVNGRKGELPFFTQDGVPMALGSAELLTQLRMANDDTTIANLKSASVSFSEIFNKWKRISHGSNLVFPNIPAELDGWSYDSGTDRISSTINSVSLIGIISTDRFDSYEFETIMKSTAADDDGVGMCLAFKTIGSREYTLSVMISAGGISPAGGVVNGQLPLVMVAVNYGQGAANGQEILAVQNLGVPAQMWNNGADFAAGVRVVAKRTITNQLEITCTRADGSPWPTPFYWTGALPTIFQTKCPIGYLAISQPGATWQNVKLPTSKADIIDMRDLTVWRYLNNNWVNAGKANNAGVLTPGRLYKNNIGTMGSYYLDFEGNFITLGVPNVL
>Pseudomonas_pPa_SNUABM_DT01_peg_06924__MW735835.1__239754_240236__hypothetical_protein
MSKGKYVIPVILGQPGSELYLVKGDLPPRQGMALVRLTGERQLNAKDEKELDKLIERMGPPKNRPARLTELTFLNDTVITLVDQHEATLVQGYINNTLPGAFRAPELNNWYIFERQGDLTPLKLARFAINLLERSQRMELLGNLSGKSVSFTHYKYDNFR
>Pseudomonas_pPa_SNUABM_DT01_peg_06925__MW735835.1__240329_241429__hypothetical_protein
MSQQTERYNIFYPAISVGDVQASFGEGRRIGITMQDVAEIVKVTENLSQVPDVSELRIVQRNNKPCVKLGKVLVGVLMWPPVEELANWEQWENSFVIEAPAWLKEMAMAQKIAEKGVVTETMASIWIKEMREKLVALNPDDSTLIYFDSLSEIVPNIDKVGDTHVVVPNAENMTEDMIDASRSLLLYTDTFSTANIQSIRRKISLRPWTARHLPKWFLETDCHLTKAGRAMLAYHLTLAAAIDPPVEEEKYFHTKEPKQLTAYGVELVLDANGRQLALTQAFESLWLKVEDGQMFDLQVNRHQLPDEWKGFFRKQAVEISGVIRKGEGGVIELKNPIVRLGLKNEFADIVTYSINPSADIPRNKKV
>Pseudomonas_pPa_SNUABM_DT01_peg_06926__MW735835.1__241432_241890__hypothetical_protein
MAIHMMLVAFGTNDPSTDNAALLKHCGWNPETEGRTIDGAVQQYQVDTEVPGVKIRIVSIMDRQIAAENVTVVFENAFPEELSHEEYMTRIDKIEAILQEFYKRISLPEDFNTTYYNLNGDTAVVLPGMAGNLTAALASSRKEDIKAQNETE
>Pseudomonas_pPa_SNUABM_DT01_peg_06927__MW735835.1__241877_242140__hypothetical_protein
MKLNEVFIVTAIVGIIATSVGWADPDGAKQLLESEGFTGVQIKGRTFFGCGKTDIWRTEFSAKNPREIPVHGVICKSVTGEAYIRRK
>Pseudomonas_pPa_SNUABM_DT01_peg_06928__MW735835.1__242144_242572__hypothetical_protein
MQQVRVGVGVIIMRDNKILMGKRKGSHGAGCYSVPGGHLEFGENIGACAKREVLEETGIVLLDPLVQGGYTNDIFSEEGKHYATLFVVSRFNEGEAQNLEPEKCDGWAWYDMADLPQPLFLPFQNYMDKVHEHLFGREKLTA
>Pseudomonas_pPa_SNUABM_DT01_peg_06929__MW735835.1__242582_242854__hypothetical_protein
MCKRLGKKHFQYVGTDGLDKLKQDKSHWNPKRRLWDTYRVQILLAHTNLRDVYWNPQHKTPAGIEKKLTRAKAAYYAKLEKYYERTGNGK
>Pseudomonas_pPa_SNUABM_DT01_peg_06930__MW735835.1__242894_244765__hypothetical_protein
MTEAIQYHEALDELRAASEALLKDGAGVIFTTQCRKKLGEQYLRAMANAAKELNMDVNEVVTHFRCSTCSRFMARVGHLVISNPENPFAVRSVFWNPAVVTDPLMKLVVAEMKRYVESARIQNVYNVDGPYKQYTEVTNLGGKEFRHYFIPQAVLTHRVPVLNNPISIADFSKKFDQVAALIRFTGEVSLDTVMYVDGLFQARMIEHVGASEKTMGDLKALLASLQVAKSTSDYGLAQGDYNKETILVNTIWMAALRNMNMLSIRGSILGKLLAFTHDALAKGAREAQLDGIKKFWATQTDGLHYQRTTREASESQLSKTARFLEEGGWNESLKQVEAAELDLPVLWQAKEAWTFEEGHKAISNDFAAFAAKKGVELNDPTQPKPIDLGYFINEVLPFV…
>Pseudomonas_pPa_SNUABM_DT01_peg_06931__MW735835.1__244857_245984__hypothetical_protein
MLKPTPLVRTKRDEMTFGILPEYVPQDLVGNMKGDARLYSSDEIYNLMMKMDEGFVGMRRSVIDKTEAVRQLILYALATKLIGGVLHYAVYQRAAGAEAQLKDGFSIGFGGHVEKKDLCSHVSLDEHGNEVEVEEVPSSFYSTMRSGIRELQEEVLFYHPSDVERPFTQEEILNHIGAGFGYRQFALVEVEKLSEEQQVASKYNHAHFAVIDADIPGAGALVVEKDVFFAGDAFRELFQQEPIRRVQGAQLGSNVVPFAFISDRDVEGKPGFVGNTHLGLAAILRVEGDISFKVLEEKYTTIGWKTKEELLELRSRCEPWTQYLLEHIDAIELIARNECFTQPPQMQAAPTVEELAAKQAEIPAEEGLVGDETVH
>Pseudomonas_pPa_SNUABM_DT01_peg_06932__MW735835.1__246063_246992__hypothetical_protein
MSDKKPATVFIVHRNDAVLPDEVRKNYNIFEMSEKWSLSALTPENFALINPEDKVVGVGYTKDAEDAFGFIDPDYEKLSMDAAKRFYARPTVAHFLGLLLGWSMVNEELESYDDGDGASWTRVDDECWYGDIDSVILNLVMPKDGGGACGCGSNYAAVLSLDKFLRTQMNHPFISKDEDDIRKGHLEDTVYREDLLGHAFWFIAYVMDAAGMTEHGSGIRHGWLQLKGVLLALLIGESIRMSTSQDEEEPVDQEVHDEFNPTKEKAMEAAIHLDKDLQMLMAGTWVPDRHSCEAALDNVGVVRRFIESK
>Pseudomonas_pPa_SNUABM_DT01_peg_06933__MW735835.1__247034_248263__hypothetical_protein
MPAQVNINNYDNHLVITATDQSNLVDHVPAMVYKAVLRPYGIVLIKDRPTFTLPQLRFGRHKRFFTQISNSYDRDGRGTGVLLAGEKGTGKSLMAEELGAWMIKQDLPVIMVSEPMSAEDLSVVIKAVGPCMVLFDEFGKVYHDVHERERLLTLFSDTSFVGVMFVITGNAASEFSEFLVHRPQRFLYCINYHSGVDEETMEDILTTMQVKPEMHELFREYRVDSRTLNIDSLMCVVRQSADCKTPEELVERCEILNVPELPKKRWYIKDVVQLSTDTEEVKPFGWDFNANRVGFIGLIEGRVMEARHIRDPEGRRTSVEYQVSADNSDVKIVVEGMRTFEVTLTYGYMRPCFDAVKHGEPHPEAVLTRENNLMVPSRAGGFGTFHSEATVDSGSPREP…
>Pseudomonas_pPa_SNUABM_DT01_peg_06934__MW735835.1__248303_248620__hypothetical_protein
MQVKNLSNIAEALKAVSKEGKVTLVIDTLKKRDSAAVGKVGDVYFQLSFDSLADGIKAGRSVELNVETGEAVLLDVPVQPVTKAVEPTSRPGRSCSSRISNKDMM
>Pseudomonas_pPa_SNUABM_DT01_peg_06935__MW735835.1__248679_249209__hypothetical_protein
MTTIVYHQGAIYADQVHVRAGTPCTSHLAVKIFTSADKQFAYGVSGRAIAPKERESLEQILRKGLEKLLVANMGDSIMTPMIFSEEEIERLSDFGGWVIMTKTRAFIWLSRMIREATGATMGAGTGCWLVCGMIYGGMKPEKAILNTGDLDCCTGGGVNKISAKSLKPFVIKGESK
>Pseudomonas_pPa_SNUABM_DT01_peg_06936__MW735835.1__249206_249787__hypothetical_protein
MTLAVWLDDEVGLQAQANPMEGVYFRLPEDNFDRCFSKYGFVYSLKEFEINYPAVVENRLPPIPRHINNASSQLVYMLIDHYGEVWQIDYWSDREGRVNAPQMSIFSMPAGKVKTLVACTDEGDLELLTGFVMANRNKDEINQFIFDKKLGHGKRLTWLSKKDIVERLNKEFPLEKDPGESNPFAQAIATPSP
>Pseudomonas_pPa_SNUABM_DT01_peg_06937__MW735835.1__249926_250159__hypothetical_protein
MLLSPVIGLLCRPNVLSFAWKALIKAVAFEPPPTEPSWTRPHPKETASSRSEHSGPCLTDKARGMVATERLDLMYIC
>Pseudomonas_pPa_SNUABM_DT01_peg_06938__MW735835.1__250800_251138__hypothetical_protein
MVTNPETFIMSLTPLVQVTTSFANSSSPGSLDNRERWQAARITASHINTFLVLMTRCPKEAFSGEEFESAKHLMTTFQAACGIFIDGLHTATTVEQLLEINQEFYSMCCAKG
>Pseudomonas_pPa_SNUABM_DT01_peg_06939__MW735835.1__251144_251794__hypothetical_protein
MTIRTLLCAGAQTNKTYLPGPQNLAFGTMEDRGYFGEVSSADLATSAELATLVDLDSIGTIMNPAASWLKFAHKGKVLYIAKQPLRRGLTIAQYSARGLIYGRDVTIKDIPFKVRFMTGGDADPATVGGGEWNDLMYPVCSARPAGQPIWANFSEATLMVNNADVGRATFCQELRSGSTFHIYRGYTSLQTFAAAVANSDMNNYGWRPVLEYTGSL
>Pseudomonas_pPa_SNUABM_DT01_peg_06940__MW735835.1__251910_252632__hypothetical_protein
MNATKTALIAGAGVLGVAAVAGLGWRCLKSRNKAKAVEPVAAVPVVPPVTKKPETVEVKELSTLSLRKAGDPVLSAVADMMDNNWNLGNHPVTEEAVVEEVVTEAVVAPNDKVEEIQDGEGQPLVSVSRVRVPDQSTEAEPDMTPVFWKNFLANIKRPDVIAVESKSDFAVHDTKRAKGFHRCTLDGVEGVLHVTKSHTTALIHLGGTEFSGISTSSSRFQGKGLRNLNADQAKNFLAGR
>Pseudomonas_pPa_SNUABM_DT01_peg_06941__MW735835.1__253151_252684__hypothetical_protein
MPHLYHGSGYRQPELKPGIAYTGIKVEWDTTESNEWLYATTLLEEAIAQGFASVVEKHYKLNRFKSAGNDIMLCFEGKVPSKQELEKLQVYLYKIDWDRALWVKVDNLYNGILNEYKTKETISASMIDSCTEVDLKAWLARKKLTITSDRAALNW
>Pseudomonas_pPa_SNUABM_DT01_peg_06942__MW735835.1__253214_253756__hypothetical_protein
MKKLLVFREGVHPDPRELDDFLYDSELFRSDFLDLSPEEKFEHYSDNLSLHTSTWEVVFKDDDKYDFWHFLCVGSDTYAFDEPAFIATFDFFPKELINVRCCNCRAVFHKDNYMVVIYRLPKAVSHLVDLHLKYRLESFKDGKYHYDLPKDDLGSVNVQMEEAEVSEGDETSNPKHRTRS
>Pseudomonas_pPa_SNUABM_DT01_peg_06943__MW735835.1__253773_254198__hypothetical_protein
MAIRAGGNKEYAYQNLVQSVYAMIYSIYREKGLQKEFYTSLMPKHIDEWAKTLEYRGALATAANATKCVFAQPGVTEGRRMYFLLGDLVYNRLSEDEHLRLELSEMMFDLIADQAEPSIKPVVFADGDRIVNLFTLRFENT
>Pseudomonas_pPa_SNUABM_DT01_peg_06944__MW735835.1__254254_254661__hypothetical_protein
MPVKKSIAAEVKPAAKPAVKKPAVKKPAAKKPAAKPAAKAPVASIKVPAKVAAAAAKPATKKAATKRKPVDQIPAALKEILASFKTGGLSRTESLGGKVSKAQKEALARVAKKYDITPSELVAALVINFLSVADV
>Pseudomonas_pPa_SNUABM_DT01_peg_06945__MW735835.1__254741_255247__hypothetical_protein
MGKVFTGTVLKYGLLALVLLGGLYYWIDWSLDKVTEVANQKTTIEERDKTITDLRQQITDYVTGKQHTDNGYADIEQDQVDLLCAARYKAPPPVAPVAPKPEIVEVVKWRDRTTQCPTTDPEKAEPFDPNTSELRPVNEEIALQSLNNTWKAYCLAVNNKEEICAPFR
>Pseudomonas_pPa_SNUABM_DT01_peg_06946__MW735835.1__255229_255522__hypothetical_protein
MCSIPLTGRPKVPPPSGLLLLAVLLVLPFLHGCGNNQYKAVPECAITTPPDVKRFAQGNPDERLVLMSNAYISQTKNVNDCNAKIRLVNASNKAVDN
>Pseudomonas_pPa_SNUABM_DT01_peg_06947__MW735835.1__255634_255762__hypothetical_protein
MIFQIINLLSAVSVISINCPFADKAVITEVFKFAKRIISAVI
>Pseudomonas_pPa_SNUABM_DT01_peg_06948__MW735835.1__255773_255937__hypothetical_protein
MSLQNAVISVAIVGSGVGVYYLAKHYIQKKKEAEAREVVSKLIADVPEIIKPSR
>Pseudomonas_pPa_SNUABM_DT01_peg_06949__MW735835.1__255972_256343__hypothetical_protein
MSYLDSVVSVFAPVIRLWADNRSILTEYAAGALVAVSIELNKDEESDDVDLIVRALHGEILHQERFTYNFEKLKGYAETANNLTVHGLRKEDQPQYRSKAVIGSKTILLTLDWTPLEDNSSQH
>Pseudomonas_pPa_SNUABM_DT01_peg_06950__MW735835.1__256376_257038__hypothetical_protein
MYTNYTIIVDAREIAEAQVNTAEPFKDLFVTRLPSECEEVGYERVNDTLIVKYEENEDGRMMITAQMPYELHDHLPRIFGVIMKLHYGVTKIKLGNKTMRIDVIVNDPTGVYYNEAVLGGKIVRHETAGSVFIRMGDTYSAVSDIALKVIYERFVRRGTGVFIPDHYLVRFVINGRYIYEPMARLFGDAEVAASFNSAIEAADWVEKSNIILKQLGDLTS
>Pseudomonas_pPa_SNUABM_DT01_peg_06951__MW735835.1__257035_257346__hypothetical_protein
MMNVYHEQEGLVFRKIKGEAGISYIAVPVEQVPDTTKEVPYDLLVRHGNPHTGNCGYYPLSLLLATPDRRWYAAQRANKRPPTEEWVRRTLIALEFGGLPVIH
>Pseudomonas_pPa_SNUABM_DT01_peg_06952__MW735835.1__258511_257396__hypothetical_protein
MKSALMQDLLPTDARLAGKTLLASLENIELIDELAEQKARVVEDATTLAMRIGNDYPENPLVHQGMMQMLIGLAGDDVQVSQESGLLGALTKLSGFWSKPKPDPKYIPDEEKSDWSQRDKAIRQFLQEMEKTYLNQSWLGKQKFVEGTVPAKDFSGTFQIDGKPVTDPLANIEQHNKNLSAFIKTWEPQVKKLNDQVQAIHKRTVAATAGAAEDDEEAIAIVRKAVEEFNALPDPLDKFPTFNSTALGNQIPYVDDKHGWIQVKAKMEVTPSDTLPALDKEGIHKVALLVKEIMTNAKFFPRMEWLPWLDFKGGDRFSNWIYEADYSTYEDYYDRFYWQGARDCWQDGLEYLNPKHKVVTGLIKWMDRSIK
>Pseudomonas_pPa_SNUABM_DT01_peg_06953__MW735835.1__260674_258554__hypothetical_protein
MYASFSRMLGIVSVKETDSHIIVNGIPGLRFSKDIYNAWKTSKISSNIFTSVSRSSVKFPKFFAIEVLHIIEELMEARRTFVGRRLLAKVHEELVKSTWLHNIGVTGFKPRVDYSKLGDLNVTLFHYQHKFLQEYDRRTFEYALKGMLMDVAAGGGKTITNYALGHCLGADTKVMVVPKNSVYDVWVKTIKMLFKKGVPDYWHSLSGEAPTPGKEYYIVHYDYLEKFLEFVRVNKGNFGQVFVAIDESHNFNEQSDRTSFLIDICTTLKARDVVHASGTPFKAMGSEAITLLATICNDFTKEVENAFRKIFGKEAKKALSILANRIGIVSFKVVKEEVETPGVDTEEVKIAIKNGSEYTLTSVRDKMSKFIEERLKYYRDGMKEYEGLYFKCMDLHEAT…
>Pseudomonas_pPa_SNUABM_DT01_peg_06954__MW735835.1__260719_262299__hypothetical_protein
MTQKTTAQPSAAEMLREAQNYRTSLEALMSVGRGLLLSPSMENDAAASFKVLTENVLEEANHQADLQVVDGVEEPAAQVELIMQDVLTPRLTEVEQIEQALAIKAENDEPVPFTTRDAETSASMESLAQSEILGLFHENIKTVGTMLSMESATADMVRPQVLAIAKRAGEGLAALGISMEDLEQTQVIGEMQDAVARIETLVEKARESADEIAENARAAAAEVGSEGGDPLGDLIEQHRADRPTGANLDDGTTTSTVDTAIPGKDASGDAGLDEGGAVGDAGDGSGDLQEPDAGGADLGAGGDDLTGGDAGDDLGAGADGDGTDLDLEGGDGSDLNDAGAGDGTDGLGDGSGDDLGDGTDGGDAGTGDDLDLGDGTDGGTGDDLEGGDVNSGDADGSPV…
>Pseudomonas_pPa_SNUABM_DT01_peg_06955__MW735835.1__262813_263181__hypothetical_protein
MELYTVALSQWRKAKERQIELFDITVKSGKEKLFAPDDQVLWAYKRGEVTDEQYTKLYFQRLKKNIAAHPDVFESFLQLEGPLAVACYCRAGKFCHRHLFVEFMVEVADDNGYELKVRGEIL
>Pseudomonas_pPa_SNUABM_DT01_peg_06956__MW735835.1__263216_263641__hypothetical_protein
MNFLLRAAALLPKIPQYNIAHELTMTVAGPNNMDNRGYAGGRSANIGTGSAIGALSNYSFFGNQLYAIVNRWEGNEIRVEIDQQTAGATIPDIKAIIVGTARYDLYARGGNQYSNTYGLYFRGEAGKFPPNGPNVPVKFVL
>Pseudomonas_pPa_SNUABM_DT01_peg_06957__MW735835.1__263656_264219__hypothetical_protein
MACKTDNFKFDPDKTALENLFALIYRTNRVKLNPNFVDVETPRALEDGEDDDGDNTVIKVVAKAGGPFKGQEDLYYARADINTHYPTFTIDLKDVMGIHDKSALIAYLDGRFNLVDGEFDIDINDPFQSLMQFGDVDIFAKETSLIYIGQKKIHLFWSEGIRRVTDEGRLRITDEGQIRFVELGTLD
>Pseudomonas_pPa_SNUABM_DT01_peg_06958__MW735835.1__265520_264267__hypothetical_protein
IINTLMSEIGTKETPAGAQAKADAALAAANTAADAKIAAAVDPLDDRVTALEAQVGEGSNFLTATSDLGANPVAVASDEVVYVAAEVNAGTATYSVVRNAGELTVQVDPDLNGTFEAPAEPLDSGVLAALDAALTAASAVDGTTYFVTASTDPKTLKQHLESGVAATGAAAAAAQAAQATADGAAAAAAAAAAELPNKLGKTETAADSAKLEGKTLLEVVAMASGEVDLGNVVLKTDDFGQYSVGGQTLTALIAALQAADGNNADSITAVQTALDAFIAAKASTAEAIAGTDDVKYITALGLKASVDGAIAALVDGAPTALDTLKELADALANQNDAVAALTLVIDGKLGKTEQAADSAKLGGKTLATVESERDAAIAAANAPLNTAIAQNTSDIEALA…
>Bacillus_vB_BspM_Internexus_peg_08085__MW749003.1__3_608__Phage_DNA_helicase_or_terminase	_large_subunit_(ACLAME_686)
MYDYSTRNLSFIKIWKFLKDQGIKNNKFFLKLNDETLQGVDPYDPNLTDEQKVRIQVEVMTNFWYFLREVVRIPESGGSIHFMLHRANLGQMFLMENNIDMIEILPRQNGKTIGAVCRYIWVYHWATKNTHMIFSNKQYADSQLNIKRFNDITELLPSYLKTHLDPKKDTNNLAQISCAKNNNKIDAMSTARTVTDADKLG
>Bacillus_vB_BspM_Internexus_peg_08086__MW749003.1__1597_1716__hypothetical_protein
MSAAPALSKASEAAQRNGTPYGKLITTTPKLLGNTLVIM
>Bacillus_vB_BspM_Internexus_peg_08087__MW749003.1__1749_1844__hypothetical_protein
MDNQHPSIVVYNNEGSTTIETTLTDRCDNAS
>Bacillus_vB_BspM_Internexus_peg_08088__MW749003.1__1991_3205__hypothetical_protein
MNDLDTEMGKYCKGMIDDACPFDEAWYDWDIDEIKKYIEQNSRNDFVYLVFNYKELGHDDKWYQKQCRQLNNDLLKIKREILLEWTLANDTSPFSEEQLAEIGQHAGEPIGKFYVMKRYKFEIFSEMRNIFKKSWLIGIDIGAGLNRDFTVISIIDPKDMVQKAVFRSNNISLPDLKDLVIHLVLEFCPNGVIIPERNNLGISLIQDLLRSEVANNLYYEVREVKGEKKVDDPKRSSKKTVKTKTRVYGVTTSKDSRDIMINEILSNAVNDTPHVFTSKYIFEELRTLERNKKGKIEHRDGGHDDTLFSWLVACYAFLYGNNINKFVKVISDGDNNENEENNKDRARNIYALSKINTGKKSQSEILLEMYKNESRFFEDHNENDNNIRKQKRMKSLNFI…
>Bacillus_vB_BspM_Internexus_peg_08089__MW749003.1__3315_4085__hypothetical_protein
MAEMMDEQEAKFLTDEDIDHVITSLSDDIIFDSLKEQISNVFVQSDSNPVYYITYFTGKYNYIMNKYSEYEEVCEKIKEIREEFYEKLKTLIEEKFDFTLNLPAFFDDEEKFNIIGNLYDFFIIRNKVNSVNVISGYIDKEIKDLIKYYKPLIDKKDLTYNNIKKTINKDIAVIICKLPDIISNLTVESGFDLVQLMIDDEQEITNMVIGSLFDENTEYINIGESFIDNILNAIKKNEVYYLQARTQLVNKYSDKK
>Bacillus_vB_BspM_Internexus_peg_08090__MW749003.1__4106_4816__hypothetical_protein
MAIIDSKNNDMIKTMKGLQESSESLLKTFKDLGLDKENKEEFEELEKSANEIKQEFDTIATIEEEVKKYSGCSAFIKQLEEVLEDDSQSEELKEKIKRQIFMIKSSYNFKAFSELQPTLKPKTLLNNYKALRNKAENKLKNNDTFTFNTSFYLEKMIKGVLPDDLKSYSRMTASYIYAFINTASLKRGGYAIFVGFLINNINNLDKEYPEKQELVDNLIKLTQLLKDELISNAKWK
>Bacillus_vB_BspM_Internexus_peg_08091__MW749003.1__4917_5663__hypothetical_protein
MKYNFLKKVDNKIIFDGEYMEVYIPKDYFSKGIASYHGDMVNTLGVFNFMVYTQPKESKNKGEIHLLKLPMEIKFEFTTYHDISTKLRADLDKDDYRVFQLEKGSVFIDNVIKEQSAENSKKFIYLLHGGKLPKSLKYSDIIDLYHESISLNKVKLNNPSVIFELIIAELCRYRNNTEVPFRMMIGKENAKVSDYDYNNIALKKLPAINSTFNAMTFEDINQAIISSIRKTRNNENENPSPVERIIKY
>Bacillus_vB_BspM_Internexus_peg_08092__MW749003.1__5729_8692__hypothetical_protein
MATEASTSQSISTGTEVSPTWLHPSVTSVINSEEITYQSGSGQQKMLSIFTSEKGEDNKLVLYTDPDEFIAKTGNPNLKKYGQSAYNIINWLKAGGEVYGMRVMPDNAGFAHAFLNVLSKVDTKKVKDKDGNAVSYKNVTLKPAVAYSDVNNVSETLLNYELNKDRSADETIDGFKNHLLFAVYPTGRGSAYNNLGFRITLNTSYDEQHDFRVYNFEVIRYDEYNTANIIEGPFYVSLSPDALSSSNESMFIADVVNKYSTHLRCMFNEDAFLDLCRTINPDVSPSKIDPLTGKTRTVRGVVDTFYSNITKKFEDTHISLHRYDTNGNVMTDSNDNPILNIIDAGDLIEQSILLADNTYRKRMYERYLAGIDYMKQVFNSIENNDYNTIITKLLYTPDG…
>Bacillus_vB_BspM_Internexus_peg_08093__MW749003.1__8802_9599__hypothetical_protein
MIKQGNVRVFDSSLAQQQSFFTGGLNLKQLAFDPLVTGYAFIVWTKLPKWIVQEYPGFKAMTEKNFKGFTGLEDMELQTQQYQYGFANNDYNVAAGITKNNTEFTLRHQEYSGSPIKNMYQFWVSSISDPETGIATYPKVYGMEYAAKNHTGELMYIVTRPDVNNTEKRNIEQAVYYTNVMPKRIPLSHFDYTQGEHNLVELEIPFSGNMHISSKVDNYAKKLLATTYSFVTAGLFDPEKANVGGRYLSEFNNSAGSVQQGLGDI
>Bacillus_vB_BspM_Internexus_peg_08094__MW749003.1__11864_9651__hypothetical_protein
MEKGDEMADPRGKIDGLEHKINNQIFGTDTSDNFENDTKEISNSINKIIDQNKSYTTPNMMDFLNASEFNNDANMSGEKPKKKFDKGQLEKVLSKENLSQLMGFEKERISRYSDYSIIYSYIPQLAECINVYRDSIMSPDDLTKDSLNIRYKSDKVKDELSNDVIKNTNFLVKKYKLNKRAKNIIRKTLTLGDYFVAVLKYDEEFNKMLLTEDNKDLFNSNNEEPQNSRFIMKEDIDDKDLKMLFETNLNEKSEYNYNQIKSEISSVINKNIDYEDDPRKALLNLSADGLSQLNKKKNKENDEDEFTHFGIKGSIIRMLSPENVIKLEVDGINFGYIHIEKTDEIATQGSGTTAISDFFNSRVDIEQSNHKDREEIIANVFIKGISKKIDNEFIKDNKE…
>Bacillus_vB_BspM_Internexus_peg_08095__MW749003.1__12650_11934__hypothetical_protein
MIVLSDANEVKEFCKLLNDLNQYMKKVHNSREHYNYINGVIIANGHEQLTPYITAYPIYSKKNAFLEDIINNCKFSIRGSDYYAFFKEYKNNITEVRIDNNYIEFNTNVPLVEQRYEFIDDSNRFKIENYKLLGEFQLNSDQTEVIKEYKNSPFSIYFYPNTGNCTIDEKLEDDDSYIRIIYNKKFLVGFKGTKTSKQDIYFKLYDYNSDENLYIIEIIVPSNNIEVKQYILITDIAE
>Bacillus_vB_BspM_Internexus_peg_08096__MW749003.1__12986_12708__hypothetical_protein;_RBL05959
MSIKLKIIKDEPKKLKFKDISDGYFLVRDDDMAWMVNYDSCTSRIFLVNLKDLNVKVFSNKEEFKFGLNWDSITILSPKQVNLNIGFQWKDK
>Bacillus_vB_BspM_Internexus_peg_08097__MW749003.1__13215_13000__hypothetical_protein
MKKGNCYNKLVNDLDLVVAETSEFNLTRNKVYLVHENAGVNQIIITNDKGLYETYATEYFRFYEGEPIEDY
>Bacillus_vB_BspM_Internexus_peg_08098__MW749003.1__13462_13226__hypothetical_protein
MDTINIFLGVEFMIVNVAAFSLLYKYRSLMDKYNEERTKTEYLSNENIRINSHNNLLEHQNKRLKKSQFKNKEQITSK
>Bacillus_vB_BspM_Internexus_peg_08099__MW749003.1__14069_13476__hypothetical_protein
MTKIFFDTEFTGLHQETSLISIGLVAENGRSFYAEFNDYNKDQVDEWLQENVIDKLLYNGYNQFNNFKSNRDDYTVTMKGNSKEIKEALETWLEQFDYIDMWSDCLSYDWILFNNLFGSAFDIPDNINYIPFDICTLFKILDIDPDINREEYIGLPFSENKHNALHDAKVIKECYYKLNSAYHRKVINKRALVSKKH
>Bacillus_vB_BspM_Internexus_peg_08100__MW749003.1__15747_14083__hypothetical_protein
MVQMINTHYFYPDRKSKDGFDKVLFIVKDENGNKRCETIEKPVIEYYITKPQYWDGKLRNYIEKDKVLPIKCYAKDLYKSIITTLNDQNLTNYFWDTIKSGGYGIGKKLNRIHLDYRLHGSDVNIQDYYISQFLKKHPADKNNFGLTKVVYDIEVDIEKIVGFPEPEEAEAPVNIMTLIDMDNLNCYTLCLKYNHDTYVETMSNLDSIKSELEERYKKILKGRKMNFIIEEWESEIHMIKRFYDLINIEIKPDFVLAWNGHGFDNPYLMNRIMRLGHNPEDIMCPKEFKYKRVSYRKDTFNQDPSDNGNEMNVTSYSVYLDAMNLYANLRKGMGKEESYSLDYIGEKEVGLTKDVMEEGFKTFHITDYKKFMFYNIQDTVMMMMMEEKNRDVDAIYSVA…
>Bacillus_vB_BspM_Internexus_peg_08101__MW749003.1__16162_15908__hypothetical_protein
MNKEKIEKNSFIVISKDENDEIYFNQAKSEEEVINEVSNATTYGYSIKNIIKVNSNGETDRMTVEFSDGKLKLIKLKANKVNTR
>Bacillus_vB_BspM_Internexus_peg_08102__MW749003.1__16570_16190__hypothetical_protein
MYFIENTNDLEGKVIGFVSANQFADYITIATKDGGVCLIRQKTDEFGNTEIRVYPKIQAQHSLYNDKYIRDELDKRGIVTEKDWEEYDKEFKKKQEQIRKDRLRRKEEADRKRYEELKKKFGSESN
>Bacillus_vB_BspM_Internexus_peg_08103__MW749003.1__16747_16634__hypothetical_protein
MNKVYNLKDLAGQFFFGNIKNKEDLEQSIEGKYIQKK
>Bacillus_vB_BspM_Internexus_peg_08104__MW749003.1__17012_16758__hypothetical_protein
MGIFGILLIYLKIMSEFYNNDESLGRIPTYPPFMKIRQVRESRKNFICEFCNETIQKGNSCQYWVGIDLGKFYYYRVCKKCSEC
>Bacillus_vB_BspM_Internexus_peg_08105__MW749003.1__17539_17039__hypothetical_protein
MSHIPKRINKEKRKKKYKKLYYSILLFLIEKPCNFFYKKFQAFERKRYNKNKHKYYKLAVNEVISYIENALVKYPSQGVELAISESNADVSLDEFFRFDFWRKKNKVSRKVYKYIFDKNKSFNVYGNNLIHMIVSYFDNNPYTNIEFDNKYNYWYITMKKEMVKNA
>Bacillus_vB_BspM_Internexus_peg_08106__MW749003.1__20286_17551__hypothetical_protein
MKITYARFVNFAGIYAGLGKTELELDFSKSTNKIIALIGDNGSGKTTILSLLTPYRDTNDERKSIILDGKKGEKEIHLSSGKDNYIIRHYYAKVVDGKFNSSGNKSFISKNGEELNENGGIRTFEKILQEEFNLTRDYFRVARLGSNVTTFVDLKTADRKKYINNFLPDIDDYLEAFEIVNEKFKNVTSTIKSIRSQLEKLDSKDNLEKLNETLTKRINELNKEIENIDKNINRTEGKIDELKVSLDTEGFDDYDHYINHLNNTIKGMQIEIIKGEKILDTYYERYPNLKNYEIDRINNSIMECNKLEVELNGELNLINNQIDNLEKDIVRLGNEITSKNSIIENKADTDYIEEQIKNKDSLIEQYEKKILNSPYSDLDITVQMATQYQYILDGIVETI…
>Bacillus_vB_BspM_Internexus_peg_08107__MW749003.1__20514_20374__hypothetical_protein
MSFTIRCDECGSNNISFIVDDDEFESLLIIQCEECDNFEEYNQSDI
>Bacillus_vB_BspM_Internexus_peg_08108__MW749003.1__21384_20698__hypothetical_protein
MADNINIDISKELSILQNELEKIDELYDETKEHYDKVKNSGSNGTLTFIEKQTSNLISLKTGKISIIQQIVNAKKTEADIALKNQRNQEGGDNSDIREIVAGVHDYILNNKKDKKFSEIINKQESEDISGSQKNDEEVDALLEARLKEEQNESNSEKEETVIEEKINDYQYVVDMEKNIYCLDGDYNIIEDAELPDLQIEITEENGEYIARDENGNIYDVVEFTEDEE
>Bacillus_vB_BspM_Internexus_peg_08109__MW749003.1__21967_22740__hypothetical_protein
MNWFKRMFMAKEKDKEIDSLRRMVEQSNETIKLMDGVIKRLEDNMTKSRQESAATLQEEKEYQDQMKLESERMREYEYIQNAQKVVSTYLTKYLDRFNLIENRFSLAHNIDLLSNSDDLMFKIVQMIKLSKTSVEFATVWNNHVIRISIDNDEDDVYYSINGGKNLSSDIVGTKFLTKFKKDIQLDILNFPCVQTNKIYEVTGKKYKYVLANSRRECYYILKDKEMKTKIKEVSFVEPSAYTRSIRSRLVYVVPHQT
>Bacillus_vB_BspM_Internexus_peg_08110__MW749003.1__22947_22783__hypothetical_protein
MGDTVSLRGVFSKEANEEAERLIWEKKNMLDQMGRNSRQIGNEAIQAIYSLTRE
>Bacillus_vB_BspM_Internexus_peg_08111__MW749003.1__23222_23124__hypothetical_protein
MDNQHPSVFNSFKDEGSTTIETTLTDRCDNAS
>Bacillus_vB_BspM_Internexus_peg_08112__MW749003.1__24754_23270__hypothetical_protein
MPRKKTLDEFKEEVKLLTNNTYTVLSNEYINNKTKIKLRHELCGNIYEVRPDIFHNGSRCPQCADINKGKSRLKSNDEFKKELKEKTNGRLISLEKYINIDTKILFRCNDCNYEWKTTPYYALKNRCPQCSGKRRLTTDEVKRKISLVTNNEYSLLGEYRNNKTKIRLLHHSCNKEYEVTIKNFNNGNRCPYCAFKSSSKMEKELSSFIKGLVVDKVICNDRKLLEGKEIDIFIPSKKIAFEFNGLYWHSEQMGKKRNYHLEKLEKCNSKGIRLIQIFEDEWVNKPLIVKEKIRHLLKLNNSTKIYARNCYVEVIDNNFKNEFLERNHIQGKDLSSIKLGLWLPKEDGDELVAVMTFSKLRKSLGRNSVDNIFELSRFATDMDYRVIGAFSKLLKYFER…
>Bacillus_vB_BspM_Internexus_peg_08113__MW749003.1__26778_25606__hypothetical_protein
MKIDTLNIDKFITSHACKEVTNPIYFNMGNIPTEDGLFSTSIFGYPGSKERKIIFGYIDLKRKFLHPVIYKLLTSMDRKIADCLSGKKYFKVEGGKLVEDKDNGKTGVTYFYTIYDQLKFSNTGTDRRTSYLTLLNKLGKDDIFIDKYLVIPAFYRDYNPSKSSNDTIKAVDEVNDKYAKLIRYSQSISKGEDYDFMGVITESSIQTLLYDIYDYFTSSLAGKNGMFHQNSLGKSVDYATRSVISAPRFKSNSWKDNPIRFGWTGIPLSQLVVEFYPFFLKYIQDYILERESELSKFKHNGKEITISNIREQFSEEAVKKMISLYIKSIESRFNSLMIKDDKGNEIPIPLYREELGRNFTLTDILFIAAVDITKDKHVYVTRYPIEQYRM
>Bacillus_vB_BspM_Internexus_peg_08114__MW749003.1__27132_26869__hypothetical_protein
MKYLNENFYLTIVKGYKKSELLCGETTKDVINKLDTLNKMSDPKKPTLIKRLIYLKDNRSIDCIIVNDSVSNSIRIMPLGNEKIEFK
>Bacillus_vB_BspM_Internexus_peg_08115__MW749003.1__27622_27161__hypothetical_protein
MGRENGQYNIEEAKRLIGETDLSYSDISKKTGVKYQTVQYHGSKIRGKRPRKESMHGEVITRKMTPEEEIRYGVRKPLNYTEEKDNVKGITPTHIVNESLNKPIEKKFDSGSISLNIQDINIDNIDEQFERIKNTIKSFGIKEISVTIESYNH
>Bacillus_vB_BspM_Internexus_peg_08116__MW749003.1__27894_27673__hypothetical_protein
MNPSSQLNPANPTSPLNPTSPNNLLSPTHPVNYLYEDDKSSTILHISDPIIYIPFGIILIIIIILFYLLFKEL
>Bacillus_vB_BspM_Internexus_peg_08117__MW749003.1__28683_27958__hypothetical_protein
MFSIKEPFSIVTDCDEVLTDISPLWVHKIQQNADYFGKYFDLSKLEGLEFGTFEHYQTVLSRPEFHLNKWLRKENLVLSDEEEKELFERFYSLYDNDEFYEDCMPTKMCEGIYKLSLQKFVDKIYVVTRTSEGTKEGKRKFIETFLNSNKVEIIFVGKNEKKSDYIKNLKNVKMIVEDELSNINDIVENCNDGFEEVDIYIPSTGYNNKDIDGFNENLMKKGFNAVPYVIIERPETEEKAV
>Bacillus_vB_BspM_Internexus_peg_08118__MW749003.1__30688_28763__hypothetical_protein
MQETKDYVNSYPNFLEKYKEQAKKQLLLSFPDIREEEIEEFLDKEINSTIQGKNVVFNDGEQKSVKNLLSVTEWLEEKKPIITGYGAFYRKHNEGVNLLSDMVDYLLVSRKKVKKEMFEHVNDEDRTEYNNLDLMQKTFKLLANSFYGATVEKNSIFFNQNFGPSITYSGVIIITTAVNAFENFMSNNFHFENLNDVLLYINNIQEQKYVYTHIINRNIESGELLQYLLRKWRNRNDSDIKVLSDIIERMDQQTLNKIYYKNNLYEFLGNNEISNLLGKVINKEFLDPNDPPKDIKDSLEMLWTYIQEWVLYNYLSFYRYENAENEKRQTVLVVDTDSNFLMLDPFYKYLKENYPDNVDETDEGKVSVVNIASYLLAKVIENVYWKMTSELNIPSEKRP…
>Bacillus_vB_BspM_Internexus_peg_08119__MW749003.1__30876_31175__hypothetical_protein
MSSFFNLLTESNTSDIILEQTFQEANVVRMDKQTLKKRLLTQATLLAAKDANDPIYQKYVKAAKQKRHFRSQIQQKYGAKGQAKVREFLKQQQQAKQAR
>Bacillus_vB_BspM_Internexus_peg_08120__MW749003.1__31421_33316__hypothetical_protein
MEKTYNLNDILLSNEYEKIKEDIKEEIINDMASKKVEYSNTSEFAKNDFLKDEFIDLVVDGETYEITYGNLITLLIVARPFNHFKVPMTEDLLFDLSDLKEYQNYYTTLLEHFSYSNEIKSIIKDVISELAIFSGDINVTFGNTVSIKSLIDLGNKVKRFRELLHYRLPNDEALEFNDIEAIIKKNLDEIMKILSETDNMLRYYIDSGAGINSKQFGQVLSLVGSKPDLFGKIIPYPINTSFLRGLDVRSFYINALGARKALITNYQQVRNSGYLTRKISMLLMDTKLIDLDDCGSHENNYLSINVENKDVLKRFSKRSYLNDNGELVEIDINDESLIGQVIKIPSPTTCASNEGVCRKCYGKLFDINKDLNIGMIAVLLLTDPLTQRLLSAKHLLETR…
>Bacillus_vB_BspM_Internexus_peg_08121__MW749003.1__33439_34029__hypothetical_protein
MLAFQDQKEFRNHINDFTKRQEEIDELMIDITEYIKEYLCTNYIIGEKLVLVPDERKIDIYFLEEVDSLLMCSIDIFSMVITGYKIDPRLLKKHKKMIEKQYKDIHDAKKGLTKRLSFLKSIKLPIKKRYEQIERIEYEIIQTDIVIGYINDYIYFTNTRDDLVNQISYDIQINFNEENDKYPFLKFSREYEFLGS
>Bacillus_vB_BspM_Internexus_peg_08122__MW749003.1__34046_35479__hypothetical_protein
MIRVQPTRILVENYKAGESDKLEKSLSVWDKTIFQYTFSAFLIDEDTNQLLIPGGYDYTKLKKCFPRDKIVNERLNVDPYNKVTFSLKYPPRDSIQQDAIKFLLQTNDSQKFLCLPTGKGKTYCSINYVFKSKKLPMVFVDQENLMEQWKKSILNFTSVKEEEIFLISGRNSIDKLMKMKKKELKKYKWFIAIHKTIGNYIDDNPDNIDKLMKHLGIGVKLYDEAHVEYKNIFYIDSLTNTESVYITATPSRSDPIENKVYQNIFNDVPMYKVKEDEIVNYHNIIIVKFNSKPSIDDQAKMKSKYGFDTNRWCKYILDNIKYEEFMNHITKNIIERVNKNFDKKTVLLFHTMAGNDVIINDLKETYPNIEIGRYNSSIKDKDKRLKELEKDIIVTTDVS…
>Bacillus_vB_BspM_Internexus_peg_08123__MW749003.1__35568_36458__hypothetical_protein
MIITHYDADGKTCLVLAKKYMNGIGSYRICDYSNVDEVVNDYLDAIENWQCTDSVLVITDITISKETAERIESLKHLFNFIMLIDHHPANHYYLKKYEWCLLFKDNTSASKELYQYLKQKGLINMNDDSYDELIDSVNSLETWDYDNENAKIINDLSYNLKTHDFLARFLINPSLTLSKKEKIILGMRQDDIQATIQKVKPIIKGKTCYIFVDRYVTEITEHIFGNFDNVDVLIAINPMNHSISYRSRDTRNDVSKVASENGGDGRKTTSGSPISEDAMLKIVDILLKDGAKDYAK
>Bacillus_vB_BspM_Internexus_peg_08124__MW749003.1__36448_37005__hypothetical_protein
MQSKNEISLGLSVKITNKNKNAKIISLCISDLGGKNLFYAEFNDYSEHFLDHYAKKDIIPNLLFNEKNDFIIESNNHFHIKSNSDIIRKEVSKWLANYYLKHKKKIKFIIDDKQFSWLFFSELIDYEIFPKFMLSNDTIDLDSLLEFLNINLSGTSLEKKSNAIISAKGNISIWKQLFDVYQNKR
>Bacillus_vB_BspM_Internexus_peg_08125__MW749003.1__37049_37219__hypothetical_protein
MNTYYDYSNQTKKTLKTNERSLSRKERRELAKLEERERRLYDKKQREIAKRLGFIK
>Bacillus_vB_BspM_Internexus_peg_08126__MW749003.1__37216_37503__hypothetical_protein
MIDVFIQGKFNIKRLKKYFHDNTKTMFLNVNEKNYLIAFDSKEQKEINTRELRNCIECLQDHMDNVPLDSWTDKVAGINYGTYFGQNLSLRVYIL
>Bacillus_vB_BspM_Internexus_peg_08127__MW749003.1__37588_38613__hypothetical_protein
MSRLDTVERIEKTLFSVGNLFSVKNVILNGNKGKNDNKLNSIYTRSYDSQKYSDRSTLDQIQIRTSDFLVFSYHDFQNKINEDIFISYPHMMNFMTILTSAYNMVNADEVYQGNNINPKYANFSLTTNPLGGGKQLAFIPTIIQRDQVYTNGVILFLGSEDYAIELDASQLGALYYILNNFNLLSESSTLFLTGLMFDSAVEGSEPSVNTFSSAPKNNAGFNAKPKRGIFGGNNGASRGNGNTFGGNKSEESSPKRNAGFKPQTKNVTPDELESAIENGTDLNPPIPSDDDIPFTGGIEDDSPIETGRENNDSPISFNDVMAGATEIEVPDLDDKDGGINF
>Bacillus_vB_BspM_Internexus_peg_08128__MW749003.1__38643_38981__hypothetical_protein
MTNSNDFLDKISQISNTKETEKKKPSRKGRKVEVEVLEFEIDEEKDTELAVFVKQIVNKAQITNQDVYNALGRVEGWNLINGLRKGSVSWGRVKKWCEIIGYRVEITLSKID
>Bacillus_vB_BspM_Internexus_peg_08129__MW749003.1__39481_39023__hypothetical_protein
MSKQRIRVTITDSKLIPTIGKGPINRPISITVGQYELLTKLGFNVVRYEEEKPQKIQEQPKPQVEESVEEQEVSVEDPKESQEEETLVEEQEEISEEETEEIDSDVAYTMEDLEEATKKELKEILDSRGVNYGYNDTLSKLKDAVIKSNPEK
>Bacillus_vB_BspM_Internexus_peg_08130__MW749003.1__40093_39497__hypothetical_protein
MFKTIKNKMLNEDTELLNIDEELEGLEEELETVETTEDEVLDEAKIDGQDLSVDIDDLDVDLDVNDLDDEDDDTSGLYMDDDDEDDLLEGAELSEELLDEEIISEDEEIVKEEDEVTLEELELEEATSNEEVLDFEDDDEDDDIILDEALDELEEILINEEKETIADDKEIEELADEDDEDDEELEAIGESLLDLDLL
>Bacillus_vB_BspM_Internexus_peg_08131__MW749003.1__41321_40134__hypothetical_protein
MGRFIEEKDVIEKYINNFTSTTKDFSRFIEGSPNFVTYYSKDIMNSMEDQTLQGVMEVIGVESPIKFNKIENFPIYNMEQIDPNLEYDTENGLDTSVESTAIVLPNTLKPLPNDYFLVNYLNKDYLFRISNVETSSIDNKVFYRITYILSGDNLGILEERQLTEEYKVVYENIGKEAKSILKTTDFLLLGKIDDAFNILSKQYTKLFYNKFYNTFLFKNQLYDNMLMKFIQNNNLFINSKTFLKNIKIEPLLNESMDEFFAYDNSIYSAIEEKSTDNLENLNYTLEEINDSKSIFNLYKNKYNILHISYSESDSSDLLPLFTSDFIKRIKTNEPYTDDNYKINNFIINFLNNALVEEEIVNFITKEKIKETLDNYMIIPCILFILKEIKNTILNN
>Bacillus_vB_BspM_Internexus_peg_08132__MW749003.1__41458_42267__hypothetical_protein
MQKIENELNNLLYESIEIQNLINEIYYIERSLILSEYNDISNNTAILNENLTDSILRVLQKIKLLINKIIIWFKDIFSKVITKIKNDTPNYNLNSKKRVISEIDIILSINNLLRSYEDVSVDLSSINLLLSASINNTKLNNANIPNMKKTINNKKKLIKDSCENIVVKRTNLTYIASDINAIIKNKNILVNYLNKKCNKQIQNQIIVMKEYYHTLTRMNNSGIDQGKLYITINSFAEFISISISSYSQLLTAGISILSESTKVLEQFTE
>Bacillus_vB_BspM_Internexus_peg_08133__MW749003.1__42286_42501__hypothetical_protein
MRGRSRYYKHSIMSNATFGELTIRNKDMELIIPQKYITLEGKIYQNIQKLIDKGNIVELKERGIKINNLMS
>Bacillus_vB_BspM_Internexus_peg_08134__MW749003.1__42859_42530__hypothetical_protein
MEIIKLVEGSFMDNNEIMEDYIYLEMLKVLREKYKEFRDKPSCRFIVRMKDENYKKLIINAISNLDICNTSDIVCEDKDENKVFVISQNPETNDYVNTLFHFKVEQKVS
>Bacillus_vB_BspM_Internexus_peg_08135__MW749003.1__43014_43937__hypothetical_protein
MICEKEREITVEERIRNVRKLNVSREVLEEMVKRHYRKVPVDLILKNTFMVPLYTEALPKCIIYRKDRYPKNRYVGLKETIKKQHFQMYHIISNIKEEERTVAEQQFLNYIDSKDFYSLQMKLLTIFISTSAMTNPNTNYLQNFSNSVLKVINKIKNERKIEFIGQAETKFNFYFSDHFQFDRMIHRGIPYHNLEMALTPIVQFENYNKFKKGTVIASQLNLGDTEISPIILVGVTKNEDKEIEFTIITVLYNQDKNYVIKDCDDFICRYYHEEQKRYRSINYKSNKKVFRKYFPTIKVVDEEEGIY
>Bacillus_vB_BspM_Internexus_peg_08136__MW749003.1__44012_44371__hypothetical_protein
MEIVVKALTAVAEVTELETLYEHFKNGYTHILASNYQDDLCLVARGNIEGDIIEELKNELSEEAFEELMWISKEFNLVDKFKDELYHIEVLYNEDDYLIARVKDNDYLKDIKFHVEKGD
>Bacillus_vB_BspM_Internexus_peg_08137__MW749003.1__44373_44753__hypothetical_protein
MSKVLGLGLGDIVNLASERDGVKYKLIESTKGDKCYALLRSDVETIFFYYDGNHKGTHPIMAEDKNGIDLTSDEYMPFLIFADELYDGRILTEEHTGLNRIITKKGFLSDSEKVHWKSKMHYFDVN
>Bacillus_vB_BspM_Internexus_peg_08138__MW749003.1__44826_44978__hypothetical_protein
MDIYESFCFSLLGFGLAIAVVCVTLSVILVLNTNILIKRQIEKLEDKIND
>Bacillus_vB_BspM_Internexus_peg_08139__MW749003.1__44971_45435__Phage_protein
MTKIISGFPGIGKSTLYNNTDLKVLDSDSSNFSWSSPGVRNKDFPQNYIDHIKENMGKVDIILVSSHDVVREALNDNNIDYYIVYPDIKLKDEYLKRYKERGNDDKFLSFIEKNWESFINAIEDENNATLIKLHSNEYLSDIIKLFKNIEGMGL
>Bacillus_vB_BspM_Internexus_peg_08140__MW749003.1__45437_45709__hypothetical_protein
MKRDYTVTIRHYTKGSISACDVANIIKEERHNLLGGSDRYIDSDGMIKEEDYRSNSVDVIRKATDEEIKYYEALYEAEEYFNKLHYSEEK
>Bacillus_vB_BspM_Internexus_peg_08141__MW749003.1__45711_46802__hypothetical_protein
MKKKIIDTLEMYGYKNIKWDKNNGYTFDGNYRFAELAHDINKGFYINTTSGHININESEEYIEQLKKVALFVKTLNEINKIELNPNYCLLIDSHFDDPHVAFLSGAILFKPNVGDINKTFKDAWTVIGSSFASPEDQYEILRNGKNTIDDMMELAGCMDDKDKKYFLEYHPNGYRTLDEISDEVLFVDRVITISHQPYDEQILKDRFSYNVINGKNADDYVREVKVHPSNDMEGKNMTLILLYDDMNDGAVYHAWLVETKNEIYGYINRLFHHFLERHKSSYSHVINSISNIKFSDEKINEIKSMFLEGIQDKIIKEAIHQFKDRLEFNEDIYQKIDNIFIYDRDGGYSNMAEVFTNESNNKL
>Bacillus_vB_BspM_Internexus_peg_08142__MW749003.1__47001_47504__hypothetical_protein
MSNQWTKKIEIDVFDKEKFTIGNPYMIINNNPYKIGNEIYFGLLKKITSDELVFKGLDDDIFVSINDILDDNIKIINMTAINVSPQLFSPGQIFKVKSDIELNKEKILNNGSLIIIDSILLGSKGKDYYNIVIKSKGQITEEVSLPKDIFMEIIDKNSEKIKMMPSE
>Bacillus_vB_BspM_Internexus_peg_08143__MW749003.1__47810_48616__hypothetical_protein
MTVRNKIIGGIVAGVVLILGLIISIFMVEKIPNGYVGVVYSPNGGVKETTLDQGWHWIKPFDKVTEYPVRMQTVNNKDIKVATSDGKNIEMDIAYNYVVQPDKVVDVFNKFGSVKVEQIENSYLKSRLWDASRKVISKYSVIDTYGQKSSEAASEIQKTFAEDMKKYGFIIDDLTLGVPKPDMATQDAIDARVKSSQELERSQTEIKIAKADAERKKIEAQGIADANEIIKKSMSKEIIMNKWIEKWDGKMPKATGSNSLLQLPLEDK
>Bacillus_vB_BspM_Internexus_peg_08144__MW749003.1__48752_49048__hypothetical_protein
MNQKILPIKFILMSMSECPYCNAKIVNHNYHQCYINYNDIKGTINIRSNNQGEKNLCLNYSQRKINLKYVKNVVENLLVSIGQFVRIVLRKEIGGLKK
>Bacillus_vB_BspM_Internexus_peg_08145__MW749003.1__49069_49437__hypothetical_protein
MKTTITAEELVEAYKKTGIKPINKVYVNPVINCGCALSVLSISNSDGKLSLSKINAIRDVEELEDIFRNKIGLDPNYNIEAFMDGFDCIMSGQMGTREWDEGYKCANVIKEEFLINDLSRGV
>Bacillus_vB_BspM_Internexus_peg_08146__MW749003.1__49440_49946__hypothetical_protein
MEKESIKDLLRLRVSKFSLENEFKKINEDDIENITNEIINNVDRTILTKHDFDHYLRNNVNPHIIDDIILNATKEYLNGYTVSDPKEYIFLLVISNMIKYHRDFDTSGIGYSEEQIEKNENEASLSSSLSIIDIKKIFGGKEDIEKHITFLMRTYGVSRNRIKYFSIN
>Bacillus_vB_BspM_Internexus_peg_08147__MW749003.1__51759_50005__hypothetical_protein
MPKKKTTEMFIKEVYELVGDEYTVLGEYTGTNNKIKMKHEKCSHEYYVTPNGFLNAGNRCPLHKSERISKRKNKTTEMFIKEVYELVGDEYTVLGEYINSSELVLLRHNICNKEFKKRPNDFLSKGSRCPDCTKKLIKRKKTKTTEMFIKEVYDLVGDEYTVLGEYISSQDKIEMRHNTSDSHNFFITPTNFLKRKRCNICNKNPKNKGSNGFKEDFYRIFNSNDYTIKSRYINNKTPIVIEHSCGYSWKVRPVDILHGNSRGKKVKRDCPRCQLKKHNSKDEIELYDYIKQILPNSTNVILSDRKILEGLELDIYIPSKKIAIEYNGLYWHGESQGKGRNYHLNKLKKCNEKGIRLIHLFENEWIDNKELIKGKIKHILGLNNGEKIYARKCYIKEIQ…
>Bacillus_vB_BspM_Internexus_peg_08148__MW749003.1__52522_51839__hypothetical_protein
MKKELALGVNSNIDFIVKKGDMVKTGDPLIIFENSFEDKSLNQLLDKLGDDFNETINELSKNKVSSKYTGKIVDVVMYYNKDISEFSPSVQKILKNYIKDSKKKEDKIKSVTNDLTSVNLKPIQKQSGEKIKGTEVDGLLIEIYIEYDDELGIGDKITYYTALKTIVSDVIPKDQEPFSENDPDENIEAIMSPLSIVSRMTVDIYNALYLNKALVHLKREIGKIYSE
>Bacillus_vB_BspM_Internexus_peg_08149__MW749003.1__53186_53034__hypothetical_protein
MFRAKKDGVLESIDEEHELAVVRYNDGKKDVIDLSEHMSKNSNGGFKGSR
>Bacillus_vB_BspM_Internexus_peg_08150__MW749003.1__54597_53491__Phage_protein_(ACLAME_141)
MLSKVYSRRLKDVYNNEFEVREYISSTINAIFYHKVCDSTFEMRPDSFFKKNKVTKCPICLLNKKHMEVVKKVKELTGDEYVVLGRFLAQHTKILFRHNKCGNEYKVQPYQFIRRGDRCPNCAKNKKRTDSDFRKKVEELVGNEYKPTSEYINNMTHVKMRHNKCGNEYSVLPVNFLSGYRCPNCAKTKKRTTETFKEKLYELVGNEYSLTNEYTHAHKHVTLYHGKCEKTFKIKPNNFILGYRCPHCSNGIGRNSSGIQIITNYFNQNNIYFEIEKSFSDLVNPKTGRRLRFDFYFEDEDGTKILVEYDGKQHFKPSDFFGGEEGLEDIQFRDNLKNEYCKRKGYKLFRFNYTQLSNLEEYLKKTFE
>Bacillus_vB_BspM_Internexus_peg_08151__MW749003.1__58963_56198__hypothetical_protein
MYSNIKLSSIKKRKNDRNSNLIFFSGNNQSEIFDFINSNIFSPSFFRGVYIPRAFNTIQKNKRIIVDQKKYYDEVKAKCSSIIYTKRALTNYNDLNLIYDITNEHLENEVEIKVRGRKRVEMYFDFLISKIKEGASYENKAVAIPVPDNVLDPSFFDLNNARTPFAYIYMAIKRKLLTEEQKKELKNVDFIFYTTVNNTFIKFNINDELSNLLANRFLNALNVLIKTANHQRTNNDEKPLGKEEATQETENKRDALVKEKSERVKEKLLSNFQIDGNTKLSSSAIEVTDKIGDDIEKAIDSSDEDILDKSEDEIIDILNNSKELKADISTLKELQSTGGDEIKQRKTLERLKEKQKQVTLDDINIQDIIDDFKSTSIDRKPITNTNVIQEETRYSNLKD…
>Bacillus_vB_BspM_Internexus_peg_08152__MW749003.1__59347_59087__hypothetical_protein
MESHDKQFILRQEKDGRWVTDGYFIPSGQQFYYQPFDPYTQENFKDKDDLIRYIKSEFSFSDESDTIDNNIITIYNKDKLNESITE
>Bacillus_vB_BspM_Internexus_peg_08153__MW749003.1__59940_59359__hypothetical_protein
MIVKTRLTYLNGFKVKNELNVKDGKITDLNNLDNHIITNTFYVKNISDSIGKTQATLCNFNSNKPVLSGFSNLIVKENKKDKVFLTNVTSLKSTIDVKMDYTIYLKPSVNGLQDFSINAVSGHSLTVKLNTSEVSLIKQVKGLPSSLYYDTDSEMIKGTPLVLGDFVITVVLKNKSEVLINLKVSSEDETKTV
>Bacillus_vB_BspM_Internexus_peg_08154__MW749003.1__61891_59942__hypothetical_protein
MSVIYSIGQGNFSITRENFTSFPLFQEESNTILINGKTYNKNSLQEEKVARSPYFSYSTMYNANNINTRTRTHSINYDGRTAFVGGRLPYRKDETIFQNSISFNDGTEIRVSESSGNTGCAIYQYKYGKILNTYRFSNGLGKTSLVKLDESSFIVVRNKINYGGFGINNTGRNDENSKISLFGKEYLELNKYASNQFLSPSLYSNNYYSAAALNQYSLASTSTAYNDVNLNDSILLFDKNLNLTKSYTLSGEEILNILGKTSNGSLIILTQGYIFNNETVTKEDGTTYTVAGPKTRLIVKMISPTLVETVLFSKNIHAGATTGYSTFARQIPYFDTKESCLYYLQMEYATGSSSSLCKLPIDIPNGKIGTVTNLSVTGLDLKTLYNYQDNCLNLFSIQI…
>Bacillus_vB_BspM_Internexus_peg_08155__MW749003.1__62280_61903__hypothetical_protein
MINQNQIKGIIGKTIKEDILSLQKNSLSVNSKSETKDFTNITNLTEIFNMSNILNTIGGTSVISCSINIKNKNSIAIPFKITSLGSVLHEGNIDAGKVMAFSSQRSDLVISIGGNCTLTYSIKSI
>Bacillus_vB_BspM_Internexus_peg_08156__MW749003.1__63552_62380__hypothetical_protein
MGYIIDISHHQPSSAIDWARAAKEVDLMIIRVQYGSKTIDREYKNHVANCKKYGIPFGHYAYGHYVSVKDAIIEANDFLSRIDKDAKFLALDVEDDTVASCGTANLREASQAFIDTCRKADYKTGYYVSHNLYMSYGLNKVDADFLWIPRYGRNDGTANKKPDFPCCIWQYTEYGKVSWYNGTLDMNLLNGDKSLTWFTGGVKKVVKTESAVKPVTVSAPKKESKPSGTYTVQKGDVLSKIASKFGVSVSTLQSINGIKDPNKIYVGQVLKLSGNSKSVSSTKTSSSSTTYKVKAGDNLTAIAKKFGSTVNAIASANGIKDPNKISVGQTLKIPTSGSSTNSSVQYYTVKAGDNVSAIAKKFGSSIDQIKSWNKLADVNKIYVGQKLRVK
>Bacillus_vB_BspM_Internexus_peg_08157__MW749003.1__64585_63707__hypothetical_protein
MKVLSNIDLGGVAKIVNLPSPTEGSDLVSKSFVENKIDKAIADFDFQNDVKAIQSDATLVIDSPVVGDRYVIKDPTTLDSSFGTIEGLEAGDIVQYDGSKFVVTYDVSSKGDGVLLFSKSDKQFFKYTNSTWSIADLTTINAGRGLENIDDTFNVKIDNVSIGLNVGNQLEVIDKSITKTKLGTDLAGLGLEQNTDGSLKVKLNDSRLATDADGLKIVGSLNPKFVSTIGDGTATSFTVNHNFNTRDVIVQVFDNETFANISTDIVRIDENNITVSFSQAPTLNQYRVVIMS
>Bacillus_vB_BspM_Internexus_peg_08158__MW749003.1__65105_64626__hypothetical_protein
MKLSFRAIKESLLNSINTIGTIIFTNERNLYIVGSNGQKLKISDLIVVESEDELNSLTEKIQNKLYLTKDNYKIYIWNGSIFKPITDGSNSKKRETITPLKGQSSFTVPFSFNTGGSLKIYRNGVFQDLNIDYTEDQSTNSILLKTPTDDDEIFTLIID
>Bacillus_vB_BspM_Internexus_peg_08159__MW749003.1__65504_65151__hypothetical_protein
MPRFYQNKVSGIVIDDNTTGTDHAWSPDRIIQEIESKLNLSSLSDVSINPTIENGFVLTYNSVSNKWEAKKIISKLSEMSDVDMTNIKDKSILSYSLAEEKFIASDSVSLEWEEFNL
>Bacillus_vB_BspM_Internexus_peg_08160__MW749003.1__65734_66474__hypothetical_protein
MALKKKVVRPKTSGELAAEKAKEEEVQQPVVETTEEPKVEAKEEKKATPKKNVAKATKEEKAEATYTEEKQEEPVEEVVEEPKEEKKPASKKEANKIIALKSVNSSEEESDNSGGRRATRKSVMKQVQKHLEDQGISITLDAVTTVVGAFEEVLDEVTNHKDFKFMNSMIKRQERSGQVYKSPKAGYDSYKADRVVKTFTKDTTNVDKFRGQYLKDEGKFIADGKFNYDTGEFDPVELEIEVGKKK
>Bacillus_vB_BspM_Internexus_peg_08161__MW749003.1__66547_66879__hypothetical_protein
MKKIKVRDIINNSHKSANDIILGVVSLIEDAEVIIKVDDLLKERNLSQKDLAQMTNLRTATISEFINGKGTVLNKSKLLRIMVALQVTKIDDIIEIRLPESIKEKYILNK
>Bacillus_vB_BspM_Internexus_peg_08162__MW749003.1__66968_67465__hypothetical_protein
MRPDFTDRNIIYNKKIYGIGYYDKKRKRYEWLDEKVNNLPLFTFSLRDLIRLISRDEQSKLDNGWEIYQMKVTLEDISNISGSPTDLENLMVSMSKEICFPVINRIYFTIFNGEGVYWTLDSLSKNLDNQKFVKFEITEMPTLVERTNDHHITLNNCSYDITTLN
>Bacillus_vB_BspM_Internexus_peg_08163__MW749003.1__67521_68471__hypothetical_protein
MKKVLYAIGTPLGGNGKLNFISNANNGGPMFVEDKEKLIKLISDDPVAFDTWNIYEFPVLVHDIVYYSDFREKSSITLRKDEKFTCYYNSITKELLWNFKPDELLCGKPVRITILDNPRIINDKLINDNTNYTSRISEDILEFDFDLFMKVQREIYLKYELNTKDEGIHLTDRYFMQIFEEIHEVKREENDMKVIEEILDIVMYLGSTYCTFDKNLIDHGKKVFVKKGYEYGFTKKDIHALMDRVSSSLMVVRRLYPERKWHRKNSDPIENRDKIAMDTIRELIWELLEYVLFINLNGFNGVIDSMMITKQLKNLK
>Bacillus_vB_BspM_Internexus_peg_08164__MW749003.1__68498_68854__hypothetical_protein
MAEYLKIPSKFNEIIELLNKHEYKDITWSTTNGFYIRDCAGMSIDIRFNFNINRFLVTIRGRNYENINIDELQKYIDELNETKNLIDKLNKLLEVDDIPTPDLDVDIPIEKTEEGNDF
>Bacillus_vB_BspM_Internexus_peg_08165__MW749003.1__69085_74850__hypothetical_protein
MPMRVLPKFVKNVGKSLGRSTASAFGDMMPSMKNSGIDSKNYIAEVYNSSREKVTPNEVKQTYIYKSGQQLINNAIRDLKSGNFYNKERQQQASNDSFKEMFGIDLDNLTNFEDQNKETTKEKDGKTIHNTSNNTQQNVFVNNSDPSTSKSIQQLTTISSSAMKMSHYNSSALSKQISTLIEFQHNNTNRFYTEMSSKMADITRDVSQMTGFLGVMAEVSVGGTRRTQGESMLATLLGLEGFSVSGMKDMYRKKYSNSTGGMKDTFNLVIKPYIDEVVANPIGALTKNAIKLALPRALKSAVGDMDQMFKFLPTMIQGKAKDWEGSDNVFKRNAAKIFGIDLKEDKGFNFSNYEKGKVAFDGVTRRSIVNVIPSLLSKILASVSNNSTHKEELIYDYDK…
>Bacillus_vB_BspM_Internexus_peg_08166__MW749003.1__74868_75896__hypothetical_protein
MADEQQNVDEQQSQIIGDEFFQEGNSNSDSKGGFGTSVEYTDGFEALIGSSKGGSGSYATPTWNPYKSDSVLGLPLYYNDLADPSGRVYNQTIIQDIPNIYMVPGIPSINRNMIDVAGKRIIPATLSRALMDFQNNPNSIFNFGVRGVKSGNDLRFIGFKADYSEYFKYVQTMLSTIHSYMAMDGIFDLYRFSDDFNNSFKNYGLCFYADKSTTISESADNTYAASRTAEMVSEKAATLREADLLYPTGSTTSRIVDSIKAANPIGVLESLGSFDGIITRTSNALFRVVNGSQLMFPDFWQDSRFDKSYNISFKFYSPYGDRESIFRYVYVPFIALLALALP
>Bacillus_vB_BspM_Internexus_peg_08167__MW749003.1__76057_77028__Phage_protein
MINEGGMIYLVKRKTNEEFLKEVSDNYNEEYTILSEYKNARTKISIRHEKCGEVYERRPDSIKNITCKSCSRRKYTHSDIIKRIKDIVSDEYTLLGEYTTMEKPTKMIHNLCNYEWNVKLHHFINNGTRCPKCFGNVKRNTESYKKEVYDLYKDEYSVLGEYTDTHSPIKMYHNVCNLEFEVRPSDFLGSHMQGCPKCKASKGERLIRNWLSENNISFEEQVKMDGLRNKIPLTFDFFLPDHNTAIEFDGIQHFKPVKRFGGEERFKIQQKRDSIKNQFCKENEIRLIRIPYFKIKNISLILSNLLEVTSSTTIETTSFDGRK
>Bacillus_vB_BspM_Internexus_peg_08168__MW749003.1__77456_78196__Phage_protein
MKALTHKEVKEYIYTVTNGEYELINEYVNDKTYITLIHNKCGKQYSTRFSYFKRGDRHTCWKITCDEDFVNKVKKLVGDKYTFLSPFEKSSIKIPCRHNDCGYIWEITPNNFISKGCRCPKCKSAIPRGEKNIIKWLENNHFDYEHQFSFKDSSIKNLSFDFRVKLDDNKFVLIEFDGEQHYKPKFGDDGREFKKQLERDRNKNNYCKINNIPLLRIPYKYRDTVDIILEDFFTNNNVQRLSESNR
>Bacillus_vB_BspM_Internexus_peg_08169__MW749003.1__78380_78769__hypothetical_protein
MYFDIDMGVVTSLTITKGGADSLWTVDGHPQMIEVNMNVVDLYPQMIQIKDIGLLAYNLGIASFLENMAGIRPDQLSFLKFKSLINRKLSNSLLFTTFLDGGSGIKDRVGNKFADFFYELQGKFNNILR
>Bacillus_vB_BspM_Internexus_peg_08170__MW749003.1__78887_79486__hypothetical_protein
MAFKKGSISQTTKSQKKKLEKIKNTEIELIINELDDNQVVVNINMNSIIEPYVRNRLAGNSSHLYDPLNTYKKQIRRKLKEQLENYENFKMGEGKITFIIDVYTVPPKSFTKRQLVYAIFKRIIRPIVKPDLDNVAKTAMDVCSKLFWKDDNQVVELKVRKFYGENQATYIKFYMDLKPDEIRGRANEEENELWKTLNL
>Bacillus_vB_BspM_Internexus_peg_08171__MW749003.1__79465_79971__hypothetical_protein
MENAKSLADTSKYLNQSDIENIVKVNKIKKDITSFFDMDLFINKMRDIIDESEHFDFRSKTSRLYIEKERPNFILKYVSDELTNKINSVQGSDPEETESIQIDIITEYIFNDVISKFSTFVTDCIKDTEKLNDLFSDIPDDIKDILISNIYTIRPDIKGNNIQVLYFI
>Bacillus_vB_BspM_Internexus_peg_08172__MW749003.1__79999_80418__hypothetical_protein
MWKQALKLKGTKDLIDEEIINLDDVILTKPVYNKVKNTIEKAIARNELVTTNLKGVGKTTAVIKLAKKYDLSVVTLHSEVEELSEKFNYGRIYSLQMITGNLDDYKNHKFIVDCGRNTEGVINALRNNGLNVISGVICN
>Bacillus_vB_BspM_Internexus_peg_08173__MW749003.1__81294_80464__hypothetical_protein
METFSSKNTKFRKRRFNQSLGFSEVLSEGKKQEEVFNESVINNIEATNNEVAFLAGNKRARQKRARLIEKKQFESQQSKELLEHFLSSVVYNALPLDEDVKKLNKEYMTKQVKGITDNLISNGTFEMVKSTTMQSVMESIEYHIEKMFPVKDNEEDVKIVSESFNKDIKTYVEYVSEVITNKVVNVVKTERDIAVAISESESPIKPKDTLFKNLQVQNVKMALKENEKTEVDQEILEQAMAESLFDYTLLETLNTLRLVEFDGEQLRKALPRFFNK
>Bacillus_vB_BspM_Internexus_peg_08174__MW749003.1__84025_81311__hypothetical_protein
MAEENSIITVNNTSYSIEDKWLEIAKKYFGIDDNDEVSISLLKAGLFGYNNEVMSNEIKNNIYHRNILYDEHFLNTASIPKSIYNFAKVQNSQISMATPSHMKINFSVKKSDVINSTKFRKIDSDENLSDSDSAYEFIINNDYLLSVGDYNFMIPFPIQLIFKANNVNNDYSVIARYMYDESTFPFFTVKNPYLKLWEANYNGEKYIFMGVDIYQMEKDTSSITVSSEDISENLFYDINYQGQLAYFNVYYTYNGERELLKTYFNNTYTPPEDEKYCYYTFIDDNKIEISFSALPNNFRPRFNSTLEVEIFTTDGSTANFSFSGEILINYLNDTEMGRIPIYIQPITDASGGADKPSYADIKNKLIEDYLVRDNLITDYDLDLYFNKINSSDKINNSKI…
>Bacillus_vB_BspM_Internexus_peg_08175__MW749003.1__84969_84037__hypothetical_protein
MSEFNLYPHIDIIKEYDVYRRGDPKDHDVLVKGIPYIFITTPKLNLDKLNTRRDSFLMYLETLEPDLFNALTTNGKTVSPFIKILTNAFRGMDGKDLAARTIDVGETFYGYKQTLPISLVDSLVGDTTTVKFEEYKSLPIIKLHKAWVEYTENVRRGTFSPSKDAIKKRYLDYVSSIYYFLLDFDGETILYFSKYTGAVPISVPYANLATDGKDHDIPEISVEYSYSFKEDLDPAILMDFNKVATLDSEALRYSTEGSNKGVIPYTTNDLLPYNFTESNVKATKVLVVKTDPYENDSLHPKTTFKLKFFK
>Bacillus_vB_BspM_Internexus_peg_08176__MW749003.1__85393_86655__hypothetical_protein
MDINTLMNFISAFGFGKDLNKDKSPRTKDWETAAEILGATATARRGSIKYRAKDLIAHYPVLFSDNLTSHSVQLVNRALEHEYVNMLKLLIQNDGADGFENTASYLKGYHQNISHDANLDSHLSKSTDELERRFSESVITENDLRDANKKLLESFSDDLNLQVLNDSTVSKEYKNLLEDKKDDSNNKKVEKELSAKPKIDNTEIKKANELTPTNVSVDIDYETNNGTVHKTISFGVKCVAHLLDSQDIEYFLPNAVITKTPIMRMIQWTSGEIKFFKDFLFSIDEIKRTAVKSNDKNSFWWRKLQTISKVAHARPSLFALSKGRKLGKAPIPTSTMVISKENVDNIRHKHGIDLLAKPSFVKKIMKNFFLMTFIIVDESIETVYIFNEDTGDFSHYSFK…
>Bacillus_vB_BspM_Internexus_peg_08177__MW749003.1__86671_87705__hypothetical_protein
MFEKKLTLLEQADEFLSNAIVRKETNWSPYKIKVLDEEVKTTMVDNIVSYMFNDVRQKALAVDFAIIDKSKGDVTTLRNFDTIERAIYFIKVKGTFRQKDNAEIVRAVNELDYALKTLIKYKSDFKRGFALNDSLSRYLYNSIVIAIIQGSSYLVAETIELMKSMHGYQIRANDQKTLFKNNHIKSISQFNQMERNGQLSKLFKESHNLAENALLNVGKDVAKRLGTLSGVTKWIAVLGLVGFSLTFIRSIIFLYFNSRVKLSQYLLHLKEFVEMNASTIESDGKKVKEKQEKIAQTLGKLSDRIRVDQNVANDRANNQLEDSNRIIALDTKDSDDSTSSLNLY
>Bacillus_vB_BspM_Internexus_peg_08178__MW749003.1__87779_88885__hypothetical_protein
MKNLFLLEDVELDETKEEEKEVVTEAVIEDKTGLIALTLEAEMSWNNLHTEIVKEEFQAIMTEDEEQATKSRSEFFKKAIAFFQELWKKFVQVVRNLVSRLQVQFTNGEKFLASRKEKLARYQGDKTVSIYNWKVKGMLGIAKEFPTNRLGGSLVGAINQAAKSGKAVSADEIAKGLGFESFSAIDKGVVAKARGNEKVEVKVSPQVLSSAANDVKSAKQILGIVNQLGKQSQGIIQEGRKAATAGLNAKDPQDQQKQSAAVQTAKAAQSVLNKVLNVFVKLEVERYGDSMRIVSAATSGGSAGMKADKKASKNAAKGKRGNELVVSEDFELDEEQPILTLEDFEEDEEEIALEDLEDLNLEDLEEIE
>Bacillus_vB_BspM_Internexus_peg_08179__MW749003.1__88953_89843__hypothetical_protein
MEFLNDSIMTTDILEAEMNFNNIYHELLSEEISLFLNEDDPINHNPNPTDYKMRIKEVANKLLQAIIDIWIAFISRIKDVVNKIIIHMKLADKFMDQNRKYLQEFEKTNMYFSDKKIKVSPLLFDRRRFDTVMNAVRSVKIVSDDIMKVKIRPEDISKDTIQKELSMKLSNAKKEINKMIVEKEEVTPNKDLYEKSKLFLLKGYDSLVAEFSKMYKTTDSIIRTSKNNFISKFNVDTSTRDGKLAVNGYIEISRMCVSTVIECYSRMLSLLNQLYTDSFTVCRMTVAEVKKRRNND
>Bacillus_vB_BspM_Internexus_peg_08180__MW749003.1__91039_89849__hypothetical_protein
MDTSYLIEGFVAIDGIDNPIVLDSMFRSIEIINDYDNNVFPILRLNIELDFESYYLIQKNDSCKFSITIKKYKHENLESNDTTIFTYYMKNKIFIPVDKDISPINMPEGLNSTTDQIPSLRTTFLLMSEEDLSNNKRLVNTVLKDSDIESTILYLAQKFPSKPIIFEKPDNQIIYDQIILPPNNIIRSMKYLDTVYGIYNYGLRIFLDFNAYYIINKHDNSNLPVLEGKYKNTHIKVVSDTAEGDSLFYNDTVTESGDFYSAKVHISNIKFINYSDSRKEFLGTHNIIISQSNSDIVRNDYGTNEIKTRVYYNRYNNKHKEKEIVTNSKKGIFLTCTLDAIDIDAISCNNQFYFNFAANNYSNYSGEYHILKSSSIFNVGSNGYSDLQTKLYFKKK
>Bacillus_vB_BspM_Internexus_peg_08181__MW749003.1__91259_91077__hypothetical_protein
MNNNSIMKYIVIRFITILILMLIFLHLFHFSNIKKERDKLREENHSLHSLCDKDCKCLKR
>Bacillus_vB_BspM_Internexus_peg_08182__MW749003.1__92385_91252__hypothetical_protein
MLLLEKILHSKKLSYDTLMPLVKPYINNKTIITGTDREYNTVNIFIDFWDIVKSLYNPQTLETMNSLKQRERFMIASEVINIIGHYRHFFYSRLKMYTNFVFYYSDKRDTRLTNIDKNYRSSFYEKRLDDKNQTFGLFNNMVKKNVHIIKLFCEYVPHAYFIKTDEMDPRLVPHLFLSENSRLKQNIINKNDMNIIISNEKIHYQDLNLQDRILQLELRGKEKSRFVASEDIIDILLEKSKKDYYFSILPDMYSLLVSLTGYKDYDISSIKKMGNIKALNFIQKCIDNNILKNIEYNNTDLLNGLRDELGEENLKELYKNMQLLNNNLYNFSNKDIINIESQLFDRIDAESVKFVNSKYFDRYPILLEYVFEGEKYE
>Bacillus_vB_BspM_Internexus_peg_08183__MW749003.1__92918_92388__dCMP_deaminase
MTNKWDLMYMDIAKRVAIESKCAAKQVGCIIEKDTNILAVGINGTASGKENCCDKFMKRDGKWYKKHSTLGKGMKNIFDPWGWELCEDQEEHHKWSLIHEIHAEMNAIAKAHKNGVSIEGATAYITYSPCFNCAKQLITHGIKHIVFDKEYDGFNETLKLLENHDVEVININNKGE
>Bacillus_vB_BspM_Internexus_peg_08184__MW749003.1__94060_93011__Ribonucleotide_reductase_of_class_Ib_(aerobic)	_beta_subunit_(EC_1.17.4.1)
MTTESKIVPIVHKAVNWNRLTDEYTIDFWDINTSQFWLEKEIDLTGDIVTWNKVLSKDEQEAYYKVLVGLTKLDTEQGNAGMPLISLHIKDEQKSAVIAFSGAMEHVHAKSYSAIFSTLCSMSLIDEIFKWGEEQKNLQYKAEKIVKYYDAIFTKDITDEMLYKAMVASVMLESFLFYSGFFYPLYLAGQGKMVASGEIINLIIRDESVHGQYMGLLAQELFEKFDTTKQKELVQWANELLMDLYKNELEYTEEIYSKIGLVEEVNAFLCYNANNAFDNLGFDHLFEDEDINPVVENGLNTTTKNHDFFSVKGNGYTKALNVTPITKETFKIDRLDVDLMSELNELSES
>Bacillus_vB_BspM_Internexus_peg_08185__MW749003.1__96183_94087__Ribonucleotide_reductase_of_class_Ib_(aerobic)	_alpha_subunit_(EC_1.17.4.1)
MKDYLKYNNSITKKGDNGFWQLENDKLAISSFAEEIDEYSIKFPNLLERLNWLIGNNYYYNVFQDYSLSQIEEVYNAIKKVPFSFQSFMAISKFYSTYALKTTDKKYYLETYQDRIAIVALYLFDGNLDKAIQAAIAMIEQRVQPATPTFLNAGKARRGELVSCFLDEMDDTLNSISHIEGQSKQLSKIGGGVSTNVSKLRMLGDPVNGEENAAKGVIPVMKLLEQSFSYADQMGQRKGSGAVYLNIFHGDIIHFLNTKKINADDSIRMKTLSTGIIVPDKFIQLLESGEEEFYTFSPYSVEKEYGIPLDEMDLDVMYDELVNNPNIKKFVCELSPMKLMNQIAMTQLESGYPYLFFKTNANKEHALKAIGEIKFSNLCTEIMQLSSVSVINDYGEEDE…
>Bacillus_vB_BspM_Internexus_peg_08186__MW749003.1__97616_96579__hypothetical_protein
MNNNLLYSHLKSKLRVCGLSGKKDEIFIRCIFCGDSTKDPNSAHFYIMNRAPYKYYCQKCHSSGIITSNFLSRLKIADYNLISHINEANISYKKKLSYKYGSEINYFNNDRIINFYPNQYTELENKKIRYLSDRLKIDFIESDLEKYKIVLNPIDFFKNNNIDITKRIKNDKQKNLFKKVQEHSIGFLTADKNTIICRSLDPKITGFRYHNFSLFPDMVESKKLYALKKKLDLSESEHKIIMTEGIIDLIGVNNHIYNKDDKPLYVSGNGTSFLLVLDHLASLSLLNVDIEIYSDKDVTLDFYKYIIKNNRLARFNGLNIFYNKIVKDYGVEKSKIELTKGITLP
>Bacillus_vB_BspM_Internexus_peg_08187__MW749003.1__99115_97730__hypothetical_protein
MENYVSFDEQARDINIAFDKLFGRDDISHMNNFSINKRSYYNCLDQISDDLNLVLNKYNDLAYSLLEIRYNMATKENYTHMEFYSDIERLFIKNEKLLNVISDIVEEEYDLDLNQASKGKKINIELQVTDNLNKIYLKSSVLMRILIPILCDFNCDDDINEVLVYDIFKEVIKSFDDGKKNALNKLYKIIYSRVFETKYSDVVIWTYLKNMSTDLMIIVKDYFKVIIKKIFPKLKHNSSVISYLDVVIKQKLKYLFTFKYPISYKPLKAETTDDEELSEQERMEINLLRNDQGNSIINECSIKQEIAKIKKKYNVTDEVMKEFINGRELNSIQIYLVKIYYSNKFKVNSNKNDIFYLLYGMTRELGEMNFSIIPEILSCAIAPNVRKMNNRKKLVDKII…
>Bacillus_vB_BspM_Internexus_peg_08188__MW749003.1__100010_99186__hypothetical_protein
MAIVTMNQLLQNPSGKYSAYFARRDITIQNLKDRFYEMMKQHKDFKLEIMKDKDIYYFYFKIPSETYEKLFYDVVLQFSPINDQANSDFTFNNYSVRLFSNAPNFLFTYAYVYNQDGILIDFLKKKISDKALNEPPNTRNPIQSYGFEKSVYFALLYIKHRRFNVKSVINTNNIKKFSKNLLLKAVDSTDEKLKQYNRVKNNEMSKKKSQKRVAKKEKNSYNGEVRKTLKEDSQKSNSRPTTRKSLKKNPQERNKRPNMKRDMKKNMSVRKKKK
>Bacillus_vB_BspM_Internexus_peg_08189__MW749003.1__101770_100082__hypothetical_protein
MSVNSNVANQIKTKEVITETLNVLTTILSNSLGPYGSTSIIQDKLTVNHAITKDGYSILNKIKFDNEIASTILDIVKKISRSLVREVGDGSTSAIVVSNSLFKELDSLISEFKVPRKDIIDTLAKFEEVLVEFIKKEATEITEENFDIIKEIATVSNNNDEKAGQIIYDIYKEIGADGFINLELSDDVVDSYTVTKGIELNRGYITNDFANQVDKVTTEFKDALVFMSNQTLDADDSDLIGDLMGSVMFDRHKPLVIISKGYSSEIANMLRINHRRDGLEDMVAIDYALANDHHRESFEDLAIYLGATIYDKFEMGQLDKFDIDKLGKCNKVTVNENTTKLIEGQGDPQAIKERIEYLNTRLEEISKREKYIDTTEDEYKIKKRIADLNCSIANLFIGG…
>Bacillus_vB_BspM_Internexus_peg_08190__MW749003.1__102152_101820__hypothetical_protein
MNNENYIIYGELTKTNNEKYKSENFFKGLEYRENALKIIEILDGIECYKIVRGFLCENLSDDNSINTFKNCHIKLLSDENKEKIIEFINNHKYVEELKLLSENEIVFALK
>Bacillus_vB_BspM_Internexus_peg_08191__MW749003.1__102321_102205__hypothetical_protein
MLISLEKEKAKQVEKEAKKIMKAQQDSKEKPKTITNKK
>Bacillus_vB_BspM_Internexus_peg_08192__MW749003.1__103625_102432__hypothetical_protein
MSKRQEVMKKLSEKEIKDFGLKSEEEIEDLHEELGIVEDEEENIEEEIVEEKPKKKSTKKKTSTQTKKKSTKKKTSDNSDIRDILSGITIDVSNIEFSEKSPLESTSDIDFILNGKPTFQVVANQSAYIAHMESIRMADINSIVNSTMSPSASRQKLYKIVYSKINATSLGKISYKDWLKITSFYDFNTLLYGIYCQTYPTDSTFEISCGHCQGTNTVIVNNETLVDVKDEETFAKLHEIIGNVSNVDELLEKSLVNKFNRIVLPHDKILLDIQTPSLYDHLELIGSVNPEMLQENEQILTTMMFIKNLYVIDIQQLKANNKVKYVKIDDKESIFQIIKNLEVEDVKALAQAISDRSEKYAIDYKIKTHKCSNCGEQLGDIEIDMEEMLFHRLLQED
>Bacillus_vB_BspM_Internexus_peg_08193__MW749003.1__104065_103640__hypothetical_protein
MADDIFKSELLLEKSIYNTNAERKDLEALAQTIQNLMIIEQGTYPNQPELGVGIENYQFEFIDDQLKQELKEKVDNQISKFIPTNIGIQFDLDTVDNDRGSKILVFTFIVSRDIQTTNDPDQITIIFGRQSNKKVISKIIL
>Bacillus_vB_BspM_Internexus_peg_08194__MW749003.1__104188_104904__hypothetical_protein
MKIEKCPFCSNKYKDKSFLCNHLENKHKEQLNGLSPAQVYFNFKYNKTGGKCIICRKSTKWNESTNRYERICDRKETNCREKYREMFKKRMMGKYGKTTLLDEPEMQKKMLDSRKISGEYTWTNKKGKTKYTGTYEKDFLEFLDVFLHFEPSDVISPAPQVFYYEFNGKKHFYMPDFYITSINTIIEIKAFDNKHYRARDIEQEKAKDKAVLKSNFNYIKIHDKEYDEFFDYLLKFKE
>Bacillus_vB_BspM_Internexus_peg_08195__MW749003.1__105070_105852__hypothetical_protein
MKIILGNYNKDRGTTISSTEGKYFYQDVSNDQQVFEVYKKFIDVAEIVGFDVLQAHTHFKDTSDIWEIIQIELIRDGIIEEFNYDEENYCTFPEIRDIIDVSKMLIMDKLVKLPMYHYWEGQVHIGKTIEEDPSRLKLAINEILIKPKTRILEMSVYIYIYIDGQRKIIDLLEDFTLDFNYIRDKNRKLFNYINRVIDYARNNVDFPVNFVRFQISNDNIIRNMKISDRNAEMLECLYMKVQNDKYENKYILPLYNIKGE
>Bacillus_vB_BspM_Internexus_peg_08196__MW749003.1__105858_106583__hypothetical_protein
MHHSLFQIKSKENNKIYNVLKIIKNQYIVMEVSLSNINDISMNYFKKFIDLIDYLGIENISKLDNDNGLVFIQEIINNNYFKVINKGDYSYITLPFINELEVVMYKLLSTNKNIKDPSSYTINRFQVNKNPKQTAIQGVLSCELYSFNEKVSEIVVHIEMRDLRKENRELFNDIKRLILFTERKLNYRLTEMSLEIMLGSFLTTISKNNNRLEFRDIIDTIFLEVKGATSTQFNSILPISK
>Bacillus_vB_BspM_Internexus_peg_08197__MW749003.1__106600_107322__hypothetical_protein
MFRGNVFLIDILYVKHTGYEEKIEYHFKENESIFDFARILPMTVIVERATNVLIRHEVKDGFIYIPSVIKEQNNIFDLSKYELFNIPLNDKKLDIEIPSYTIIDSSRVKKNGIKLIEKVTKQIFSNRNNYISNEELKVILDGIKQEEFNRICNLSNEESRYELIFGSLKSTTGKDEYINMKSSFGNFIFPSIDKETINIIKKEFSNKILIIDSERINKVINNIIDFKLLINLKKQINNSL
>Bacillus_vB_BspM_Internexus_peg_08198__MW749003.1__107407_107790__hypothetical_protein
MSEEKVLENQEEEVVEKEEVGESEQPQLEGDIVQFTVGINSNQTYNVRSTVETGLDLREYMQAIATIKLNTIISILSGNEKKYDNLKIFKEFEKETLSMAIDKILEGFSEKEIPDIEKKQIKKLFAE
>Bacillus_vB_BspM_Internexus_peg_08199__MW749003.1__107971_108492__hypothetical_protein
MKKRLLVIAGPSGCGKNYITDLLIGTYPELFQQLPQYTTREKRTPDENTYHFISKSHYDVIEHALIAKTEINGYHYGTVPSFEENKIGIIIANKKGIESLREYLSNNTDNVEVFYLGIDSEQPKERDERTKEYVANERKELKPIINDWLVNIPPYNYITAEDVYQYLENKKFI
>Bacillus_vB_BspM_Internexus_peg_08200__MW749003.1__108560_109327__hypothetical_protein
MTNNLYQKHNYLNKRISYLKNNIIREYDMTNAGVNILRKNNVITEEEYQHLNSMEKLKKNKTVGLFLKKNPDISEALINEFVLIRKELFEKNNIDDDDILSIKKDAVFIINKKLTNLELNEYYKFQEKNRYISYISIDNKEFYYKSDRTLDIKGYSKEIKEFHKDYLFKDLEELLFLDTHNEENALFEKLIQLKYNFVTRELPYQYYLDLIYGKYLYGILNHMYYLDEITEDLKKYVLINNNLNFLLRVINILLK
>Bacillus_vB_BspM_Internexus_peg_08201__MW749003.1__109824_109369__hypothetical_protein
MELLIALIVLLNLFVILFFAKFMIKIVGTLDKSKGLNSINGNIEKKLANKDFESDTKYLMFLVDYFCNKSRDLKLIPYQRRSTSLSLLNDDILIKITAETTHSVMQQLSEPYKESLSVYIRDLTDFVTVLVYNRIAEITVELNRTTIKKVK
>Bacillus_vB_BspM_Internexus_peg_08202__MW749003.1__110399_109866__hypothetical_protein
MKKIYIFSDAASFHNGKPDALGTCATLFVNEEFKLIGKRLKAFDKSTNNYNELMGVILGLKEMKDFVEKNPNEIGVIEIISDSEYTILGARDRLNKWIKNGWRNSSGEIKNLDLWKLLNEYKIYFARKRIILQFNWLRGHKGKNITLKDDPYTYYQEMADSLAVEYKERALKIRNGE
>Bacillus_vB_BspM_Internexus_peg_08203__MW749003.1__110525_111229__hypothetical_protein
MLVPKMNNPSLINEDESYEVVIDSIDDRADFFNFEITSNEKERLKFIKRIEKIIRRSFEYKTYIGFLKNELDLTKCTFLPMVDTKEIKKVGLEFHHYPFTLFDIVSIVLDEHILVNGEKRINPFDIAEEVMELHYQNYIGLVPLTKTVHELVHSGKIYVNLNYVFGNYTKFINKYESANTENFQVLLGNLEQLSQKEDREGSINGDILDKSLLKLNIKDIENPNKIEVEDELLA
>Bacillus_vB_BspM_Internexus_peg_08204__MW749003.1__111437_111574__hypothetical_protein
MIFVIGFCFTSALVTERFTDPLGDNVTVLVVNVGAIPTTVTKSKI
>Bacillus_vB_BspM_Internexus_peg_08205__MW749003.1__111790_112149__hypothetical_protein
MNIVLEALLLKKFEKEIDALHTHLKAEIERAINIYKNLAIEELLDYNKNYELQEEFSSPFKSKWIKSIEYLTHLKRSMNFGQFNIIKADLDELDNHLSHPKLNRDKTIIRSLIDEILKF
>Bacillus_vB_BspM_Internexus_peg_08206__MW749003.1__112403_112543__hypothetical_protein
[truncated: 105,595 more rows]
[truncated: 1 more columns]
