# Supplementary material for: Exploring pangenomic diversity and CRISPR-Cas evasion potential in jumbo phages: a comparative genomics study
Source: Microbiol Spectr. 2024 Sep 12;12(10):e04200-23. doi: 10.1128/spectrum.04200-23 (PMC11448039; doi:10.1128/spectrum.04200-23)
Supplement: Table S2B — Pfam-mapping based annotation (S2B). [file spectrum.04200-23-s0004.xlsx]

## Sheet: B.Pfam_db
Pfam-mapping based annotation (S2B)
Protein_Header	Domain_Name	Domain_Name	Domain_Name	Domain_Name	Domain_Name
Achromobacter_Motura_peg_14013__NC_049849.1__3_1064__hypothetical_protein	NO_DOMAIN
Achromobacter_Motura_peg_14014__NC_049849.1__1074_1445__hypothetical_protein	NO_DOMAIN
Achromobacter_Motura_peg_14015__NC_049849.1__1445_1771__hypothetical_protein	NO_DOMAIN
Achromobacter_Motura_peg_14016__NC_049849.1__1764_2006__hypothetical_protein	NO_DOMAIN
Achromobacter_Motura_peg_14017__NC_049849.1__2006_2527__hypothetical_protein	NO_DOMAIN
Achromobacter_Motura_peg_14018__NC_049849.1__2524_2889__hypothetical_protein	NO_DOMAIN
Achromobacter_Motura_peg_14019__NC_049849.1__2956_4530__hypothetical_protein	ResIII	Helicase_C
Achromobacter_Motura_peg_14020__NC_049849.1__4524_5201__hypothetical_protein	NO_DOMAIN
Achromobacter_Motura_peg_14021__NC_049849.1__5202_6551__DNA_helicase,_phage-associated	DnaB_C
Achromobacter_Motura_peg_14022__NC_049849.1__6552_9719__hypothetical_protein	DNA_pol_A_exo1	DNA_pol_A
Achromobacter_Motura_peg_14023__NC_049849.1__9781_10404__hypothetical_protein	NO_DOMAIN
Achromobacter_Motura_peg_14024__NC_049849.1__10406_11395__Phage-associated_DNA_primase	Toprim_2	zf-CHC2
Achromobacter_Motura_peg_14025__NC_049849.1__11379_11780__hypothetical_protein	NO_DOMAIN
Achromobacter_Motura_peg_14026__NC_049849.1__11777_12082__hypothetical_protein	NO_DOMAIN
Achromobacter_Motura_peg_14027__NC_049849.1__12132_13061__hypothetical_protein	NO_DOMAIN
Achromobacter_Motura_peg_14028__NC_049849.1__13105_14109__hypothetical_protein	NO_DOMAIN
Achromobacter_Motura_peg_14029__NC_049849.1__14111_14452__hypothetical_protein	NO_DOMAIN
Achromobacter_Motura_peg_14030__NC_049849.1__14571_14735__hypothetical_protein	NO_DOMAIN
Achromobacter_Motura_peg_14031__NC_049849.1__14732_15301__hypothetical_protein	NO_DOMAIN
Achromobacter_Motura_peg_14032__NC_049849.1__15298_16278__Thymidylate_synthase_(EC_2.1.1.45)	Thymidylat_synt
Achromobacter_Motura_peg_14033__NC_049849.1__16291_16566__hypothetical_protein	Cpn10
Achromobacter_Motura_peg_14034__NC_049849.1__16570_16914__hypothetical_protein	NO_DOMAIN
Achromobacter_Motura_peg_14035__NC_049849.1__16982_17428__Phage_protein	PTPS
Achromobacter_Motura_peg_14036__NC_049849.1__17431_18033__hypothetical_protein	QueC
Achromobacter_Motura_peg_14037__NC_049849.1__18037_19317__Asparagine_synthetase_[glutamine-hydrolyzing]_(EC_6.3.5.4)	Asn_synthase	GATase_7
Achromobacter_Motura_peg_14038__NC_049849.1__19314_20735__hypothetical_protein	NO_DOMAIN
Achromobacter_Motura_peg_14039__NC_049849.1__20732_21337__hypothetical_protein	NO_DOMAIN
Achromobacter_Motura_peg_14040__NC_049849.1__21334_22182__7-carboxy-7-deazaguanine_synthase_(EC_4.3.99.3)	Radical_SAM
Achromobacter_Motura_peg_14041__NC_049849.1__22179_22538__hypothetical_protein	NO_DOMAIN
Achromobacter_Motura_peg_14042__NC_049849.1__22541_23200__GTP_cyclohydrolase_I_(EC_3.5.4.16)_type_1	GTP_cyclohydroI
Achromobacter_Motura_peg_14043__NC_049849.1__23197_23442__hypothetical_protein	NO_DOMAIN
Achromobacter_Motura_peg_14044__NC_049849.1__23583_24002__hypothetical_protein	NO_DOMAIN
Achromobacter_Motura_peg_14045__NC_049849.1__23999_24289__hypothetical_protein	NO_DOMAIN
Achromobacter_Motura_peg_14046__NC_049849.1__24291_25253__hypothetical_protein	NO_DOMAIN
Achromobacter_Motura_peg_14047__NC_049849.1__25255_25983__hypothetical_protein	dUTPase_2
Achromobacter_Motura_peg_14048__NC_049849.1__25949_26269__hypothetical_protein	NO_DOMAIN
Achromobacter_Motura_peg_14049__NC_049849.1__26270_27784__hypothetical_protein	NO_DOMAIN
Achromobacter_Motura_peg_14050__NC_049849.1__27866_29467__hypothetical_protein	RecA
Achromobacter_Motura_peg_14051__NC_049849.1__29493_30110__hypothetical_protein	NO_DOMAIN
Achromobacter_Motura_peg_14052__NC_049849.1__30079_32145__hypothetical_protein	NO_DOMAIN
Achromobacter_Motura_peg_14053__NC_049849.1__32149_33192__hypothetical_protein	NO_DOMAIN
Achromobacter_Motura_peg_14054__NC_049849.1__33373_34050__hypothetical_protein	NO_DOMAIN
Achromobacter_Motura_peg_14055__NC_049849.1__34182_34433__hypothetical_protein	NO_DOMAIN
Achromobacter_Motura_peg_14056__NC_049849.1__34492_34749__hypothetical_protein	NO_DOMAIN
Achromobacter_Motura_peg_14057__NC_049849.1__34825_35286__hypothetical_protein	NO_DOMAIN
Achromobacter_Motura_peg_14058__NC_049849.1__35283_35795__hypothetical_protein	NO_DOMAIN
Achromobacter_Motura_peg_14059__NC_049849.1__36022_36168__hypothetical_protein	NO_DOMAIN
Achromobacter_Motura_peg_14060__NC_049849.1__36184_37455__hypothetical_protein	NO_DOMAIN
Achromobacter_Motura_peg_14061__NC_049849.1__37466_37717__hypothetical_protein	NO_DOMAIN
Achromobacter_Motura_peg_14062__NC_049849.1__37717_37974__hypothetical_protein	NO_DOMAIN
Achromobacter_Motura_peg_14063__NC_049849.1__38031_38621__hypothetical_protein	NO_DOMAIN
Achromobacter_Motura_peg_14064__NC_049849.1__38618_40348__hypothetical_protein	NO_DOMAIN
Achromobacter_Motura_peg_14065__NC_049849.1__40381_40683__hypothetical_protein	Phage_gp49_66
Achromobacter_Motura_peg_14066__NC_049849.1__40784_41161__hypothetical_protein	NO_DOMAIN
Achromobacter_Motura_peg_14067__NC_049849.1__41158_41376__hypothetical_protein	NO_DOMAIN
Achromobacter_Motura_peg_14068__NC_049849.1__41684_42055__hypothetical_protein	Thioredoxin
Achromobacter_Motura_peg_14069__NC_049849.1__42079_42306__hypothetical_protein	NO_DOMAIN
Achromobacter_Motura_peg_14070__NC_049849.1__42303_42518__hypothetical_protein	NO_DOMAIN
Achromobacter_Motura_peg_14071__NC_049849.1__42642_42887__hypothetical_protein	PP-binding
Achromobacter_Motura_peg_14072__NC_049849.1__42888_43190__hypothetical_protein	NO_DOMAIN
Achromobacter_Motura_peg_14073__NC_049849.1__43205_44011__hypothetical_protein	NO_DOMAIN
Achromobacter_Motura_peg_14074__NC_049849.1__44011_44340__hypothetical_protein	NO_DOMAIN
Achromobacter_Motura_peg_14075__NC_049849.1__44516_45403__hypothetical_protein	NO_DOMAIN
Achromobacter_Motura_peg_14076__NC_049849.1__45464_45754__hypothetical_protein	NO_DOMAIN
Achromobacter_Motura_peg_14077__NC_049849.1__45767_46441__hypothetical_protein	NO_DOMAIN
Achromobacter_Motura_peg_14078__NC_049849.1__46434_46643__hypothetical_protein	NO_DOMAIN
Achromobacter_Motura_peg_14079__NC_049849.1__46660_48678__hypothetical_protein	DNA_gyraseB	HATPase_c	Toprim	DNA_gyraseB_C
Achromobacter_Motura_peg_14080__NC_049849.1__48647_50263__Topoisomerase_IV_subunit_A_(EC_5.99.1.-)	DNA_topoisoIV
Achromobacter_Motura_peg_14081__NC_049849.1__50403_50864__hypothetical_protein	NO_DOMAIN
Achromobacter_Motura_peg_14082__NC_049849.1__50927_51895__hypothetical_protein	NO_DOMAIN
Achromobacter_Motura_peg_14083__NC_049849.1__51906_52433__hypothetical_protein	NO_DOMAIN
Achromobacter_Motura_peg_14084__NC_049849.1__52430_52900__hypothetical_protein	NO_DOMAIN
Achromobacter_Motura_peg_14085__NC_049849.1__52897_53622__hypothetical_protein	NO_DOMAIN
Achromobacter_Motura_peg_14086__NC_049849.1__53624_53893__hypothetical_protein	NO_DOMAIN
Achromobacter_Motura_peg_14087__NC_049849.1__53890_54816__hypothetical_protein	NO_DOMAIN
Achromobacter_Motura_peg_14088__NC_049849.1__54803_55228__hypothetical_protein	NUDIX
Achromobacter_Motura_peg_14089__NC_049849.1__55393_55623__hypothetical_protein	NO_DOMAIN
Achromobacter_Motura_peg_14090__NC_049849.1__55827_56150__hypothetical_protein	NO_DOMAIN
Achromobacter_Motura_peg_14091__NC_049849.1__56236_56589__hypothetical_protein	NO_DOMAIN
Achromobacter_Motura_peg_14092__NC_049849.1__56654_56956__hypothetical_protein	NO_DOMAIN
Achromobacter_Motura_peg_14093__NC_049849.1__56996_57553__hypothetical_protein	NO_DOMAIN
Achromobacter_Motura_peg_14094__NC_049849.1__57603_58091__hypothetical_protein	NO_DOMAIN
Achromobacter_Motura_peg_14095__NC_049849.1__58103_58375__hypothetical_protein	NO_DOMAIN
Achromobacter_Motura_peg_14096__NC_049849.1__58372_59010__hypothetical_protein	NO_DOMAIN
Achromobacter_Motura_peg_14097__NC_049849.1__59007_59213__hypothetical_protein	NO_DOMAIN
Achromobacter_Motura_peg_14098__NC_049849.1__59210_59482__hypothetical_protein	NO_DOMAIN
Achromobacter_Motura_peg_14099__NC_049849.1__59513_60094__hypothetical_protein	Hydrolase_2
Achromobacter_Motura_peg_14100__NC_049849.1__60091_60447__hypothetical_protein	NO_DOMAIN
Achromobacter_Motura_peg_14101__NC_049849.1__60466_60780__hypothetical_protein	NO_DOMAIN
Achromobacter_Motura_peg_14102__NC_049849.1__60777_61139__hypothetical_protein	NO_DOMAIN
Achromobacter_Motura_peg_14103__NC_049849.1__61136_61492__hypothetical_protein	NO_DOMAIN
Achromobacter_Motura_peg_14104__NC_049849.1__61489_61881__hypothetical_protein	NO_DOMAIN
Achromobacter_Motura_peg_14105__NC_049849.1__61878_62090__hypothetical_protein	NO_DOMAIN
Achromobacter_Motura_peg_14106__NC_049849.1__62138_62896__hypothetical_protein	NO_DOMAIN
Achromobacter_Motura_peg_14107__NC_049849.1__62898_63257__hypothetical_protein	NO_DOMAIN
Achromobacter_Motura_peg_14108__NC_049849.1__63254_63535__hypothetical_protein	NO_DOMAIN
Achromobacter_Motura_peg_14109__NC_049849.1__63536_64036__hypothetical_protein	NO_DOMAIN
Achromobacter_Motura_peg_14110__NC_049849.1__64033_64254__hypothetical_protein	NO_DOMAIN
Achromobacter_Motura_peg_14111__NC_049849.1__64266_64796__hypothetical_protein	NO_DOMAIN
Achromobacter_Motura_peg_14112__NC_049849.1__64799_64972__hypothetical_protein	NO_DOMAIN
Achromobacter_Motura_peg_14113__NC_049849.1__64969_65370__hypothetical_protein	NO_DOMAIN
Achromobacter_Motura_peg_14114__NC_049849.1__65687_66016__hypothetical_protein	NO_DOMAIN
Achromobacter_Motura_peg_14115__NC_049849.1__66060_67118__hypothetical_protein	NO_DOMAIN
Achromobacter_Motura_peg_14116__NC_049849.1__67120_67518__hypothetical_protein	NO_DOMAIN
Achromobacter_Motura_peg_14117__NC_049849.1__67677_68273__hypothetical_protein	NO_DOMAIN
Achromobacter_Motura_peg_14118__NC_049849.1__68501_68833__hypothetical_protein	NO_DOMAIN
Achromobacter_Motura_peg_14119__NC_049849.1__68830_69126__hypothetical_protein	NO_DOMAIN
Achromobacter_Motura_peg_14120__NC_049849.1__69123_69479__hypothetical_protein	NO_DOMAIN
Achromobacter_Motura_peg_14121__NC_049849.1__69481_69777__hypothetical_protein	NO_DOMAIN
Achromobacter_Motura_peg_14122__NC_049849.1__69780_70007__hypothetical_protein	NO_DOMAIN
Achromobacter_Motura_peg_14123__NC_049849.1__69986_70498__hypothetical_protein	AAA_33
Achromobacter_Motura_peg_14124__NC_049849.1__70495_70707__hypothetical_protein	NO_DOMAIN
Achromobacter_Motura_peg_14125__NC_049849.1__70695_70865__hypothetical_protein	NO_DOMAIN
Achromobacter_Motura_peg_14126__NC_049849.1__70859_71056__hypothetical_protein	NO_DOMAIN
Achromobacter_Motura_peg_14127__NC_049849.1__71113_71310__hypothetical_protein	NO_DOMAIN
Achromobacter_Motura_peg_14128__NC_049849.1__71310_72332__hypothetical_protein	NO_DOMAIN
Achromobacter_Motura_peg_14129__NC_049849.1__72369_73124__hypothetical_protein	NO_DOMAIN
Achromobacter_Motura_peg_14130__NC_049849.1__73121_73255__hypothetical_protein	NO_DOMAIN
Achromobacter_Motura_peg_14131__NC_049849.1__73282_74202__hypothetical_protein	NMT1_3
Achromobacter_Motura_peg_14132__NC_049849.1__74267_75577__hypothetical_protein	Sacchrp_dh_C	Sacchrp_dh_NADP
Achromobacter_Motura_peg_14133__NC_049849.1__75965_77092__Putative_acid--amine_ligase_YgiC	GSP_synth
Achromobacter_Motura_peg_14134__NC_049849.1__77089_77364__hypothetical_protein	NO_DOMAIN
Achromobacter_Motura_peg_14135__NC_049849.1__77474_77860__hypothetical_protein	DUF350	DUF350
Achromobacter_Motura_peg_14136__NC_049849.1__77864_78124__hypothetical_protein	NO_DOMAIN
Achromobacter_Motura_peg_14137__NC_049849.1__78188_79969__hypothetical_protein	NO_DOMAIN
Achromobacter_Motura_peg_14138__NC_049849.1__79972_80166__hypothetical_protein	NO_DOMAIN
Achromobacter_Motura_peg_14139__NC_049849.1__80523_80239__hypothetical_protein	NO_DOMAIN
Achromobacter_Motura_peg_14140__NC_049849.1__80542_80784__hypothetical_protein	NO_DOMAIN
Achromobacter_Motura_peg_14141__NC_049849.1__80826_81200__hypothetical_protein	NO_DOMAIN
Achromobacter_Motura_peg_14142__NC_049849.1__81200_81757__hypothetical_protein	NO_DOMAIN
Achromobacter_Motura_peg_14143__NC_049849.1__81757_82365__hypothetical_protein	NO_DOMAIN
Achromobacter_Motura_peg_14144__NC_049849.1__82362_82565__hypothetical_protein	NO_DOMAIN
Achromobacter_Motura_peg_14145__NC_049849.1__82565_82741__hypothetical_protein	NO_DOMAIN
Achromobacter_Motura_peg_14146__NC_049849.1__82741_83100__hypothetical_protein	NO_DOMAIN
Achromobacter_Motura_peg_14147__NC_049849.1__83107_83502__hypothetical_protein	NO_DOMAIN
Achromobacter_Motura_peg_14148__NC_049849.1__83502_83750__hypothetical_protein	NO_DOMAIN
Achromobacter_Motura_peg_14149__NC_049849.1__83958_84422__Phage_protein	NO_DOMAIN
Achromobacter_Motura_peg_14150__NC_049849.1__84419_84694__hypothetical_protein	NO_DOMAIN
Achromobacter_Motura_peg_14151__NC_049849.1__84696_85316__hypothetical_protein	NO_DOMAIN
Achromobacter_Motura_peg_14152__NC_049849.1__85336_85506__hypothetical_protein	NO_DOMAIN
Achromobacter_Motura_peg_14153__NC_049849.1__85517_86101__hypothetical_protein	NO_DOMAIN
Achromobacter_Motura_peg_14154__NC_049849.1__86114_86326__hypothetical_protein	NO_DOMAIN
Achromobacter_Motura_peg_14155__NC_049849.1__86323_86619__hypothetical_protein	NO_DOMAIN
Achromobacter_Motura_peg_14156__NC_049849.1__86773_87111__hypothetical_protein	NO_DOMAIN
Achromobacter_Motura_peg_14157__NC_049849.1__87155_87412__hypothetical_protein	NO_DOMAIN
Achromobacter_Motura_peg_14158__NC_049849.1__87462_87896__hypothetical_protein	NO_DOMAIN
Achromobacter_Motura_peg_14159__NC_049849.1__87978_88247__hypothetical_protein	NO_DOMAIN
Achromobacter_Motura_peg_14160__NC_049849.1__88249_88551__hypothetical_protein	NO_DOMAIN
Achromobacter_Motura_peg_14161__NC_049849.1__88586_89059__hypothetical_protein	NO_DOMAIN
Achromobacter_Motura_peg_14162__NC_049849.1__89059_89223__hypothetical_protein	NO_DOMAIN
Achromobacter_Motura_peg_14163__NC_049849.1__89235_91151__hypothetical_protein	DNA_ligase_OB	DNA_ligase_aden
Achromobacter_Motura_peg_14164__NC_049849.1__91151_91456__hypothetical_protein	NO_DOMAIN
Achromobacter_Motura_peg_14165__NC_049849.1__91499_92707__hypothetical_protein	NO_DOMAIN
Achromobacter_Motura_peg_14166__NC_049849.1__92719_92943__hypothetical_protein	NO_DOMAIN
Achromobacter_Motura_peg_14167__NC_049849.1__92945_93310__hypothetical_protein	NO_DOMAIN
Achromobacter_Motura_peg_14168__NC_049849.1__93338_94255__hypothetical_protein	NO_DOMAIN
Achromobacter_Motura_peg_14169__NC_049849.1__94266_94682__hypothetical_protein	NO_DOMAIN
Achromobacter_Motura_peg_14170__NC_049849.1__94670_95215__hypothetical_protein	NO_DOMAIN
Achromobacter_Motura_peg_14171__NC_049849.1__95335_95610__hypothetical_protein	NO_DOMAIN
Achromobacter_Motura_peg_14172__NC_049849.1__95673_96047__hypothetical_protein	NO_DOMAIN
Achromobacter_Motura_peg_14173__NC_049849.1__96114_96515__hypothetical_protein	NO_DOMAIN
Achromobacter_Motura_peg_14174__NC_049849.1__96515_96997__hypothetical_protein	NO_DOMAIN
Achromobacter_Motura_peg_14175__NC_049849.1__97008_97355__hypothetical_protein	NO_DOMAIN
Achromobacter_Motura_peg_14176__NC_049849.1__97357_97593__hypothetical_protein	NO_DOMAIN
Achromobacter_Motura_peg_14177__NC_049849.1__97611_98519__hypothetical_protein	NO_DOMAIN
Achromobacter_Motura_peg_14178__NC_049849.1__98536_98982__hypothetical_protein	NO_DOMAIN
Achromobacter_Motura_peg_14179__NC_049849.1__99023_99634__Phage_protein_(ACLAME_639)	DUF6011
Achromobacter_Motura_peg_14180__NC_049849.1__99634_99873__hypothetical_protein	NO_DOMAIN
Achromobacter_Motura_peg_14181__NC_049849.1__99875_100285__hypothetical_protein	NO_DOMAIN
Achromobacter_Motura_peg_14182__NC_049849.1__100291_100821__hypothetical_protein	NO_DOMAIN
Achromobacter_Motura_peg_14183__NC_049849.1__100818_101066__hypothetical_protein	NO_DOMAIN
Achromobacter_Motura_peg_14184__NC_049849.1__101050_101403__hypothetical_protein	NO_DOMAIN
Achromobacter_Motura_peg_14185__NC_049849.1__101400_101813__hypothetical_protein	NO_DOMAIN
Achromobacter_Motura_peg_14186__NC_049849.1__101829_102281__hypothetical_protein	NO_DOMAIN
Achromobacter_Motura_peg_14187__NC_049849.1__102309_103154__hypothetical_protein	NO_DOMAIN
Achromobacter_Motura_peg_14188__NC_049849.1__103158_103844__hypothetical_protein	NO_DOMAIN
Achromobacter_Motura_peg_14189__NC_049849.1__103846_104049__hypothetical_protein	NO_DOMAIN
Achromobacter_Motura_peg_14190__NC_049849.1__104036_104401__hypothetical_protein	NO_DOMAIN
Achromobacter_Motura_peg_14191__NC_049849.1__104403_104798__hypothetical_protein	NO_DOMAIN
Achromobacter_Motura_peg_14192__NC_049849.1__104791_105036__hypothetical_protein	NO_DOMAIN
Achromobacter_Motura_peg_14193__NC_049849.1__105033_105347__hypothetical_protein	PC4
Achromobacter_Motura_peg_14194__NC_049849.1__105344_105550__hypothetical_protein	NO_DOMAIN
Achromobacter_Motura_peg_14195__NC_049849.1__105557_105862__hypothetical_protein	NO_DOMAIN
Achromobacter_Motura_peg_14196__NC_049849.1__105888_107513__hypothetical_protein	Topoisom_I
Achromobacter_Motura_peg_14197__NC_049849.1__107536_107781__hypothetical_protein	NO_DOMAIN
Achromobacter_Motura_peg_14198__NC_049849.1__107816_107941__hypothetical_protein	NO_DOMAIN
Achromobacter_Motura_peg_14199__NC_049849.1__107941_108180__hypothetical_protein	NO_DOMAIN
Achromobacter_Motura_peg_14200__NC_049849.1__108240_109052__hypothetical_protein	NUDIX
Achromobacter_Motura_peg_14201__NC_049849.1__109054_109536__hypothetical_protein	NO_DOMAIN
Achromobacter_Motura_peg_14202__NC_049849.1__109536_109631__hypothetical_protein	NO_DOMAIN
Achromobacter_Motura_peg_14203__NC_049849.1__109644_109985__hypothetical_protein	NO_DOMAIN
Achromobacter_Motura_peg_14204__NC_049849.1__109982_110482__hypothetical_protein	NO_DOMAIN
Achromobacter_Motura_peg_14205__NC_049849.1__111150_110491__hypothetical_protein	NO_DOMAIN
Achromobacter_Motura_peg_14206__NC_049849.1__111220_111429__hypothetical_protein	NO_DOMAIN
Achromobacter_Motura_peg_14207__NC_049849.1__111426_111959__hypothetical_protein	dCMP_cyt_deam_1
Achromobacter_Motura_peg_14208__NC_049849.1__112805_112044__Phage_protein	NO_DOMAIN
Achromobacter_Motura_peg_14209__NC_049849.1__113337_112891__hypothetical_protein	NO_DOMAIN
Achromobacter_Motura_peg_14210__NC_049849.1__113856_113347__Phage_tail_fiber_protein	NO_DOMAIN
Achromobacter_Motura_peg_14211__NC_049849.1__115043_113868__hypothetical_protein	NO_DOMAIN
Achromobacter_Motura_peg_14212__NC_049849.1__115668_115027__hypothetical_protein	NO_DOMAIN
Achromobacter_Motura_peg_14213__NC_049849.1__116578_115676__hypothetical_protein	NO_DOMAIN
Achromobacter_Motura_peg_14214__NC_049849.1__118605_116647__Phage_tail_sheath	Phage_sheath_1
Achromobacter_Motura_peg_14215__NC_049849.1__118875_118606__hypothetical_protein	NO_DOMAIN
Achromobacter_Motura_peg_14216__NC_049849.1__119520_118876__hypothetical_protein	NO_DOMAIN
Achromobacter_Motura_peg_14217__NC_049849.1__120148_119597__hypothetical_protein	NO_DOMAIN
Achromobacter_Motura_peg_14218__NC_049849.1__121294_120209__hypothetical_protein	NO_DOMAIN
Achromobacter_Motura_peg_14219__NC_049849.1__122007_121327__hypothetical_protein	NO_DOMAIN
Achromobacter_Motura_peg_14220__NC_049849.1__123705_122077__hypothetical_protein	NO_DOMAIN
Achromobacter_Motura_peg_14221__NC_049849.1__124522_123767__Phage_endolysin	NO_DOMAIN
Achromobacter_Motura_peg_14222__NC_049849.1__124917_124528__hypothetical_protein	NO_DOMAIN
Achromobacter_Motura_peg_14223__NC_049849.1__125427_124927__hypothetical_protein	NO_DOMAIN
Achromobacter_Motura_peg_14224__NC_049849.1__130063_125477__hypothetical_protein	SNF2-rel_dom
Achromobacter_Motura_peg_14225__NC_049849.1__130752_130066__hypothetical_protein	NO_DOMAIN
Achromobacter_Motura_peg_14226__NC_049849.1__131222_130761__hypothetical_protein	NO_DOMAIN
Achromobacter_Motura_peg_14227__NC_049849.1__131595_131254__hypothetical_protein	HNH
Achromobacter_Motura_peg_14228__NC_049849.1__132857_131592__hypothetical_protein	SprT-like
Achromobacter_Motura_peg_14229__NC_049849.1__134645_132975__hypothetical_protein	NO_DOMAIN
Achromobacter_Motura_peg_14230__NC_049849.1__134996_134655__hypothetical_protein	NO_DOMAIN
Achromobacter_Motura_peg_14231__NC_049849.1__136142_135006__hypothetical_protein	NO_DOMAIN
Achromobacter_Motura_peg_14232__NC_049849.1__136908_136144__hypothetical_protein	NO_DOMAIN
Achromobacter_Motura_peg_14233__NC_049849.1__137453_136905__hypothetical_protein	NO_DOMAIN
Achromobacter_Motura_peg_14234__NC_049849.1__138582_137455__hypothetical_protein	NO_DOMAIN
Achromobacter_Motura_peg_14235__NC_049849.1__138844_138584__hypothetical_protein	NO_DOMAIN
Achromobacter_Motura_peg_14236__NC_049849.1__139123_138845__hypothetical_protein	NO_DOMAIN
Achromobacter_Motura_peg_14237__NC_049849.1__139749_139123__hypothetical_protein	NO_DOMAIN
Achromobacter_Motura_peg_14238__NC_049849.1__140005_139760__hypothetical_protein	NO_DOMAIN
Achromobacter_Motura_peg_14239__NC_049849.1__140206_140009__hypothetical_protein	NO_DOMAIN
Achromobacter_Motura_peg_14240__NC_049849.1__141775_140219__hypothetical_protein	NO_DOMAIN
Achromobacter_Motura_peg_14241__NC_049849.1__142501_141776__hypothetical_protein	NO_DOMAIN
Achromobacter_Motura_peg_14242__NC_049849.1__142817_142488__hypothetical_protein	NO_DOMAIN
Achromobacter_Motura_peg_14243__NC_049849.1__143056_142820__hypothetical_protein	NO_DOMAIN
Achromobacter_Motura_peg_14244__NC_049849.1__143580_143056__hypothetical_protein	NO_DOMAIN
Achromobacter_Motura_peg_14245__NC_049849.1__143827_143585__hypothetical_protein	NO_DOMAIN
Achromobacter_Motura_peg_14246__NC_049849.1__144219_143836__hypothetical_protein	NO_DOMAIN
Achromobacter_Motura_peg_14247__NC_049849.1__144656_144228__hypothetical_protein	NO_DOMAIN
Achromobacter_Motura_peg_14248__NC_049849.1__145187_144666__hypothetical_protein	NO_DOMAIN
Achromobacter_Motura_peg_14249__NC_049849.1__146488_145184__hypothetical_protein	NO_DOMAIN
Achromobacter_Motura_peg_14250__NC_049849.1__147783_146512__Phage_protein	NO_DOMAIN
Achromobacter_Motura_peg_14251__NC_049849.1__148841_147792__hypothetical_protein	NO_DOMAIN
Achromobacter_Motura_peg_14252__NC_049849.1__149304_148888__hypothetical_protein	NO_DOMAIN
Achromobacter_Motura_peg_14253__NC_049849.1__150842_149316__hypothetical_protein	NO_DOMAIN
Achromobacter_Motura_peg_14254__NC_049849.1__153195_150835__hypothetical_protein	NO_DOMAIN
Achromobacter_Motura_peg_14255__NC_049849.1__154468_153248__hypothetical_protein	NO_DOMAIN
Achromobacter_Motura_peg_14256__NC_049849.1__154582_155190__hypothetical_protein	NO_DOMAIN
Achromobacter_Motura_peg_14257__NC_049849.1__155190_155498__hypothetical_protein	NO_DOMAIN
Achromobacter_Motura_peg_14258__NC_049849.1__155501_156220__hypothetical_protein	NO_DOMAIN
Achromobacter_Motura_peg_14259__NC_049849.1__156239_158098__hypothetical_protein	NO_DOMAIN
Achromobacter_Motura_peg_14260__NC_049849.1__158100_158387__hypothetical_protein	KMPT-N
Achromobacter_Motura_peg_14261__NC_049849.1__158400_158864__hypothetical_protein	NO_DOMAIN
Achromobacter_Motura_peg_14262__NC_049849.1__159074_160132__hypothetical_protein	Phage_T4_gp19
Achromobacter_Motura_peg_14263__NC_049849.1__160142_161458__hypothetical_protein	NO_DOMAIN
Achromobacter_Motura_peg_14264__NC_049849.1__161638_163269__hypothetical_protein	NO_DOMAIN
Achromobacter_Motura_peg_14265__NC_049849.1__163269_164765__Phage_endolysin	NO_DOMAIN
Achromobacter_Motura_peg_14266__NC_049849.1__164774_165832__hypothetical_protein	NO_DOMAIN
Achromobacter_Motura_peg_14267__NC_049849.1__165843_166178__hypothetical_protein	NO_DOMAIN
Achromobacter_Motura_peg_14268__NC_049849.1__166180_167304__hypothetical_protein	NO_DOMAIN
Achromobacter_Motura_peg_14269__NC_049849.1__167304_168122__hypothetical_protein	NO_DOMAIN
Achromobacter_Motura_peg_14270__NC_049849.1__168230_169111__hypothetical_protein	NUMOD3
Achromobacter_Motura_peg_14271__NC_049849.1__169108_169527__Phage_baseplate_assembly_chaperone	GPW_gp25
Achromobacter_Motura_peg_14272__NC_049849.1__169530_171302__Phage_protein	NO_DOMAIN
Achromobacter_Motura_peg_14273__NC_049849.1__171299_172519__hypothetical_protein	NO_DOMAIN
Achromobacter_Motura_peg_14274__NC_049849.1__172525_173604__hypothetical_protein	NO_DOMAIN
Achromobacter_Motura_peg_14275__NC_049849.1__173616_175166__Phage_tail_fiber	NO_DOMAIN
Achromobacter_Motura_peg_14276__NC_049849.1__175176_175706__hypothetical_protein	NO_DOMAIN
Achromobacter_Motura_peg_14277__NC_049849.1__177005_175761__hypothetical_protein	NO_DOMAIN
Achromobacter_Motura_peg_14278__NC_049849.1__177346_177134__hypothetical_protein	NO_DOMAIN
Achromobacter_Motura_peg_14279__NC_049849.1__177691_177347__hypothetical_protein	DUF3175
Achromobacter_Motura_peg_14280__NC_049849.1__178640_178050__hypothetical_protein	NO_DOMAIN
Achromobacter_Motura_peg_14281__NC_049849.1__180807_178651__hypothetical_protein	NO_DOMAIN
Achromobacter_Motura_peg_14282__NC_049849.1__181998_180820__hypothetical_protein	NO_DOMAIN
Achromobacter_Motura_peg_14283__NC_049849.1__184052_182001__hypothetical_protein	NO_DOMAIN
Achromobacter_Motura_peg_14284__NC_049849.1__185278_184049__hypothetical_protein	NO_DOMAIN
Achromobacter_Motura_peg_14285__NC_049849.1__188013_185278__hypothetical_protein	NO_DOMAIN
Achromobacter_Motura_peg_14286__NC_049849.1__188717_188067__lytic_enzyme	NO_DOMAIN
Achromobacter_Motura_peg_14287__NC_049849.1__189196_188714__hypothetical_protein	NO_DOMAIN
Achromobacter_Motura_peg_14288__NC_049849.1__189573_189193__hypothetical_protein	Phage_holin_3_3
Achromobacter_Motura_peg_14289__NC_049849.1__190575_189637__hypothetical_protein	NO_DOMAIN
Achromobacter_Motura_peg_14290__NC_049849.1__193478_190629__hypothetical_protein	DUF3751
Achromobacter_Motura_peg_14291__NC_049849.1__193822_193685__hypothetical_protein	NO_DOMAIN
Achromobacter_Motura_peg_14292__NC_049849.1__193920_195836__hypothetical_protein	NO_DOMAIN
Achromobacter_Motura_peg_14293__NC_049849.1__196068_195934__hypothetical_protein	NO_DOMAIN
Achromobacter_Motura_peg_14294__NC_049849.1__196068_196259__hypothetical_protein	NO_DOMAIN
Achromobacter_Motura_peg_14295__NC_049849.1__196261_196860__hypothetical_protein	NO_DOMAIN
Achromobacter_Motura_peg_14296__NC_049849.1__196860_197186__hypothetical_protein	NO_DOMAIN
Achromobacter_Motura_peg_14297__NC_049849.1__197171_197521__hypothetical_protein	NO_DOMAIN
Achromobacter_Motura_peg_14298__NC_049849.1__197508_197780__hypothetical_protein	NO_DOMAIN
Achromobacter_Motura_peg_14299__NC_049849.1__197777_198214__hypothetical_protein	NO_DOMAIN
Achromobacter_Motura_peg_14300__NC_049849.1__198217_198396__hypothetical_protein	DUF1737
Achromobacter_Motura_peg_14301__NC_049849.1__198603_198968__hypothetical_protein	NO_DOMAIN
Achromobacter_Motura_peg_14302__NC_049849.1__198965_199279__hypothetical_protein	NO_DOMAIN
Achromobacter_Motura_peg_14303__NC_049849.1__199276_199503__hypothetical_protein	NO_DOMAIN
Achromobacter_Motura_peg_14304__NC_049849.1__199496_200044__hypothetical_protein	NO_DOMAIN
Achromobacter_Motura_peg_14305__NC_049849.1__200028_200363__hypothetical_protein	NO_DOMAIN
Achromobacter_Motura_peg_14306__NC_049849.1__200360_200692__hypothetical_protein	NO_DOMAIN
Achromobacter_Motura_peg_14307__NC_049849.1__200685_201113__hypothetical_protein	NO_DOMAIN
Achromobacter_Motura_peg_14308__NC_049849.1__201110_201484__hypothetical_protein	NO_DOMAIN
Achromobacter_Motura_peg_14309__NC_049849.1__201481_202014__hypothetical_protein	NO_DOMAIN
Achromobacter_Motura_peg_14310__NC_049849.1__202011_202346__hypothetical_protein	NO_DOMAIN
Achromobacter_Motura_peg_14311__NC_049849.1__202343_202606__hypothetical_protein	NO_DOMAIN
Achromobacter_Motura_peg_14312__NC_049849.1__202828_203055__hypothetical_protein	NO_DOMAIN
Achromobacter_Motura_peg_14313__NC_049849.1__203076_203588__hypothetical_protein	NO_DOMAIN
Achromobacter_Motura_peg_14314__NC_049849.1__203581_203958__hypothetical_protein	NO_DOMAIN
Achromobacter_Motura_peg_14315__NC_049849.1__203939_204145__hypothetical_protein	NO_DOMAIN
Achromobacter_Motura_peg_14316__NC_049849.1__204353_204637__hypothetical_protein	NO_DOMAIN
Achromobacter_Motura_peg_14317__NC_049849.1__204655_205053__hypothetical_protein	DUF3307
Achromobacter_Motura_peg_14318__NC_049849.1__205181_205561__hypothetical_protein	NO_DOMAIN
Achromobacter_Motura_peg_14319__NC_049849.1__205554_205901__hypothetical_protein	NO_DOMAIN
Achromobacter_Motura_peg_14320__NC_049849.1__205901_206260__hypothetical_protein	NO_DOMAIN
Achromobacter_Motura_peg_14321__NC_049849.1__206244_206609__hypothetical_protein	NO_DOMAIN
Achromobacter_Motura_peg_14322__NC_049849.1__206631_207002__hypothetical_protein	NO_DOMAIN
Achromobacter_Motura_peg_14323__NC_049849.1__206995_207861__DNA_polymerase_I_(EC_2.7.7.7)	5_3_exonuc	5_3_exonuc_N
Achromobacter_Motura_peg_14324__NC_049849.1__207858_208112__hypothetical_protein	NO_DOMAIN
Achromobacter_Motura_peg_14325__NC_049849.1__208109_208378__hypothetical_protein	NO_DOMAIN
Achromobacter_Motura_peg_14326__NC_049849.1__208448_208852__hypothetical_protein	NO_DOMAIN
Achromobacter_Motura_peg_14327__NC_049849.1__208849_209079__hypothetical_protein	NO_DOMAIN
Achromobacter_Motura_peg_14328__NC_049849.1__209080_209463__hypothetical_protein	NO_DOMAIN
Achromobacter_Motura_peg_14329__NC_049849.1__209467_210270__Phosphate_starvation-inducible_protein_PhoH,_predicted_ATPase_#T4_GC0322	PhoH
Achromobacter_Motura_peg_14330__NC_049849.1__210267_210386__hypothetical_protein	NO_DOMAIN
Achromobacter_Motura_peg_14331__NC_049849.1__210386_210589__hypothetical_protein	NO_DOMAIN
Achromobacter_Motura_peg_14332__NC_049849.1__210633_211541__hypothetical_protein	PDDEXK_1
Achromobacter_Motura_peg_14333__NC_049849.1__211538_211945__hypothetical_protein	NO_DOMAIN
Achromobacter_Motura_peg_14334__NC_049849.1__211947_212354__hypothetical_protein	NO_DOMAIN
Achromobacter_Motura_peg_14335__NC_049849.1__212351_213448__hypothetical_protein	DNA_pol3_delta2
Achromobacter_Motura_peg_14336__NC_049849.1__213471_214271__hypothetical_protein	NO_DOMAIN
Achromobacter_Motura_peg_14337__NC_049849.1__214252_214839__hypothetical_protein	NO_DOMAIN
Achromobacter_Motura_peg_14338__NC_049849.1__214836_215420__hypothetical_protein	AAA_18
Achromobacter_Motura_peg_14339__NC_049849.1__215420_215818__hypothetical_protein	NO_DOMAIN
Achromobacter_Motura_peg_14340__NC_049849.1__215818_216261__hypothetical_protein	MmcB-like
Achromobacter_Motura_peg_14341__NC_049849.1__216258_216554__hypothetical_protein	NO_DOMAIN
Achromobacter_Motura_peg_14342__NC_049849.1__216545_216739__hypothetical_protein	NO_DOMAIN
Achromobacter_Motura_peg_14343__NC_049849.1__216720_216968__hypothetical_protein	NO_DOMAIN
Achromobacter_Motura_peg_14344__NC_049849.1__216976_217179__hypothetical_protein	NO_DOMAIN
Achromobacter_Motura_peg_14345__NC_049849.1__217172_219367__Phage_recombination_related_exonuclease_(EC_3.1.11.-)	NO_DOMAIN
Achromobacter_Motura_peg_14346__NC_049849.1__219364_220071__hypothetical_protein	NO_DOMAIN
Achromobacter_Motura_peg_14347__NC_049849.1__220061_220432__hypothetical_protein	NO_DOMAIN
Achromobacter_Motura_peg_14348__NC_049849.1__220429_221307__hypothetical_protein	NO_DOMAIN
Achromobacter_Motura_peg_14349__NC_049849.1__221348_221431__hypothetical_protein	NO_DOMAIN
Acinetobacter_ME3_peg_12015__NC_041884.1__198_1__hypothetical_protein	NO_DOMAIN
Acinetobacter_ME3_peg_12016__NC_041884.1__501_325__hypothetical_protein	NO_DOMAIN
Acinetobacter_ME3_peg_12017__NC_041884.1__839_1492__hypothetical_protein	DUF723
Acinetobacter_ME3_peg_12018__NC_041884.1__1489_1767__putative_membrane_protein	NO_DOMAIN
Acinetobacter_ME3_peg_12019__NC_041884.1__1793_2230__putative_membrane_protein	NO_DOMAIN
Acinetobacter_ME3_peg_12020__NC_041884.1__2480_2860__hypothetical_protein	NO_DOMAIN
Acinetobacter_ME3_peg_12021__NC_041884.1__2871_3584__peptidoglycan_binding_protein	Muramidase
Acinetobacter_ME3_peg_12022__NC_041884.1__3627_4085__lysozyme	Phage_lysozyme
Acinetobacter_ME3_peg_12023__NC_041884.1__4078_5373__hypothetical_protein	Intein_splicing
Acinetobacter_ME3_peg_12024__NC_041884.1__5459_5911__head_completion_protein	Tn7_TnsA-like_N
Acinetobacter_ME3_peg_12025__NC_041884.1__5895_7484__hypothetical_protein	NO_DOMAIN
Acinetobacter_ME3_peg_12026__NC_041884.1__7495_9135__putative_membrane_protein	NO_DOMAIN
Acinetobacter_ME3_peg_12027__NC_041884.1__9152_11434__large_terminase_subunit	Intein_splicing
Acinetobacter_ME3_peg_12028__NC_041884.1__11436_11846__hypothetical_protein	NO_DOMAIN
Acinetobacter_ME3_peg_12029__NC_041884.1__11843_12523__hypothetical_protein	NO_DOMAIN
Acinetobacter_ME3_peg_12030__NC_041884.1__12523_12777__hypothetical_protein	NO_DOMAIN
Acinetobacter_ME3_peg_12031__NC_041884.1__12774_13280__hypothetical_protein	NO_DOMAIN
Acinetobacter_ME3_peg_12032__NC_041884.1__13280_14944__hypothetical_protein	NO_DOMAIN
Acinetobacter_ME3_peg_12033__NC_041884.1__14947_16539__portal_protein	Phage_portal
Acinetobacter_ME3_peg_12034__NC_041884.1__16552_18333__hypothetical_protein	NO_DOMAIN
Acinetobacter_ME3_peg_12035__NC_041884.1__18362_19264__hypothetical_protein	NO_DOMAIN
Acinetobacter_ME3_peg_12036__NC_041884.1__19326_20522__hypothetical_protein	NO_DOMAIN
Acinetobacter_ME3_peg_12037__NC_041884.1__20604_20834__hypothetical_protein	NO_DOMAIN
Acinetobacter_ME3_peg_12038__NC_041884.1__21006_22055__hypothetical_protein	NO_DOMAIN
Acinetobacter_ME3_peg_12039__NC_041884.1__22052_22339__hypothetical_protein	NO_DOMAIN
Acinetobacter_ME3_peg_12040__NC_041884.1__22336_23043__hypothetical_protein	NO_DOMAIN
Acinetobacter_ME3_peg_12041__NC_041884.1__23033_23539__hypothetical_protein	NO_DOMAIN
Acinetobacter_ME3_peg_12042__NC_041884.1__23543_24226__hypothetical_protein	NO_DOMAIN
Acinetobacter_ME3_peg_12043__NC_041884.1__24250_26247__hypothetical_protein	NO_DOMAIN
Acinetobacter_ME3_peg_12044__NC_041884.1__26261_26947__hypothetical_protein	NO_DOMAIN
Acinetobacter_ME3_peg_12045__NC_041884.1__27022_27756__hypothetical_protein	NO_DOMAIN
Acinetobacter_ME3_peg_12046__NC_041884.1__27766_28341__hypothetical_protein	NO_DOMAIN
Acinetobacter_ME3_peg_12047__NC_041884.1__28353_28838__hypothetical_protein	NO_DOMAIN
Acinetobacter_ME3_peg_12048__NC_041884.1__28851_29381__hypothetical_protein	NO_DOMAIN
Acinetobacter_ME3_peg_12049__NC_041884.1__29381_33172__virion_structural_protein	NO_DOMAIN
Acinetobacter_ME3_peg_12050__NC_041884.1__33172_37983__hypothetical_protein	NO_DOMAIN
Acinetobacter_ME3_peg_12051__NC_041884.1__37999_44988__hypothetical_protein	SNase	Peptidase_M23
Acinetobacter_ME3_peg_12052__NC_041884.1__44997_45782__hypothetical_protein	NO_DOMAIN
Acinetobacter_ME3_peg_12053__NC_041884.1__45787_46101__hypothetical_protein	NO_DOMAIN
Acinetobacter_ME3_peg_12054__NC_041884.1__46103_46495__hypothetical_protein	NO_DOMAIN
Acinetobacter_ME3_peg_12055__NC_041884.1__46488_47672__hypothetical_protein	NO_DOMAIN
Acinetobacter_ME3_peg_12056__NC_041884.1__47665_49767__hypothetical_protein	NO_DOMAIN
Acinetobacter_ME3_peg_12057__NC_041884.1__49754_49939__hypothetical_protein	NO_DOMAIN
Acinetobacter_ME3_peg_12058__NC_041884.1__49929_50555__hypothetical_protein	NO_DOMAIN
Acinetobacter_ME3_peg_12059__NC_041884.1__50555_51685__hypothetical_protein	NO_DOMAIN
Acinetobacter_ME3_peg_12060__NC_041884.1__51687_55229__hypothetical_protein	NO_DOMAIN
Acinetobacter_ME3_peg_12061__NC_041884.1__55226_56419__hypothetical_protein	NO_DOMAIN
Acinetobacter_ME3_peg_12062__NC_041884.1__56429_57655__hypothetical_protein	NO_DOMAIN
Acinetobacter_ME3_peg_12063__NC_041884.1__57642_59783__hypothetical_protein	NO_DOMAIN
Acinetobacter_ME3_peg_12064__NC_041884.1__59786_60502__hypothetical_protein	NO_DOMAIN
Acinetobacter_ME3_peg_12065__NC_041884.1__60510_62144__hypothetical_protein	Big_6	Big_6
Acinetobacter_ME3_peg_12066__NC_041884.1__62148_62747__hypothetical_protein	NO_DOMAIN
Acinetobacter_ME3_peg_12067__NC_041884.1__62740_64302__hypothetical_protein	NO_DOMAIN
Acinetobacter_ME3_peg_12068__NC_041884.1__64304_64753__hypothetical_protein	NO_DOMAIN
Acinetobacter_ME3_peg_12069__NC_041884.1__65412_64717__hypothetical_protein	NO_DOMAIN
Acinetobacter_ME3_peg_12070__NC_041884.1__65662_65396__hypothetical_protein	NO_DOMAIN
Acinetobacter_ME3_peg_12071__NC_041884.1__67542_65665__DNA_double-strand_break_repair_rad50_ATPase	NO_DOMAIN
Acinetobacter_ME3_peg_12072__NC_041884.1__68648_67539__DNA_repair_exonuclease	Metallophos
Acinetobacter_ME3_peg_12073__NC_041884.1__69327_68758__hypothetical_protein	NO_DOMAIN
Acinetobacter_ME3_peg_12074__NC_041884.1__69710_69447__DNA_polymerase	NO_DOMAIN
Acinetobacter_ME3_peg_12075__NC_041884.1__72799_70004__Phage_DNA-directed_DNA_polymerase_(EC_2.7.7.7)	DNA_pol_A
Acinetobacter_ME3_peg_12076__NC_041884.1__74649_72859__Phage_DNA_primase/helicase	AAA_25
Acinetobacter_ME3_peg_12077__NC_041884.1__75094_74642__putative_HNH_endonuclease_protein	NO_DOMAIN
Acinetobacter_ME3_peg_12078__NC_041884.1__75218_75108__hypothetical_protein	NO_DOMAIN
Acinetobacter_ME3_peg_12079__NC_041884.1__75822_75211__hypothetical_protein	NO_DOMAIN
Acinetobacter_ME3_peg_12080__NC_041884.1__76918_75812__Ribonucleotide_reductase_of_class_Ia_(aerobic),_beta_subunit_(EC_1.17.4.1)	Ribonuc_red_sm
Acinetobacter_ME3_peg_12081__NC_041884.1__79000_76937__Ribonucleotide_reductase_of_class_Ia_(aerobic),_alpha_subunit_(EC_1.17.4.1)	Ribonuc_red_lgC	Ribonuc_red_lgN
Acinetobacter_ME3_peg_12082__NC_041884.1__79798_79316__hypothetical_protein	NO_DOMAIN
Acinetobacter_ME3_peg_12083__NC_041884.1__80139_79801__hypothetical_protein	NO_DOMAIN
Acinetobacter_ME3_peg_12084__NC_041884.1__80975_80136__hypothetical_protein	NO_DOMAIN
Acinetobacter_ME3_peg_12085__NC_041884.1__81873_80968__hypothetical_protein	NO_DOMAIN
Acinetobacter_ME3_peg_12086__NC_041884.1__82356_81886__hypothetical_protein	NO_DOMAIN
Acinetobacter_ME3_peg_12087__NC_041884.1__82820_82359__hypothetical_protein	NO_DOMAIN
Acinetobacter_ME3_peg_12088__NC_041884.1__83649_82831__hypothetical_protein	NO_DOMAIN
Acinetobacter_ME3_peg_12089__NC_041884.1__85988_83649__hypothetical_protein	NO_DOMAIN
Acinetobacter_ME3_peg_12090__NC_041884.1__87072_85978__hypothetical_protein	NO_DOMAIN
Acinetobacter_ME3_peg_12091__NC_041884.1__88187_87084__ATP-dependent_DNA_ligase	DNA_ligase_A_M
Acinetobacter_ME3_peg_12092__NC_041884.1__88299_88156__hypothetical_protein	NO_DOMAIN
Acinetobacter_ME3_peg_12093__NC_041884.1__88862_88299__hypothetical_protein	NO_DOMAIN
Acinetobacter_ME3_peg_12094__NC_041884.1__89510_89004__hypothetical_protein	PRA-PH
Acinetobacter_ME3_peg_12095__NC_041884.1__89860_89576__transcriptional_regulator	Bac_DNA_binding
Acinetobacter_ME3_peg_12096__NC_041884.1__90574_89891__ATP-dependent_DNA_helicase_RecQ	RecQ_Zn_bind	Helicase_C
Acinetobacter_ME3_peg_12097__NC_041884.1__91488_91126__hypothetical_protein	NO_DOMAIN
Acinetobacter_ME3_peg_12098__NC_041884.1__92392_91496__putative_exodeoxyribonuclease	NO_DOMAIN
Acinetobacter_ME3_peg_12099__NC_041884.1__93180_92473__Putative_serine/threonine_protein_phosphatase_(EC_3.1.3.16)_(ACLAME_391)	Metallophos
Acinetobacter_ME3_peg_12100__NC_041884.1__93971_93180__RecA_protein	RecA
Acinetobacter_ME3_peg_12101__NC_041884.1__95297_94344__hypothetical_protein	Vsr
Acinetobacter_ME3_peg_12102__NC_041884.1__95593_95453__hypothetical_protein	NO_DOMAIN
Acinetobacter_ME3_peg_12103__NC_041884.1__96103_95597__hypothetical_protein	NO_DOMAIN
Acinetobacter_ME3_peg_12104__NC_041884.1__96377_96096__hypothetical_protein	NO_DOMAIN
Acinetobacter_ME3_peg_12105__NC_041884.1__96718_96482__hypothetical_protein	NO_DOMAIN
Acinetobacter_ME3_peg_12106__NC_041884.1__97423_96719__hypothetical_protein	NO_DOMAIN
Acinetobacter_ME3_peg_12107__NC_041884.1__97778_97413__hypothetical_protein	NO_DOMAIN
Acinetobacter_ME3_peg_12108__NC_041884.1__98443_97892__hypothetical_protein	NO_DOMAIN
Acinetobacter_ME3_peg_12109__NC_041884.1__98676_98506__hypothetical_protein	NO_DOMAIN
Acinetobacter_ME3_peg_12110__NC_041884.1__98982_98689__hypothetical_protein	NO_DOMAIN
Acinetobacter_ME3_peg_12111__NC_041884.1__99292_98969__hypothetical_protein	NO_DOMAIN
Acinetobacter_ME3_peg_12112__NC_041884.1__99880_99548__hypothetical_protein	NO_DOMAIN
Acinetobacter_ME3_peg_12113__NC_041884.1__100442_99891__hypothetical_protein	DUF4376
Acinetobacter_ME3_peg_12114__NC_041884.1__100993_100448__hypothetical_protein	DUF4376
Acinetobacter_ME3_peg_12115__NC_041884.1__104547_100996__structural_protein	NO_DOMAIN
Acinetobacter_ME3_peg_12116__NC_041884.1__121042_104783__hypothetical_protein	F5_F8_type_C
Acinetobacter_ME3_peg_12117__NC_041884.1__121637_121113__hypothetical_protein	NO_DOMAIN
Acinetobacter_ME3_peg_12118__NC_041884.1__123365_121641__tail_fiber_protein	Phage_fiber_2	Collar
Acinetobacter_ME3_peg_12119__NC_041884.1__123772_123533__thymidylate_synthase	NO_DOMAIN
Acinetobacter_ME3_peg_12120__NC_041884.1__124478_123753__thymidylate_synthase	Thymidylat_synt
Acinetobacter_ME3_peg_12121__NC_041884.1__124687_124490__hypothetical_protein	NO_DOMAIN
Acinetobacter_ME3_peg_12122__NC_041884.1__125276_124680__hypothetical_protein	NO_DOMAIN
Acinetobacter_ME3_peg_12123__NC_041884.1__125642_125280__deoxyuridine_5'-triphosphate_nucleotidohydrolase	NO_DOMAIN
Acinetobacter_ME3_peg_12124__NC_041884.1__126440_125664__hypothetical_protein	NO_DOMAIN
Acinetobacter_ME3_peg_12125__NC_041884.1__126909_126454__diguanylate_cyclase/phosphodiesterase_(GGDEF_&_EAL_domains)_with_PAS/PAC_sensor(s)	Hydrolase_2
Acinetobacter_ME3_peg_12126__NC_041884.1__127411_127010__hypothetical_protein	NO_DOMAIN
Acinetobacter_ME3_peg_12127__NC_041884.1__127786_127487__putative_membrane_protein	NO_DOMAIN
Acinetobacter_ME3_peg_12128__NC_041884.1__128096_127923__hypothetical_protein	Fer2_BFD
Acinetobacter_ME3_peg_12129__NC_041884.1__128492_128103__hypothetical_protein	NO_DOMAIN
Acinetobacter_ME3_peg_12130__NC_041884.1__128901_128500__hypothetical_protein	NO_DOMAIN
Acinetobacter_ME3_peg_12131__NC_041884.1__130141_128894__helicase	PIF1
Acinetobacter_ME3_peg_12132__NC_041884.1__130370_130119__hypothetical_protein	NO_DOMAIN
Acinetobacter_ME3_peg_12133__NC_041884.1__130702_130367__hypothetical_protein	NO_DOMAIN
Acinetobacter_ME3_peg_12134__NC_041884.1__130986_130702__hypothetical_protein	NO_DOMAIN
Acinetobacter_ME3_peg_12135__NC_041884.1__131567_130983__hypothetical_protein	His_Phos_1
Acinetobacter_ME3_peg_12136__NC_041884.1__132205_131573__hypothetical_protein	NO_DOMAIN
Acinetobacter_ME3_peg_12137__NC_041884.1__133085_132177__hypothetical_protein	NO_DOMAIN
Acinetobacter_ME3_peg_12138__NC_041884.1__133357_133082__hypothetical_protein	NO_DOMAIN
Acinetobacter_ME3_peg_12139__NC_041884.1__134090_133344__hypothetical_protein	Metallophos
Acinetobacter_ME3_peg_12140__NC_041884.1__135739_134090__hypothetical_protein	PcfJ
Acinetobacter_ME3_peg_12141__NC_041884.1__135964_135746__hypothetical_protein	NO_DOMAIN
Acinetobacter_ME3_peg_12142__NC_041884.1__137016_135964__thiamine_biosynthesis_protein_ThiF	ThiF
Acinetobacter_ME3_peg_12143__NC_041884.1__137641_136991__hypothetical_protein	NO_DOMAIN
Acinetobacter_ME3_peg_12144__NC_041884.1__137808_137665__hypothetical_protein	NO_DOMAIN
Acinetobacter_ME3_peg_12145__NC_041884.1__138232_137789__hypothetical_protein	NO_DOMAIN
Acinetobacter_ME3_peg_12146__NC_041884.1__138630_138220__hypothetical_protein	NO_DOMAIN
Acinetobacter_ME3_peg_12147__NC_041884.1__140101_139667__hypothetical_protein	NO_DOMAIN
Acinetobacter_ME3_peg_12148__NC_041884.1__140985_140101__hypothetical_protein	NO_DOMAIN
Acinetobacter_ME3_peg_12149__NC_041884.1__141287_140982__hypothetical_protein	NO_DOMAIN
Acinetobacter_ME3_peg_12150__NC_041884.1__141717_141277__hypothetical_protein	NO_DOMAIN
Acinetobacter_ME3_peg_12151__NC_041884.1__142003_141812__hypothetical_protein	NO_DOMAIN
Acinetobacter_ME3_peg_12152__NC_041884.1__143024_142020__hypothetical_protein	NO_DOMAIN
Acinetobacter_ME3_peg_12153__NC_041884.1__143832_143065__hypothetical_protein	PhoH
Acinetobacter_ME3_peg_12154__NC_041884.1__144387_144145__hypothetical_protein	NO_DOMAIN
Acinetobacter_ME3_peg_12155__NC_041884.1__144787_144389__hypothetical_protein	NO_DOMAIN
Acinetobacter_ME3_peg_12156__NC_041884.1__145107_144790__hypothetical_protein	NO_DOMAIN
Acinetobacter_ME3_peg_12157__NC_041884.1__145588_145082__hypothetical_protein	NO_DOMAIN
Acinetobacter_ME3_peg_12158__NC_041884.1__145851_145651__hypothetical_protein	NO_DOMAIN
Acinetobacter_ME3_peg_12159__NC_041884.1__146222_145848__hypothetical_protein	Ion_trans_2
Acinetobacter_ME3_peg_12160__NC_041884.1__146794_146363__hypothetical_protein	NO_DOMAIN
Acinetobacter_ME3_peg_12161__NC_041884.1__147240_147034__hypothetical_protein	NO_DOMAIN
Acinetobacter_ME3_peg_12162__NC_041884.1__147709_147338__hypothetical_protein	NO_DOMAIN
Acinetobacter_ME3_peg_12163__NC_041884.1__147962_147825__hypothetical_protein	NO_DOMAIN
Acinetobacter_ME3_peg_12164__NC_041884.1__148336_148010__hypothetical_protein	NO_DOMAIN
Acinetobacter_ME3_peg_12165__NC_041884.1__148565_148347__hypothetical_protein	NO_DOMAIN
Acinetobacter_ME3_peg_12166__NC_041884.1__148851_148552__hypothetical_protein	NO_DOMAIN
Acinetobacter_ME3_peg_12167__NC_041884.1__149080_148880__hypothetical_protein	NO_DOMAIN
Acinetobacter_ME3_peg_12168__NC_041884.1__149289_149125__hypothetical_protein	NO_DOMAIN
Acinetobacter_ME3_peg_12169__NC_041884.1__149539_149282__hypothetical_protein	NO_DOMAIN
Acinetobacter_ME3_peg_12170__NC_041884.1__149865_149536__hypothetical_protein	NO_DOMAIN
Acinetobacter_ME3_peg_12171__NC_041884.1__150294_149869__hypothetical_protein	NO_DOMAIN
Acinetobacter_ME3_peg_12172__NC_041884.1__150872_150594__hypothetical_protein	NO_DOMAIN
Acinetobacter_ME3_peg_12173__NC_041884.1__151320_150946__hypothetical_protein	NO_DOMAIN
Acinetobacter_ME3_peg_12174__NC_041884.1__151691_151392__hypothetical_protein	NO_DOMAIN
Acinetobacter_ME3_peg_12175__NC_041884.1__152214_151684__hypothetical_protein	CTP_transf_like
Acinetobacter_ME3_peg_12176__NC_041884.1__152512_152204__hypothetical_protein	NO_DOMAIN
Acinetobacter_ME3_peg_12177__NC_041884.1__152824_152516__hypothetical_protein	NO_DOMAIN
Acinetobacter_ME3_peg_12178__NC_041884.1__153132_152824__putative_membrane_protein	NO_DOMAIN
Acinetobacter_ME3_peg_12179__NC_041884.1__153516_153148__hypothetical_protein	NO_DOMAIN
Acinetobacter_ME3_peg_12180__NC_041884.1__153757_153518__hypothetical_protein	NO_DOMAIN
Acinetobacter_ME3_peg_12181__NC_041884.1__154074_153784__hypothetical_protein	NO_DOMAIN
Acinetobacter_ME3_peg_12182__NC_041884.1__154796_154086__hypothetical_protein	NT5C
Acinetobacter_ME3_peg_12183__NC_041884.1__155087_154803__hypothetical_protein	NO_DOMAIN
Acinetobacter_ME3_peg_12184__NC_041884.1__155539_155087__hypothetical_protein	NO_DOMAIN
Acinetobacter_ME3_peg_12185__NC_041884.1__155873_155541__hypothetical_protein	NO_DOMAIN
Acinetobacter_ME3_peg_12186__NC_041884.1__156535_156269__hypothetical_protein	NO_DOMAIN
Acinetobacter_ME3_peg_12187__NC_041884.1__157499_156546__hypothetical_protein	NO_DOMAIN
Acinetobacter_ME3_peg_12188__NC_041884.1__157727_157512__hypothetical_protein	NO_DOMAIN
Acinetobacter_ME3_peg_12189__NC_041884.1__158066_157770__hypothetical_protein	NO_DOMAIN
Acinetobacter_ME3_peg_12190__NC_041884.1__158833_158057__hypothetical_protein	NO_DOMAIN
Acinetobacter_ME3_peg_12191__NC_041884.1__159201_158851__hypothetical_protein	NO_DOMAIN
Acinetobacter_ME3_peg_12192__NC_041884.1__159449_159201__hypothetical_protein	NO_DOMAIN
Acinetobacter_ME3_peg_12193__NC_041884.1__159631_159452__hypothetical_protein	NO_DOMAIN
Acinetobacter_ME3_peg_12194__NC_041884.1__159839_159636__hypothetical_protein	NO_DOMAIN
Acinetobacter_ME3_peg_12195__NC_041884.1__160534_159839__hypothetical_protein	NO_DOMAIN
Acinetobacter_ME3_peg_12196__NC_041884.1__160808_160542__hypothetical_protein	NO_DOMAIN
Acinetobacter_ME3_peg_12197__NC_041884.1__161797_161192__hypothetical_protein	NO_DOMAIN
Acinetobacter_ME3_peg_12198__NC_041884.1__162518_162327__hypothetical_protein	NO_DOMAIN
Acinetobacter_ME3_peg_12199__NC_041884.1__162956_162621__hypothetical_protein	NO_DOMAIN
Acinetobacter_ME3_peg_12200__NC_041884.1__163201_162959__hypothetical_protein	NO_DOMAIN
Acinetobacter_ME3_peg_12201__NC_041884.1__165346_164906__hypothetical_protein	NO_DOMAIN
Acinetobacter_ME3_peg_12202__NC_041884.1__165843_165346__hypothetical_protein	NO_DOMAIN
Acinetobacter_ME3_peg_12203__NC_041884.1__165965_165843__hypothetical_protein	NO_DOMAIN
Acinetobacter_ME3_peg_12204__NC_041884.1__166613_166050__hypothetical_protein	NO_DOMAIN
Acinetobacter_ME3_peg_12205__NC_041884.1__166900_166601__hypothetical_protein	NO_DOMAIN
Acinetobacter_ME3_peg_12206__NC_041884.1__167197_166979__hypothetical_protein	NO_DOMAIN
Acinetobacter_ME3_peg_12207__NC_041884.1__167639_167427__hypothetical_protein	NO_DOMAIN
Acinetobacter_ME3_peg_12208__NC_041884.1__167793_167614__hypothetical_protein	NO_DOMAIN
Acinetobacter_ME3_peg_12209__NC_041884.1__168013_167783__hypothetical_protein	NO_DOMAIN
Acinetobacter_ME3_peg_12210__NC_041884.1__168450_168025__putative_membrane_protein	NO_DOMAIN
Acinetobacter_ME3_peg_12211__NC_041884.1__168595_168735__hypothetical_protein	NO_DOMAIN
Acinetobacter_ME3_peg_12212__NC_041884.1__168911_168744__hypothetical_protein	NO_DOMAIN
Acinetobacter_ME3_peg_12213__NC_041884.1__169167_168901__hypothetical_protein	NO_DOMAIN
Acinetobacter_ME3_peg_12214__NC_041884.1__169810_169160__hypothetical_protein	PolyA_pol
Acinetobacter_ME3_peg_12215__NC_041884.1__170533_169892__hypothetical_protein	NO_DOMAIN
Acinetobacter_ME3_peg_12216__NC_041884.1__170852_170526__hypothetical_protein	T5orf172
Acinetobacter_ME3_peg_12217__NC_041884.1__171249_170854__hypothetical_protein	NO_DOMAIN
Acinetobacter_ME3_peg_12218__NC_041884.1__171448_171254__hypothetical_protein	NO_DOMAIN
Acinetobacter_ME3_peg_12219__NC_041884.1__171663_171445__hypothetical_protein	NO_DOMAIN
Acinetobacter_ME3_peg_12220__NC_041884.1__172010_171663__hypothetical_protein	NO_DOMAIN
Acinetobacter_ME3_peg_12221__NC_041884.1__172506_172003__hypothetical_protein	NO_DOMAIN
Acinetobacter_ME3_peg_12222__NC_041884.1__172664_172569__hypothetical_protein	NO_DOMAIN
Acinetobacter_ME3_peg_12223__NC_041884.1__173069_172668__hypothetical_protein	NO_DOMAIN
Acinetobacter_ME3_peg_12224__NC_041884.1__174522_173077__hypothetical_protein	DUF2828
Acinetobacter_ME3_peg_12225__NC_041884.1__174978_174538__hypothetical_protein	NUDIX
Acinetobacter_ME3_peg_12226__NC_041884.1__176097_174997__helicase	NO_DOMAIN
Acinetobacter_ME3_peg_12227__NC_041884.1__176597_176097__hypothetical_protein	NADAR
Acinetobacter_ME3_peg_12228__NC_041884.1__176971_176597__hypothetical_protein	NO_DOMAIN
Acinetobacter_ME3_peg_12229__NC_041884.1__177092_176964__hypothetical_protein	NO_DOMAIN
Acinetobacter_ME3_peg_12230__NC_041884.1__177348_177169__hypothetical_protein	NO_DOMAIN
Acinetobacter_ME3_peg_12231__NC_041884.1__177671_177345__hypothetical_protein	NO_DOMAIN
Acinetobacter_ME3_peg_12232__NC_041884.1__178011_177664__hypothetical_protein	NO_DOMAIN
Acinetobacter_ME3_peg_12233__NC_041884.1__178355_178014__hypothetical_protein	NO_DOMAIN
Acinetobacter_ME3_peg_12234__NC_041884.1__178702_178355__hypothetical_protein	NO_DOMAIN
Acinetobacter_ME3_peg_12235__NC_041884.1__179042_178719__hypothetical_protein	NO_DOMAIN
Acinetobacter_ME3_peg_12236__NC_041884.1__179394_179035__hypothetical_protein	NO_DOMAIN
Acinetobacter_ME3_peg_12237__NC_041884.1__179740_179381__hypothetical_protein	NO_DOMAIN
Acinetobacter_ME3_peg_12238__NC_041884.1__180071_179733__hypothetical_protein	NO_DOMAIN
Acinetobacter_ME3_peg_12239__NC_041884.1__180375_180055__hypothetical_protein	NO_DOMAIN
Acinetobacter_ME3_peg_12240__NC_041884.1__180685_180362__hypothetical_protein	NO_DOMAIN
Acinetobacter_ME3_peg_12241__NC_041884.1__181013_180672__hypothetical_protein	NO_DOMAIN
Acinetobacter_ME3_peg_12242__NC_041884.1__181575_181000__hypothetical_protein	Metallophos
Acinetobacter_ME3_peg_12243__NC_041884.1__181899_181585__hypothetical_protein	NO_DOMAIN
Acinetobacter_ME3_peg_12244__NC_041884.1__182223_181903__thioredoxin	Thioredoxin
Acinetobacter_ME3_peg_12245__NC_041884.1__182646_182233__hypothetical_protein	YqeY
Acinetobacter_ME3_peg_12246__NC_041884.1__183305_182697__hypothetical_protein	NO_DOMAIN
Acinetobacter_ME3_peg_12247__NC_041884.1__183387_183289__hypothetical_protein	NO_DOMAIN
Acinetobacter_ME3_peg_12248__NC_041884.1__184845_183400__hypothetical_protein	AAA
Acinetobacter_ME3_peg_12249__NC_041884.1__185040_184852__putative_membrane_protein	NO_DOMAIN
Acinetobacter_ME3_peg_12250__NC_041884.1__185731_185042__hypothetical_protein	NO_DOMAIN
Acinetobacter_ME3_peg_12251__NC_041884.1__186144_185734__putative_membrane_protein	NO_DOMAIN
Acinetobacter_ME3_peg_12252__NC_041884.1__186676_186137__dihydrofolate_reductase	DHFR_1
Acinetobacter_ME3_peg_12253__NC_041884.1__187017_186679__hypothetical_protein	NO_DOMAIN
Acinetobacter_ME3_peg_12254__NC_041884.1__187417_187007__hypothetical_protein	NO_DOMAIN
Acinetobacter_ME3_peg_12255__NC_041884.1__187638_187426__hypothetical_protein	NO_DOMAIN
Acinetobacter_ME3_peg_12256__NC_041884.1__188109_187648__hypothetical_protein	NO_DOMAIN
Acinetobacter_ME3_peg_12257__NC_041884.1__188737_188084__hypothetical_protein	NO_DOMAIN
Acinetobacter_ME3_peg_12258__NC_041884.1__189395_188802__putative_lipoprotein	NO_DOMAIN
Acinetobacter_ME3_peg_12259__NC_041884.1__189750_189439__hypothetical_protein	NO_DOMAIN
Acinetobacter_ME3_peg_12260__NC_041884.1__190254_189763__putative_membrane_protein	NO_DOMAIN
Acinetobacter_ME3_peg_12261__NC_041884.1__190453_190241__putative_membrane_protein	NO_DOMAIN
Acinetobacter_ME3_peg_12262__NC_041884.1__190851_190450__hypothetical_protein	NO_DOMAIN
Acinetobacter_ME3_peg_12263__NC_041884.1__191112_190855__hypothetical_protein	NO_DOMAIN
Acinetobacter_ME3_peg_12264__NC_041884.1__191498_191109__hypothetical_protein	NO_DOMAIN
Acinetobacter_ME3_peg_12265__NC_041884.1__191925_191506__putative_lipoprotein	NO_DOMAIN
Acinetobacter_ME3_peg_12266__NC_041884.1__192101_191925__putative_membrane_protein	NO_DOMAIN
Acinetobacter_ME3_peg_12267__NC_041884.1__192946_192089__hypothetical_protein	NO_DOMAIN
Acinetobacter_ME3_peg_12268__NC_041884.1__193310_192936__hypothetical_protein	NO_DOMAIN
Acinetobacter_ME3_peg_12269__NC_041884.1__193669_193307__hypothetical_protein	NO_DOMAIN
Acinetobacter_ME3_peg_12270__NC_041884.1__194049_193657__hypothetical_protein	NO_DOMAIN
Acinetobacter_ME3_peg_12271__NC_041884.1__194396_194028__hypothetical_protein	NO_DOMAIN
Acinetobacter_ME3_peg_12272__NC_041884.1__194527_194393__hypothetical_protein	NO_DOMAIN
Acinetobacter_ME3_peg_12273__NC_041884.1__195608_194529__putative_RNA_ligase	RNA_ligase
Acinetobacter_ME3_peg_12274__NC_041884.1__195991_195605__hypothetical_protein	NO_DOMAIN
Acinetobacter_ME3_peg_12275__NC_041884.1__196225_196007__hypothetical_protein	NO_DOMAIN
Acinetobacter_ME3_peg_12276__NC_041884.1__196645_196235__hypothetical_protein	NO_DOMAIN
Acinetobacter_ME3_peg_12277__NC_041884.1__196910_196632__hypothetical_protein	NO_DOMAIN
Acinetobacter_ME3_peg_12278__NC_041884.1__197001_196912__hypothetical_protein	NO_DOMAIN
Acinetobacter_ME3_peg_12279__NC_041884.1__197357_197016__hypothetical_protein	NO_DOMAIN
Acinetobacter_ME3_peg_12280__NC_041884.1__197727_197362__hypothetical_protein	NO_DOMAIN
Acinetobacter_ME3_peg_12281__NC_041884.1__198115_197711__hypothetical_protein	NO_DOMAIN
Acinetobacter_ME3_peg_12282__NC_041884.1__198483_198094__hypothetical_protein	NO_DOMAIN
Acinetobacter_ME3_peg_12283__NC_041884.1__198850_198467__hypothetical_protein	NO_DOMAIN
Acinetobacter_ME3_peg_12284__NC_041884.1__199613_198843__hypothetical_protein	NO_DOMAIN
Acinetobacter_ME3_peg_12285__NC_041884.1__199983_199606__hypothetical_protein	NO_DOMAIN
Acinetobacter_ME3_peg_12286__NC_041884.1__200556_200017__hypothetical_protein	NO_DOMAIN
Acinetobacter_ME3_peg_12287__NC_041884.1__204169_200618__hypothetical_protein	NO_DOMAIN
Acinetobacter_ME3_peg_12288__NC_041884.1__204425_204285__hypothetical_protein	NO_DOMAIN
Acinetobacter_ME3_peg_12289__NC_041884.1__204661_204425__hypothetical_protein	NO_DOMAIN
Acinetobacter_ME3_peg_12290__NC_041884.1__204836_204699__hypothetical_protein	NO_DOMAIN
Acinetobacter_ME3_peg_12291__NC_041884.1__205208_204849__hypothetical_protein	NO_DOMAIN
Acinetobacter_ME3_peg_12292__NC_041884.1__205483_205205__hypothetical_protein	NO_DOMAIN
Acinetobacter_ME3_peg_12293__NC_041884.1__205854_205483__hypothetical_protein	cREC_REC
Acinetobacter_ME3_peg_12294__NC_041884.1__206318_205851__putative_membrane_protein	NO_DOMAIN
Acinetobacter_ME3_peg_12295__NC_041884.1__206490_206302__hypothetical_protein	NO_DOMAIN
Acinetobacter_ME3_peg_12296__NC_041884.1__206917_206501__hypothetical_protein	NO_DOMAIN
Acinetobacter_ME3_peg_12297__NC_041884.1__208943_206928__hypothetical_protein	NO_DOMAIN
Acinetobacter_ME3_peg_12298__NC_041884.1__209139_208936__hypothetical_protein	NO_DOMAIN
Acinetobacter_ME3_peg_12299__NC_041884.1__210209_209142__hypothetical_protein	PELOTA_1	PRTase_1
Acinetobacter_ME3_peg_12300__NC_041884.1__210925_210206__haloacid_dehalogenase	NO_DOMAIN
Acinetobacter_ME3_peg_12301__NC_041884.1__212033_210906__hypothetical_protein	PRTase_2
Acinetobacter_ME3_peg_12302__NC_041884.1__212336_212037__hypothetical_protein	NO_DOMAIN
Acinetobacter_ME3_peg_12303__NC_041884.1__213032_212421__hypothetical_protein	TerD
Acinetobacter_ME3_peg_12304__NC_041884.1__213393_213043__hypothetical_protein	NO_DOMAIN
Acinetobacter_ME3_peg_12305__NC_041884.1__214486_213374__Integral_membrane_protein	DUF475
Acinetobacter_ME3_peg_12306__NC_041884.1__215188_214499__hypothetical_protein	vWA-TerF-like
Acinetobacter_ME3_peg_12307__NC_041884.1__216150_215188__hypothetical_protein	NO_DOMAIN
Acinetobacter_ME3_peg_12308__NC_041884.1__216842_216246__hypothetical_protein	ExoX-like_C
Acinetobacter_ME3_peg_12309__NC_041884.1__217468_216842__Appr-1-p_processing_protein	NO_DOMAIN
Acinetobacter_ME3_peg_12310__NC_041884.1__218392_217751__hypothetical_protein	NO_DOMAIN
Acinetobacter_ME3_peg_12311__NC_041884.1__219173_218403__hypothetical_protein	NAD_synthase
Acinetobacter_ME3_peg_12312__NC_041884.1__219808_219170__hypothetical_protein	NO_DOMAIN
Acinetobacter_ME3_peg_12313__NC_041884.1__219992_219819__putative_membrane_protein	NO_DOMAIN
Acinetobacter_ME3_peg_12314__NC_041884.1__220302_219994__hypothetical_protein	NO_DOMAIN
Acinetobacter_ME3_peg_12315__NC_041884.1__220704_220312__putative_membrane_protein	DUF3307
Acinetobacter_ME3_peg_12316__NC_041884.1__220897_220712__hypothetical_protein	NO_DOMAIN
Acinetobacter_ME3_peg_12317__NC_041884.1__221070_220909__hypothetical_protein	NO_DOMAIN
Acinetobacter_ME3_peg_12318__NC_041884.1__221833_221072__hypothetical_protein	2OG-FeII_Oxy_5
Acinetobacter_ME3_peg_12319__NC_041884.1__222053_221835__hypothetical_protein	NO_DOMAIN
Acinetobacter_ME3_peg_12320__NC_041884.1__223115_222114__hypothetical_protein	NO_DOMAIN
Acinetobacter_ME3_peg_12321__NC_041884.1__224305_223574__hypothetical_protein	NO_DOMAIN
Acinetobacter_ME3_peg_12322__NC_041884.1__226849_224453__hypothetical_protein	NO_DOMAIN
Acinetobacter_ME3_peg_12323__NC_041884.1__227104_226877__hypothetical_protein	NO_DOMAIN
Acinetobacter_ME3_peg_12324__NC_041884.1__227844_227224__hypothetical_protein	NO_DOMAIN
Acinetobacter_ME3_peg_12325__NC_041884.1__228157_227972__hypothetical_protein	NO_DOMAIN
Acinetobacter_ME3_peg_12326__NC_041884.1__228381_228214__hypothetical_protein	NO_DOMAIN
Acinetobacter_ME3_peg_12327__NC_041884.1__228700_228374__hypothetical_protein	NO_DOMAIN
Acinetobacter_ME3_peg_12328__NC_041884.1__229052_228693__hypothetical_protein	NO_DOMAIN
Acinetobacter_ME3_peg_12329__NC_041884.1__229371_229045__hypothetical_protein	NO_DOMAIN
Acinetobacter_ME3_peg_12330__NC_041884.1__229765_229373__putative_membrane_protein	NO_DOMAIN
Acinetobacter_ME3_peg_12331__NC_041884.1__229992_229762__hypothetical_protein	NO_DOMAIN
Acinetobacter_ME3_peg_12332__NC_041884.1__230542_230045__hypothetical_protein	NO_DOMAIN
Acinetobacter_ME3_peg_12333__NC_041884.1__231086_230532__hypothetical_protein	NO_DOMAIN
Acinetobacter_ME3_peg_12334__NC_041884.1__231466_231086__hypothetical_protein	NO_DOMAIN
Acinetobacter_ME3_peg_12335__NC_041884.1__233044_231647__hypothetical_protein	NO_DOMAIN
Acinetobacter_ME3_peg_12336__NC_041884.1__233584_233273__hypothetical_protein	NO_DOMAIN
Acinetobacter_ME3_peg_12337__NC_041884.1__234027_233623__hypothetical_protein	NO_DOMAIN
Acinetobacter_ME3_peg_12338__NC_041884.1__234380_234024__hypothetical_protein	NO_DOMAIN
Acinetobacter_ME3_peg_12339__NC_041884.1__234634_234425__hypothetical_protein	NO_DOMAIN
Acinetobacter_ME3_peg_12340__NC_041884.1__234899_234654__hypothetical_protein	NO_DOMAIN
Aeromonas_65.2_peg_00303__KY290955.1__2235_1__hypothetical_protein	NO_DOMAIN
Aeromonas_65.2_peg_00304__KY290955.1__2534_2262__Phage_protein	NO_DOMAIN
Aeromonas_65.2_peg_00305__KY290955.1__2801_2538__Phage_protein	NO_DOMAIN
Aeromonas_65.2_peg_00306__KY290955.1__3127_2798__Phage_protein	NO_DOMAIN
Aeromonas_65.2_peg_00307__KY290955.1__5204_3201__DNA_topoisomerase,_phage-associated	DNA_gyraseB	HATPase_c
Aeromonas_65.2_peg_00308__KY290955.1__5535_5185__Phage_protein	NO_DOMAIN
Aeromonas_65.2_peg_00309__KY290955.1__5960_5568__Phage_protein	NO_DOMAIN
Aeromonas_65.2_peg_00310__KY290955.1__6126_5953__hypothetical_protein	NO_DOMAIN
Aeromonas_65.2_peg_00311__KY290955.1__6788_6129__T4-like_phage_DexA_exonuclease_A	Rv2179c-like
Aeromonas_65.2_peg_00312__KY290955.1__7279_6788__Deoxyuridine_5'-triphosphate_nucleotidohydrolase_(EC_3.6.1.23)	dUTPase
Aeromonas_65.2_peg_00313__KY290955.1__7641_7282__Phage_protein	NO_DOMAIN
Aeromonas_65.2_peg_00314__KY290955.1__8691_7645__DNA_primase_(EC_2.7.7.-)_/_DNA_helicase_(EC_3.6.1.-),_phage-associated	NO_DOMAIN
Aeromonas_65.2_peg_00315__KY290955.1__9260_8820__hypothetical_protein	NO_DOMAIN
Aeromonas_65.2_peg_00316__KY290955.1__10868_9306__DNA_primase/helicase,_phage-associated	DnaB_C
Aeromonas_65.2_peg_00317__KY290955.1__11462_10938__Phage_protein	NO_DOMAIN
Aeromonas_65.2_peg_00318__KY290955.1__11747_11466__Phage_head_assembly_chaperone_protein	Phage_head_chap
Aeromonas_65.2_peg_00319__KY290955.1__12215_11787__Phage_protein	NO_DOMAIN
Aeromonas_65.2_peg_00320__KY290955.1__12568_12212__Phage_protein	NO_DOMAIN
Aeromonas_65.2_peg_00321__KY290955.1__13723_12617__Phage_recombination_protein	NO_DOMAIN
Aeromonas_65.2_peg_00322__KY290955.1__14160_13744__Phage_protein	NO_DOMAIN
Aeromonas_65.2_peg_00323__KY290955.1__15392_14220__DNA_polymerase_(EC_2.7.7.7),_phage-associated	DNA_pol_B
Aeromonas_65.2_peg_00324__KY290955.1__16918_15395__DNA_polymerase_(EC_2.7.7.7),_phage-associated	DNA_pol_B_exo1
Aeromonas_65.2_peg_00325__KY290955.1__17358_16987__Phage_endoribonulcease_translational_repressor_of_early_genes,_regA	Translat_reg
Aeromonas_65.2_peg_00326__KY290955.1__17953_17366__Phage_DNA_polymerase_clamp_loader_subunit_Gp62	Phage_clamp_A
Aeromonas_65.2_peg_00327__KY290955.1__18930_17950__Replication_factor_C_small_subunit_/_Phage_DNA_polymerase_clamp_loader_subunit	AAA
Aeromonas_65.2_peg_00328__KY290955.1__19268_18957__Phage_protein	NO_DOMAIN
Aeromonas_65.2_peg_00329__KY290955.1__19962_19270__hypothetical_protein	gp45-slide_C
Aeromonas_65.2_peg_00330__KY290955.1__20170_19982__Phage_protein	NO_DOMAIN
Aeromonas_65.2_peg_00331__KY290955.1__22500_20170__Phage_recombination-related_endonuclease_Gp46	AAA_15
Aeromonas_65.2_peg_00332__KY290955.1__22733_22497__Phage_protein	NO_DOMAIN
Aeromonas_65.2_peg_00333__KY290955.1__23755_22730__Phage_recombination-related_endonuclease_Gp47	Metallophos
Aeromonas_65.2_peg_00334__KY290955.1__24170_23796__Phage_protein	DUF2654
Aeromonas_65.2_peg_00335__KY290955.1__24394_24179__Phage_protein	NO_DOMAIN
Aeromonas_65.2_peg_00336__KY290955.1__24914_24378__T4-like_phage_RNA_polymerase_sigma_factor_for_late_transcription	NO_DOMAIN
Aeromonas_65.2_peg_00337__KY290955.1__26413_24965__hypothetical_protein	NO_DOMAIN
Aeromonas_65.2_peg_00338__KY290955.1__26654_26397__Phage_protein	NO_DOMAIN
Aeromonas_65.2_peg_00339__KY290955.1__27223_26651__Phage_protein	NO_DOMAIN
Aeromonas_65.2_peg_00340__KY290955.1__27497_27216__Glutaredoxin	NO_DOMAIN
Aeromonas_65.2_peg_00341__KY290955.1__27721_27494__Phage_protein	NO_DOMAIN
Aeromonas_65.2_peg_00342__KY290955.1__27965_27696__Thioredoxin,_phage-associated	Glutaredoxin
Aeromonas_65.2_peg_00343__KY290955.1__28338_27976__Pyruvate_formate-lyase_(EC_2.3.1.54)	Gly_radical
Aeromonas_65.2_peg_00344__KY290955.1__28810_28340__Ribonucleotide_reductase_of_class_III_(anaerobic),_activating_protein_(EC_1.97.1.4)	Fer4_12
Aeromonas_65.2_peg_00345__KY290955.1__30648_28807__Ribonucleotide_reductase_of_class_III_(anaerobic),_large_subunit_(EC_1.17.4.2)	NRDD
Aeromonas_65.2_peg_00346__KY290955.1__31830_30700__Ribonucleotide_reductase_of_class_Ia_(aerobic),_beta_subunit_(EC_1.17.4.1)	Ribonuc_red_sm
Aeromonas_65.2_peg_00347__KY290955.1__34137_31885__Ribonucleotide_reductase_of_class_Ia_(aerobic),_alpha_subunit_(EC_1.17.4.1)	Ribonuc_red_lgN	Ribonuc_red_lgC	ATP-cone
Aeromonas_65.2_peg_00348__KY290955.1__34225_35121__Phage_protein	SegE_GIY-YIG
Aeromonas_65.2_peg_00349__KY290955.1__39243_35458__hypothetical_protein	NO_DOMAIN
Aeromonas_65.2_peg_00350__KY290955.1__42983_39288__hypothetical_protein	NO_DOMAIN
Aeromonas_65.2_peg_00351__KY290955.1__43039_43959__Phage_ribonuclease_H_(EC_3.1.26.4)	RNaseH_C	5_3_exonuc_N
Aeromonas_65.2_peg_00352__KY290955.1__43978_44289__Disulfide_bond_forming_protein,_phage-associated	Phage_DsbA
Aeromonas_65.2_peg_00353__KY290955.1__44289_44528__Phage_protein	Trans_coact
Aeromonas_65.2_peg_00354__KY290955.1__44525_45190__Phage_DNA_helicase_loader	T4_Gp59_C	T4_Gp59_N
Aeromonas_65.2_peg_00355__KY290955.1__45212_46159__Single_stranded_DNA-binding_protein,_phage-associated	gp32
Aeromonas_65.2_peg_00356__KY290955.1__46257_46871__Phage_protein	NO_DOMAIN
Aeromonas_65.2_peg_00357__KY290955.1__46864_47448__Phage_protein	NO_DOMAIN
Aeromonas_65.2_peg_00358__KY290955.1__47452_49008__DNA_ligase,_phage-associated	DNA_ligase_A_M
Aeromonas_65.2_peg_00359__KY290955.1__49062_49238__Phage_protein	NO_DOMAIN
Aeromonas_65.2_peg_00360__KY290955.1__49249_49851__Phage_protein	NO_DOMAIN
Aeromonas_65.2_peg_00361__KY290955.1__49838_51142__DNA_helicase,_phage-associated	SH3_14	UvrD_C_2	AAA_30
Aeromonas_65.2_peg_00362__KY290955.1__51185_51358__Phage_protein	DUF2685
Aeromonas_65.2_peg_00363__KY290955.1__51355_51771__Single_stranded_DNA-binding_protein,_phage-associated	UvsY
Aeromonas_65.2_peg_00364__KY290955.1__52082_51810__DNA_helicase,_phage-associated	UvsW-1
Aeromonas_65.2_peg_00365__KY290955.1__53587_52082__Phage_DNA_helicase	ResIII	Helicase_C
Aeromonas_65.2_peg_00366__KY290955.1__53686_54051__hypothetical_protein	NO_DOMAIN
Aeromonas_65.2_peg_00367__KY290955.1__54172_54651__Phage_protein	NO_DOMAIN
Aeromonas_65.2_peg_00368__KY290955.1__54664_54981__Phage_protein	NO_DOMAIN
Aeromonas_65.2_peg_00369__KY290955.1__54978_55283__Phage_protein	NO_DOMAIN
Aeromonas_65.2_peg_00370__KY290955.1__55307_56314__hypothetical_protein	T4_Rnl2_C	RNA_ligase
Aeromonas_65.2_peg_00371__KY290955.1__56400_57026__Phage_protein	NO_DOMAIN
Aeromonas_65.2_peg_00372__KY290955.1__57097_57759__hypothetical_protein	NO_DOMAIN
Aeromonas_65.2_peg_00373__KY290955.1__57759_58022__Phage_protein	NO_DOMAIN
Aeromonas_65.2_peg_00374__KY290955.1__58047_58850__hypothetical_protein	NO_DOMAIN
Aeromonas_65.2_peg_00375__KY290955.1__58933_59202__Phage_protein	NO_DOMAIN
Aeromonas_65.2_peg_00376__KY290955.1__59421_59972__Phage_protein_(ACLAME_1238)	NO_DOMAIN
Aeromonas_65.2_peg_00377__KY290955.1__60012_60353__Phage_protein	RyR
Aeromonas_65.2_peg_00378__KY290955.1__61614_60391__hypothetical_protein	NO_DOMAIN
Aeromonas_65.2_peg_00379__KY290955.1__63405_61723__major_capsid_protein	Gp23
Aeromonas_65.2_peg_00380__KY290955.1__64369_63530__Phage_prohead_assembly_(scaffolding)_protein	NO_DOMAIN
Aeromonas_65.2_peg_00381__KY290955.1__65119_64394__Phage_prohead_assembly_(scaffolding)_protein	Peptidase_S77
Aeromonas_65.2_peg_00382__KY290955.1__65592_65122__Phage_capsid_and_scaffold	NO_DOMAIN
Aeromonas_65.2_peg_00383__KY290955.1__65774_65619__Phage_protein	NO_DOMAIN
Aeromonas_65.2_peg_00384__KY290955.1__67374_65800__Phage_portal_(connector)_protein_(T4-like_gp20)	Portal_Gp20
Aeromonas_65.2_peg_00385__KY290955.1__67952_67464__Phage_tail_fibers	Phage_T4_gp19
Aeromonas_65.2_peg_00386__KY290955.1__70044_68008__Phage_tail_sheath	Phage_sheath_1N	Phage_sheath_1	Phage_sheath_1C
Aeromonas_65.2_peg_00387__KY290955.1__71985_70057__Phage_terminase,_large_subunit	Terminase_6N	Terminase_6C
Aeromonas_65.2_peg_00388__KY290955.1__72293_71985__Phage_protein	NO_DOMAIN
Aeromonas_65.2_peg_00389__KY290955.1__72789_72283__Phage_terminase,_small_subunit	DNA_Packaging
Aeromonas_65.2_peg_00390__KY290955.1__73610_72786__Proximal_tail_sheath_stabilization_protein	T4-gp15_tss
Aeromonas_65.2_peg_00391__KY290955.1__74461_73661__Phage_neck	T4_neck-protein
Aeromonas_65.2_peg_00392__KY290955.1__75387_74467__Phage_neck_protein	NO_DOMAIN
Aeromonas_65.2_peg_00393__KY290955.1__75600_75463__hypothetical_protein	NO_DOMAIN
Aeromonas_65.2_peg_00394__KY290955.1__77110_75614__hypothetical_protein	NO_DOMAIN
Aeromonas_65.2_peg_00395__KY290955.1__80247_77122__hypothetical_protein	NO_DOMAIN
Aeromonas_65.2_peg_00396__KY290955.1__81632_80286__hypothetical_protein	NO_DOMAIN
Aeromonas_65.2_peg_00397__KY290955.1__82601_81633__hypothetical_protein	GP11
Aeromonas_65.2_peg_00398__KY290955.1__84745_82601__baseplate_wedge_subunit_and_tail_pin	T4_gp9_10
Aeromonas_65.2_peg_00399__KY290955.1__85677_84751__Phage_baseplate_wedge_subunit_and_tail_pin_(T4-like_gp10)	T4_gp9_10
Aeromonas_65.2_peg_00400__KY290955.1__86742_85759__Phage_baseplate_wedge_subunit_(T4-like_gp8)	Phage-Gp8
Aeromonas_65.2_peg_00401__KY290955.1__90248_86733__Phage_baseplate_wedge_initiator_(T4-like_gp7)	NO_DOMAIN
Aeromonas_65.2_peg_00402__KY290955.1__92205_90250__baseplate_wedge_subunit	NO_DOMAIN
Aeromonas_65.2_peg_00403__KY290955.1__92626_92198__Phage_baseplate_wedge_subunit_(T4-like_gp25)	GPW_gp25
Aeromonas_65.2_peg_00404__KY290955.1__92935_92639__Phospholipase	NO_DOMAIN
Aeromonas_65.2_peg_00405__KY290955.1__93448_92936__Phage_protein	NO_DOMAIN
Aeromonas_65.2_peg_00406__KY290955.1__93501_93860__Phage_protein	NO_DOMAIN
Aeromonas_65.2_peg_00407__KY290955.1__93860_94120__hypothetical_protein	NO_DOMAIN
Aeromonas_65.2_peg_00408__KY290955.1__95994_94156__Phage_baseplate_hub_structural_protein_/_Phage_lysozyme_R_(EC_3.2.1.17)	Phage_lysozyme	Gp5_OB	Gp5_C
Aeromonas_65.2_peg_00409__KY290955.1__97231_95984__hypothetical_protein	NO_DOMAIN
Aeromonas_65.2_peg_00410__KY290955.1__97784_97221__Phage_baseplate_wedge_subunit	Phage_gp53
Aeromonas_65.2_peg_00411__KY290955.1__98854_97784__Phage_baseplate_tail_tube_cap_(T4-like_gp48)	T4_tail_cap
Aeromonas_65.2_peg_00412__KY290955.1__98928_99398__head_completion_protein	Tn7_TnsA-like_N
Aeromonas_65.2_peg_00413__KY290955.1__99395_100054__Phage_endonuclease	NUMOD3
Aeromonas_65.2_peg_00414__KY290955.1__100054_101049__DNA_end_protector_protein	NO_DOMAIN
Aeromonas_65.2_peg_00415__KY290955.1__101049_101996__Phage_baseplate_hub_protein_(T4-like_gp54)	NO_DOMAIN
Aeromonas_65.2_peg_00416__KY290955.1__102409_103188__hypothetical_protein	T4_baseplate
Aeromonas_65.2_peg_00417__KY290955.1__103352_105160__hypothetical_protein	NO_DOMAIN
Aeromonas_65.2_peg_00418__KY290955.1__105157_105726__Phage_tail_completion_protein	NO_DOMAIN
Aeromonas_65.2_peg_00419__KY290955.1__105789_106526__Deoxynucleotide_monophosphate_kinase_(EC_2.7.4.13)	NO_DOMAIN
Aeromonas_65.2_peg_00420__KY290955.1__106528_106752__Phage_protein	NO_DOMAIN
Aeromonas_65.2_peg_00421__KY290955.1__106872_107885__Phage_protein	DnaJ
Aeromonas_65.2_peg_00422__KY290955.1__108049_108267__Phage_protein	NO_DOMAIN
Aeromonas_65.2_peg_00423__KY290955.1__108332_108475__Phage_protein	NO_DOMAIN
Aeromonas_65.2_peg_00424__KY290955.1__108477_109673__hypothetical_protein	NO_DOMAIN
Aeromonas_65.2_peg_00425__KY290955.1__109685_110107__Phage_protein	NO_DOMAIN
Aeromonas_65.2_peg_00426__KY290955.1__110169_111119__hypothetical_protein	NO_DOMAIN
Aeromonas_65.2_peg_00427__KY290955.1__111116_111493__Phage_protein	NO_DOMAIN
Aeromonas_65.2_peg_00428__KY290955.1__111691_112086__hypothetical_protein	NO_DOMAIN
Aeromonas_65.2_peg_00429__KY290955.1__112721_112915__Phage_protein	NO_DOMAIN
Aeromonas_65.2_peg_00430__KY290955.1__114419_114694__Phage_protein	NO_DOMAIN
Aeromonas_65.2_peg_00431__KY290955.1__115503_115622__hypothetical_protein	NO_DOMAIN
Aeromonas_65.2_peg_00432__KY290955.1__115855_116040__hypothetical_protein	NO_DOMAIN
Aeromonas_65.2_peg_00433__KY290955.1__116052_116300__Phage_protein	NO_DOMAIN
Aeromonas_65.2_peg_00434__KY290955.1__116602_116805__Phage_protein	NO_DOMAIN
Aeromonas_65.2_peg_00435__KY290955.1__116884_117129__Phage_protein	NO_DOMAIN
Aeromonas_65.2_peg_00436__KY290955.1__117152_117706__Phage_protein	NO_DOMAIN
Aeromonas_65.2_peg_00437__KY290955.1__117703_118104__Phage_protein	DUF5856
Aeromonas_65.2_peg_00438__KY290955.1__118182_118433__Phage_protein	NO_DOMAIN
Aeromonas_65.2_peg_00439__KY290955.1__118466_119314__hypothetical_protein	NO_DOMAIN
Aeromonas_65.2_peg_00440__KY290955.1__119359_120153__hypothetical_protein	NO_DOMAIN
Aeromonas_65.2_peg_00441__KY290955.1__120212_120640__Phage_protein	NO_DOMAIN
Aeromonas_65.2_peg_00442__KY290955.1__120649_121224__Thymidine_kinase_(EC_2.7.1.21)	TK
Aeromonas_65.2_peg_00443__KY290955.1__122080_121259__Phage_capsid_and_scaffold	NO_DOMAIN
Aeromonas_65.2_peg_00444__KY290955.1__123141_122077__hypothetical_protein	Collagen	Collagen
Aeromonas_65.2_peg_00445__KY290955.1__123242_123613__Phage_protein	NO_DOMAIN
Aeromonas_65.2_peg_00446__KY290955.1__123640_123978__hypothetical_protein	NO_DOMAIN
Aeromonas_65.2_peg_00447__KY290955.1__123989_124363__Phage_protein	NO_DOMAIN
Aeromonas_65.2_peg_00448__KY290955.1__124365_124613__Phage_protein	NO_DOMAIN
Aeromonas_65.2_peg_00449__KY290955.1__124651_125214__Phage_protein	NO_DOMAIN
Aeromonas_65.2_peg_00450__KY290955.1__125230_125811__Phage_protein	NO_DOMAIN
Aeromonas_65.2_peg_00451__KY290955.1__126056_126328__Phage_protein	NO_DOMAIN
Aeromonas_65.2_peg_00452__KY290955.1__126318_126809__Phage_protein_with_Macro_domain,_Poa1p_like_family_(high-affinity_ADP-ribose_binding_module)	Macro
Aeromonas_65.2_peg_00453__KY290955.1__126866_127243__Phage_protein	NO_DOMAIN
Aeromonas_65.2_peg_00454__KY290955.1__127240_127536__Phage_outer_membrane_lipoprotein_Rz1	NO_DOMAIN
Aeromonas_65.2_peg_00455__KY290955.1__127600_131460__hypothetical_protein	gp37_C
Aeromonas_65.2_peg_00456__KY290955.1__131502_132002__Phage_baseplate_hub_structural_protein_/_Phage_lysozyme_R_(EC_3.2.1.17)	Phage_lysozyme
Aeromonas_65.2_peg_00457__KY290955.1__132335_132042__Phage_anti-sigma_factor	AsiA
Aeromonas_65.2_peg_00458__KY290955.1__132608_132360__Phage_protein	NO_DOMAIN
Aeromonas_65.2_peg_00459__KY290955.1__132841_132605__Phage_protein	NO_DOMAIN
Aeromonas_65.2_peg_00460__KY290955.1__132956_132843__Phage_protein	NO_DOMAIN
Aeromonas_65.2_peg_00461__KY290955.1__133492_133043__Phage_protein	NO_DOMAIN
Aeromonas_65.2_peg_00462__KY290955.1__133928_133503__Phage_protein	NO_DOMAIN
Aeromonas_65.2_peg_00463__KY290955.1__135270_133918__DNA_topoisomerase,_phage-associated	DNA_topoisoIV
Aeromonas_65.2_peg_00464__KY290955.1__135491_135282__Phage_protein	NO_DOMAIN
Aeromonas_65.2_peg_00465__KY290955.1__135910_135506__Phage_protein	NO_DOMAIN
Aeromonas_65.2_peg_00466__KY290955.1__136137_135922__Phage_protein	NO_DOMAIN
Aeromonas_65.2_peg_00467__KY290955.1__136390_136145__Phage_protein	NO_DOMAIN
Aeromonas_65.2_peg_00468__KY290955.1__137048_136581__Phage_protein	NO_DOMAIN
Aeromonas_65.2_peg_00469__KY290955.1__137295_137038__Phage_protein	NO_DOMAIN
Aeromonas_65.2_peg_00470__KY290955.1__137513_137349__Phage_protein	NO_DOMAIN
Aeromonas_65.2_peg_00471__KY290955.1__137903_137526__Phage_protein	NO_DOMAIN
Aeromonas_65.2_peg_00472__KY290955.1__138256_137954__Phage_protein	NO_DOMAIN
Aeromonas_65.2_peg_00473__KY290955.1__138573_138259__Phage_protein	NO_DOMAIN
Aeromonas_65.2_peg_00474__KY290955.1__138852_138646__Phage_protein	NO_DOMAIN
Aeromonas_65.2_peg_00475__KY290955.1__139400_138849__Phage_protein	NO_DOMAIN
Aeromonas_65.2_peg_00476__KY290955.1__139799_139431__Phage_protein	NO_DOMAIN
Aeromonas_65.2_peg_00477__KY290955.1__140186_139812__Phage_protein	NO_DOMAIN
Aeromonas_65.2_peg_00478__KY290955.1__140602_140183__Phage_protein	NO_DOMAIN
Aeromonas_65.2_peg_00479__KY290955.1__140977_140615__Phage_protein	NO_DOMAIN
Aeromonas_65.2_peg_00480__KY290955.1__141217_140996__Phage_protein	NO_DOMAIN
Aeromonas_65.2_peg_00481__KY290955.1__141496_141287__hypothetical_protein	NO_DOMAIN
Aeromonas_65.2_peg_00482__KY290955.1__141815_141507__Phage_protein	NO_DOMAIN
Aeromonas_65.2_peg_00483__KY290955.1__142187_141858__Phage_protein	NO_DOMAIN
Aeromonas_65.2_peg_00484__KY290955.1__142371_142204__Phage_protein	NO_DOMAIN
Aeromonas_65.2_peg_00485__KY290955.1__142852_142433__Phage_protein	NO_DOMAIN
Aeromonas_65.2_peg_00486__KY290955.1__143235_142849__Phage_protein	NO_DOMAIN
Aeromonas_65.2_peg_00487__KY290955.1__143587_143228__Phage_protein	NO_DOMAIN
Aeromonas_65.2_peg_00488__KY290955.1__143896_143591__Phage_protein	NO_DOMAIN
Aeromonas_65.2_peg_00489__KY290955.1__144146_143904__Phage_protein	NO_DOMAIN
Aeromonas_65.2_peg_00490__KY290955.1__144380_144150__Phage_protein	NO_DOMAIN
Aeromonas_65.2_peg_00491__KY290955.1__144719_144438__hypothetical_protein	NO_DOMAIN
Aeromonas_65.2_peg_00492__KY290955.1__144958_144716__Phage_protein	NO_DOMAIN
Aeromonas_65.2_peg_00493__KY290955.1__145151_144972__Phage_protein	NO_DOMAIN
Aeromonas_65.2_peg_00494__KY290955.1__145867_145154__Phage_protein	NO_DOMAIN
Aeromonas_65.2_peg_00495__KY290955.1__146172_145867__Phage_protein	NO_DOMAIN
Aeromonas_65.2_peg_00496__KY290955.1__146393_146172__Phage_protein	NO_DOMAIN
Aeromonas_65.2_peg_00497__KY290955.1__146815_146393__Phage_protein	NO_DOMAIN
Aeromonas_65.2_peg_00498__KY290955.1__147063_146812__Phage_protein	NO_DOMAIN
Aeromonas_65.2_peg_00499__KY290955.1__147426_147076__Phage_protein	NO_DOMAIN
Aeromonas_65.2_peg_00500__KY290955.1__147686_147423__Phage_protein	NO_DOMAIN
Aeromonas_65.2_peg_00501__KY290955.1__147913_147689__Phage_protein	NO_DOMAIN
Aeromonas_65.2_peg_00502__KY290955.1__148186_147920__Phage_protein	NO_DOMAIN
Aeromonas_65.2_peg_00503__KY290955.1__148367_148167__Phage_protein	NO_DOMAIN
Aeromonas_65.2_peg_00504__KY290955.1__148737_148429__Phage_protein	NO_DOMAIN
Aeromonas_65.2_peg_00505__KY290955.1__149264_148734__Phage_protein	NO_DOMAIN
Aeromonas_65.2_peg_00506__KY290955.1__149521_149261__Phage_protein	NO_DOMAIN
Aeromonas_65.2_peg_00507__KY290955.1__149766_149524__Phage_protein	NO_DOMAIN
Aeromonas_65.2_peg_00508__KY290955.1__150163_149777__Phage_protein	NO_DOMAIN
Aeromonas_65.2_peg_00509__KY290955.1__150593_150213__Phage_protein	NO_DOMAIN
Aeromonas_65.2_peg_00510__KY290955.1__150870_150691__Phage_protein	NO_DOMAIN
Aeromonas_65.2_peg_00511__KY290955.1__151056_150871__Phage_protein	NO_DOMAIN
Aeromonas_65.2_peg_00512__KY290955.1__151583_151056__Phage_protein	NO_DOMAIN
Aeromonas_65.2_peg_00513__KY290955.1__151930_151583__Phage_protein	NO_DOMAIN
Aeromonas_65.2_peg_00514__KY290955.1__152566_151988__Phage_protein	NO_DOMAIN
Aeromonas_65.2_peg_00515__KY290955.1__153031_152624__Phage_protein	NO_DOMAIN
Aeromonas_65.2_peg_00516__KY290955.1__153236_153021__Phage_protein	NO_DOMAIN
Aeromonas_65.2_peg_00517__KY290955.1__153536_153237__Phage_protein	NO_DOMAIN
Aeromonas_65.2_peg_00518__KY290955.1__154005_153547__Phage_protein	NO_DOMAIN
Aeromonas_65.2_peg_00519__KY290955.1__154463_154005__Phage_protein	NO_DOMAIN
Aeromonas_65.2_peg_00520__KY290955.1__154801_154502__Phage_protein	NO_DOMAIN
Aeromonas_65.2_peg_00521__KY290955.1__155092_154865__Phage_protein	NO_DOMAIN
Aeromonas_65.2_peg_00522__KY290955.1__155657_155094__Phage_protein	NO_DOMAIN
Aeromonas_65.2_peg_00523__KY290955.1__156255_155644__Phage_protein	NO_DOMAIN
Aeromonas_65.2_peg_00524__KY290955.1__156694_156257__Phage_protein	NO_DOMAIN
Aeromonas_65.2_peg_00525__KY290955.1__156844_156704__Phage_protein	NO_DOMAIN
Aeromonas_65.2_peg_00526__KY290955.1__157203_156883__Phage_protein	NO_DOMAIN
Aeromonas_65.2_peg_00527__KY290955.1__158140_157286__Phage_protein	NO_DOMAIN
Aeromonas_65.2_peg_00528__KY290955.1__158461_158213__Phage_protein	NO_DOMAIN
Aeromonas_65.2_peg_00529__KY290955.1__158856_158485__Phage_protein	NO_DOMAIN
Aeromonas_65.2_peg_00530__KY290955.1__159180_158860__Phage_protein	NO_DOMAIN
Aeromonas_65.2_peg_00531__KY290955.1__159458_159177__Phage_protein	NO_DOMAIN
Aeromonas_65.2_peg_00532__KY290955.1__159797_159462__Phage_protein	NO_DOMAIN
Aeromonas_65.2_peg_00533__KY290955.1__160251_160048__Phage_protein	NO_DOMAIN
Aeromonas_65.2_peg_00534__KY290955.1__160490_160254__Phage_protein	NO_DOMAIN
Aeromonas_65.2_peg_00535__KY290955.1__160860_160492__Phage_protein	NO_DOMAIN
Aeromonas_65.2_peg_00536__KY290955.1__161160_160936__Phage_protein	NO_DOMAIN
Aeromonas_65.2_peg_00537__KY290955.1__161457_161182__Phage_protein	DUF5417
Aeromonas_65.2_peg_00538__KY290955.1__161755_161516__Phage_protein	NO_DOMAIN
Aeromonas_65.2_peg_00539__KY290955.1__161908_161756__Phage_protein	NO_DOMAIN
Aeromonas_65.2_peg_00540__KY290955.1__162313_161966__Phage_protein	NO_DOMAIN
Aeromonas_65.2_peg_00541__KY290955.1__162683_162375__Phage_protein	NO_DOMAIN
Aeromonas_65.2_peg_00542__KY290955.1__163166_162687__Phage_protein	NO_DOMAIN
Aeromonas_65.2_peg_00543__KY290955.1__163427_163170__Phage_protein	NO_DOMAIN
Aeromonas_65.2_peg_00544__KY290955.1__163679_163431__Phage_protein	NO_DOMAIN
Aeromonas_65.2_peg_00545__KY290955.1__163907_163689__Phage_protein	NO_DOMAIN
Aeromonas_65.2_peg_00546__KY290955.1__164202_163978__Phage_protein	NO_DOMAIN
Aeromonas_65.2_peg_00547__KY290955.1__164437_164195__Phage_protein	NO_DOMAIN
Aeromonas_65.2_peg_00548__KY290955.1__164724_164500__Phage_protein	NO_DOMAIN
Aeromonas_65.2_peg_00549__KY290955.1__164873_164724__Phage_protein	NO_DOMAIN
Aeromonas_65.2_peg_00550__KY290955.1__165191_164931__Phage_protein	NO_DOMAIN
Aeromonas_65.2_peg_00551__KY290955.1__165455_165240__Phage_protein	NO_DOMAIN
Aeromonas_65.2_peg_00552__KY290955.1__165630_165469__Phage_protein	NO_DOMAIN
Aeromonas_65.2_peg_00553__KY290955.1__166423_165698__Phage_protein	NO_DOMAIN
Aeromonas_65.2_peg_00554__KY290955.1__166751_166491__Phage_protein	NO_DOMAIN
Aeromonas_65.2_peg_00555__KY290955.1__167011_166751__Phage_protein	NO_DOMAIN
Aeromonas_65.2_peg_00556__KY290955.1__167274_167008__Phage_protein	NO_DOMAIN
Aeromonas_65.2_peg_00557__KY290955.1__167815_167276__Phage_protein	NO_DOMAIN
Aeromonas_65.2_peg_00558__KY290955.1__168048_167812__Phage_protein	NO_DOMAIN
Aeromonas_65.2_peg_00559__KY290955.1__168401_168060__Phage_protein	NO_DOMAIN
Aeromonas_65.2_peg_00560__KY290955.1__168699_168403__Phage_protein	NO_DOMAIN
Aeromonas_65.2_peg_00561__KY290955.1__169088_168696__Phage_protein	NO_DOMAIN
Aeromonas_65.2_peg_00562__KY290955.1__169533_169081__Phage_protein	NO_DOMAIN
Aeromonas_65.2_peg_00563__KY290955.1__170169_169537__Phage_protein	NO_DOMAIN
Aeromonas_65.2_peg_00564__KY290955.1__170394_170182__hypothetical_protein	NO_DOMAIN
Aeromonas_65.2_peg_00565__KY290955.1__170861_170394__Phage_protein	NO_DOMAIN
Aeromonas_65.2_peg_00566__KY290955.1__171127_170927__Phage_protein	NO_DOMAIN
Aeromonas_65.2_peg_00567__KY290955.1__171576_171124__Phage_protein	NO_DOMAIN
Aeromonas_65.2_peg_00568__KY290955.1__171782_171579__Phage_protein	NO_DOMAIN
Aeromonas_65.2_peg_00569__KY290955.1__172279_171779__Phage_protein	NO_DOMAIN
Aeromonas_65.2_peg_00570__KY290955.1__172517_172281__Phage_protein	NO_DOMAIN
Aeromonas_65.2_peg_00571__KY290955.1__172752_172519__Phage_protein	NO_DOMAIN
Aeromonas_65.2_peg_00572__KY290955.1__172928_172749__Phage_protein	NO_DOMAIN
Aeromonas_65.2_peg_00573__KY290955.1__173258_172983__Phage_protein	NO_DOMAIN
Aeromonas_65.2_peg_00574__KY290955.1__173553_173233__Phage_protein	NO_DOMAIN
Aeromonas_65.2_peg_00575__KY290955.1__174013_173546__Phage_protein	NO_DOMAIN
Aeromonas_65.2_peg_00576__KY290955.1__174389_174006__Phage_protein	NO_DOMAIN
Aeromonas_65.2_peg_00577__KY290955.1__174873_174604__Phage_protein	NO_DOMAIN
Aeromonas_65.2_peg_00578__KY290955.1__175650_174889__hypothetical_protein	NO_DOMAIN
Aeromonas_65.2_peg_00579__KY290955.1__175783_175643__Phage_protein	NO_DOMAIN
Aeromonas_65.2_peg_00580__KY290955.1__176355_175780__Phage_protein	NO_DOMAIN
Aeromonas_65.2_peg_00581__KY290955.1__176579_176352__Phage_protein	NO_DOMAIN
Aeromonas_65.2_peg_00582__KY290955.1__176944_176576__Phage_protein	NO_DOMAIN
Aeromonas_65.2_peg_00583__KY290955.1__177180_176941__Phage_protein	NO_DOMAIN
Aeromonas_65.2_peg_00584__KY290955.1__177389_177177__Phage_protein	NO_DOMAIN
Aeromonas_65.2_peg_00585__KY290955.1__177679_177389__Phage_protein	NO_DOMAIN
Aeromonas_65.2_peg_00586__KY290955.1__178089_177757__Phage_protein	NO_DOMAIN
Aeromonas_65.2_peg_00587__KY290955.1__178363_178091__Phage_protein	NO_DOMAIN
Aeromonas_65.2_peg_00588__KY290955.1__179233_178376__Phage_protein	NO_DOMAIN
Aeromonas_65.2_peg_00589__KY290955.1__179400_179263__Phage_protein	NO_DOMAIN
Aeromonas_65.2_peg_00590__KY290955.1__179552_179412__hypothetical_protein	NO_DOMAIN
Aeromonas_65.2_peg_00591__KY290955.1__180048_179656__Phage_protein	DUF3307
Aeromonas_65.2_peg_00592__KY290955.1__180351_180049__Phage_protein	NO_DOMAIN
Aeromonas_65.2_peg_00593__KY290955.1__181555_180395__Phage_protein	NO_DOMAIN
Aeromonas_65.2_peg_00594__KY290955.1__181885_181589__Phage_protein	NO_DOMAIN
Aeromonas_65.2_peg_00595__KY290955.1__182345_181875__Phage_protein	NO_DOMAIN
Aeromonas_65.2_peg_00596__KY290955.1__182735_182364__Phage_protein	NO_DOMAIN
Aeromonas_65.2_peg_00597__KY290955.1__183422_182736__Phage_protein	NO_DOMAIN
Aeromonas_65.2_peg_00598__KY290955.1__183858_183658__Phage_protein	NO_DOMAIN
Aeromonas_65.2_peg_00599__KY290955.1__184124_183861__Phage_protein	NO_DOMAIN
Aeromonas_65.2_peg_00600__KY290955.1__184788_184189__hypothetical_protein	Phage_gp49_66
Aeromonas_65.2_peg_00601__KY290955.1__185071_184799__Phage_protein	NO_DOMAIN
Aeromonas_65.2_peg_00602__KY290955.1__185232_185068__Phage_protein	NO_DOMAIN
Aeromonas_65.2_peg_00603__KY290955.1__185492_185229__Phage_protein	NO_DOMAIN
Aeromonas_65.2_peg_00604__KY290955.1__185732_185505__Phage_protein	NO_DOMAIN
Aeromonas_65.2_peg_00605__KY290955.1__186088_185732__Phage_protein	NO_DOMAIN
Aeromonas_65.2_peg_00606__KY290955.1__186363_186091__Phage_protein	NO_DOMAIN
Aeromonas_65.2_peg_00607__KY290955.1__186545_186360__Phage_protein	NO_DOMAIN
Aeromonas_65.2_peg_00608__KY290955.1__186721_186548__Phage_protein	NO_DOMAIN
Aeromonas_65.2_peg_00609__KY290955.1__186987_186781__Phage_protein	NO_DOMAIN
Aeromonas_65.2_peg_00610__KY290955.1__187521_186991__Phage_protein_(ACLAME_1236)	NO_DOMAIN
Aeromonas_65.2_peg_00611__KY290955.1__187841_187569__Phage_protein	NO_DOMAIN
Aeromonas_65.2_peg_00612__KY290955.1__188242_187838__Phage_protein	NO_DOMAIN
Aeromonas_65.2_peg_00613__KY290955.1__188597_188259__Phage_protein	NO_DOMAIN
Aeromonas_65.2_peg_00614__KY290955.1__188804_188601__Phage_protein	NO_DOMAIN
Aeromonas_65.2_peg_00615__KY290955.1__190134_188815__hypothetical_protein	NO_DOMAIN
Aeromonas_65.2_peg_00616__KY290955.1__190514_190200__Phage_protein	NO_DOMAIN
Aeromonas_65.2_peg_00617__KY290955.1__190846_190583__Phage_protein	NO_DOMAIN
Aeromonas_65.2_peg_00618__KY290955.1__191167_190853__Phage_protein	NO_DOMAIN
Aeromonas_65.2_peg_00619__KY290955.1__191574_191182__hypothetical_protein	NO_DOMAIN
Aeromonas_65.2_peg_00620__KY290955.1__191960_191583__Phage_protein	NO_DOMAIN
Aeromonas_65.2_peg_00621__KY290955.1__192094_191963__Phage_protein	NO_DOMAIN
Aeromonas_65.2_peg_00622__KY290955.1__193272_192097__RNA_ligase	RNA_lig_T4_1
Aeromonas_65.2_peg_00623__KY290955.1__193399_193256__Phage_protein	NO_DOMAIN
Aeromonas_65.2_peg_00624__KY290955.1__193578_193399__Phage_protein	NO_DOMAIN
Aeromonas_65.2_peg_00625__KY290955.1__193838_193578__Phage_protein	NO_DOMAIN
Aeromonas_65.2_peg_00626__KY290955.1__194035_193838__Phage_protein	NO_DOMAIN
Aeromonas_65.2_peg_00627__KY290955.1__194316_194038__Phage_protein	NO_DOMAIN
Aeromonas_65.2_peg_00628__KY290955.1__194555_194313__Phage_protein	NO_DOMAIN
Aeromonas_65.2_peg_00629__KY290955.1__194868_194566__Phage_protein	DUF4326
Aeromonas_65.2_peg_00630__KY290955.1__195221_194865__Phage_protein	NO_DOMAIN
Aeromonas_65.2_peg_00631__KY290955.1__195602_195264__Phage_protein	NO_DOMAIN
Aeromonas_65.2_peg_00632__KY290955.1__195972_195604__Phage_endonuclease	NO_DOMAIN
Aeromonas_65.2_peg_00633__KY290955.1__196318_195962__Phage_protein	NO_DOMAIN
Aeromonas_65.2_peg_00634__KY290955.1__196686_196318__Phage_protein	NO_DOMAIN
Aeromonas_65.2_peg_00635__KY290955.1__197024_196698__Phage_protein	NO_DOMAIN
Aeromonas_65.2_peg_00636__KY290955.1__197530_197021__Phage_protein	HAD_SAK_2
Aeromonas_65.2_peg_00637__KY290955.1__197883_197530__Phage_protein	NO_DOMAIN
Aeromonas_65.2_peg_00638__KY290955.1__198214_197888__Phage_protein	NO_DOMAIN
Aeromonas_65.2_peg_00639__KY290955.1__199228_198287__Thymidylate_synthase_(EC_2.1.1.45)	Thymidylat_synt
Aeromonas_65.2_peg_00640__KY290955.1__199527_199225__Phage_protein	NO_DOMAIN
Aeromonas_65.2_peg_00641__KY290955.1__200055_199531__Dihydrofolate_reductase_(EC_1.5.1.3)	DHFR_1
Aeromonas_65.2_peg_00642__KY290955.1__200238_200068__Phage_protein	NO_DOMAIN
Aeromonas_65.2_peg_00643__KY290955.1__200476_200240__Phage_protein	NO_DOMAIN
Aeromonas_65.2_peg_00644__KY290955.1__200772_200488__Phage_protein	NO_DOMAIN
Aeromonas_65.2_peg_00645__KY290955.1__201006_200773__Phage_protein	NO_DOMAIN
Aeromonas_65.2_peg_00646__KY290955.1__201400_200999__Phage_protein	NO_DOMAIN
Aeromonas_65.2_peg_00647__KY290955.1__201685_201455__Phage_protein	NO_DOMAIN
Aeromonas_65.2_peg_00648__KY290955.1__201914_201687__Phage_protein	NO_DOMAIN
Aeromonas_65.2_peg_00649__KY290955.1__202946_201966__UV_DNA_damage_endonuclease_(EC_3.-.-.-)	UvdE
Aeromonas_65.2_peg_00650__KY290955.1__203351_203016__Phage_protein	NO_DOMAIN
Aeromonas_65.2_peg_00651__KY290955.1__203652_203356__Phage_protein	NO_DOMAIN
Aeromonas_65.2_peg_00652__KY290955.1__205231_203702__Nicotinamide_phosphoribosyltransferase_(EC_2.4.2.12)	NAPRTase	NAMPT_N
Aeromonas_65.2_peg_00653__KY290955.1__205589_205266__Phage_protein	NO_DOMAIN
Aeromonas_65.2_peg_00654__KY290955.1__205784_205593__Phage_protein	NO_DOMAIN
Aeromonas_65.2_peg_00655__KY290955.1__206025_205789__Phage_protein	NO_DOMAIN
Aeromonas_65.2_peg_00656__KY290955.1__206459_206025__Phage_protein	NO_DOMAIN
Aeromonas_65.2_peg_00657__KY290955.1__206635_206456__Phage_protein	NO_DOMAIN
Aeromonas_65.2_peg_00658__KY290955.1__207437_206646__Ribose-phosphate_pyrophosphokinase_(EC_2.7.6.1)	Pribosyltran_N	Pribosyltran
Aeromonas_65.2_peg_00659__KY290955.1__207835_207437__Phage_protein	NO_DOMAIN
Aeromonas_65.2_peg_00660__KY290955.1__208282_207968__Phage_protein	Phage_30_3
Aeromonas_65.2_peg_00661__KY290955.1__208700_208269__Phage_protein	NO_DOMAIN
Aeromonas_65.2_peg_00662__KY290955.1__209132_208704__hypothetical_protein	NO_DOMAIN
Aeromonas_65.2_peg_00663__KY290955.1__209809_209141__Phage_protein	NO_DOMAIN
Aeromonas_65.2_peg_00664__KY290955.1__210004_209813__Phage_protein	NO_DOMAIN
Aeromonas_65.2_peg_00665__KY290955.1__210245_210042__Thioredoxin,_phage-associated	NO_DOMAIN
Aeromonas_65.2_peg_00666__KY290955.1__210683_210309__Phage_protein	NO_DOMAIN
Aeromonas_65.2_peg_00667__KY290955.1__210986_210768__hypothetical_protein	NO_DOMAIN
Aeromonas_65.2_peg_00668__KY290955.1__211352_211050__hypothetical_protein	NO_DOMAIN
Aeromonas_65.2_peg_00669__KY290955.1__211645_211364__hypothetical_protein	NO_DOMAIN
Aeromonas_65.2_peg_00670__KY290955.1__211734_211642__hypothetical_protein	NO_DOMAIN
Aeromonas_65.2_peg_00671__KY290955.1__212692_211727__Thioredoxin,_phage-associated	RlaP
Aeromonas_65.2_peg_00672__KY290955.1__213000_212692__hypothetical_protein	NO_DOMAIN
Aeromonas_65.2_peg_00673__KY290955.1__213305_212997__Phage_protein	NO_DOMAIN
Aeromonas_65.2_peg_00674__KY290955.1__213766_213308__Phage_protein	NO_DOMAIN
Aeromonas_65.2_peg_00675__KY290955.1__213881_213771__Phage_protein	NO_DOMAIN
Aeromonas_65.2_peg_00676__KY290955.1__214707_213949__Phage_protein	NO_DOMAIN
Aeromonas_65.2_peg_00677__KY290955.1__215141_214707__hypothetical_protein	cREC_REC
Aeromonas_65.2_peg_00678__KY290955.1__215537_215151__Phage_protein	NO_DOMAIN
Aeromonas_65.2_peg_00679__KY290955.1__216046_215540__Guanosine-3',5'-bis(Diphosphate)_3'-pyrophosphohydrolase_(EC_3.1.7.2)	NO_DOMAIN
Aeromonas_65.2_peg_00680__KY290955.1__216287_216048__Phage_protein	NO_DOMAIN
Aeromonas_65.2_peg_00681__KY290955.1__216512_216324__Phage_protein	NO_DOMAIN
Aeromonas_65.2_peg_00682__KY290955.1__217945_217571__Phage_protein	NO_DOMAIN
Aeromonas_65.2_peg_00683__KY290955.1__218178_217957__Phage_protein	NO_DOMAIN
Aeromonas_65.2_peg_00684__KY290955.1__218834_218259__Phage_protein	NO_DOMAIN
Aeromonas_65.2_peg_00685__KY290955.1__219546_218824__hypothetical_protein	NO_DOMAIN
Aeromonas_65.2_peg_00686__KY290955.1__220191_219601__Phage_protein	NO_DOMAIN
Aeromonas_65.2_peg_00687__KY290955.1__220493_220272__Phage_protein	NO_DOMAIN
Aeromonas_65.2_peg_00688__KY290955.1__220819_220583__Phage_protein	NO_DOMAIN
Aeromonas_65.2_peg_00689__KY290955.1__221216_220842__Phage_head_assembly_chaperone_protein	Cpn10
Aeromonas_65.2_peg_00690__KY290955.1__221490_221251__Phage_protein	NO_DOMAIN
Aeromonas_65.2_peg_00691__KY290955.1__221840_221487__Phage_tail_fibers	WYL_2
Aeromonas_65.2_peg_00692__KY290955.1__222393_221854__Deoxycytidylate_deaminase_(EC_3.5.4.12)	dCMP_cyt_deam_1
Aeromonas_65.2_peg_00693__KY290955.1__222633_222394__Phage_protein	NO_DOMAIN
Aeromonas_65.2_peg_00694__KY290955.1__222944_222633__Phage_protein	NO_DOMAIN
Aeromonas_65.2_peg_00695__KY290955.1__223734_222946__Phage_protein	NO_DOMAIN
Aeromonas_65.2_peg_00696__KY290955.1__223955_223731__Phage_protein	NO_DOMAIN
Aeromonas_65.2_peg_00697__KY290955.1__224326_223955__Phage_protein	NO_DOMAIN
Aeromonas_65.2_peg_00698__KY290955.1__225261_224350__3'-phosphatase,_5'-polynucleotide_kinase,_phage-associated	AAA_33
Aeromonas_65.2_peg_00699__KY290955.1__225620_225273__Phage_protein	NO_DOMAIN
Aeromonas_65.2_peg_00700__KY290955.1__225890_225621__Phage_protein	NO_DOMAIN
Aeromonas_65.2_peg_00701__KY290955.1__226078_225890__Phage_protein	NO_DOMAIN
Aeromonas_65.2_peg_00702__KY290955.1__226439_226143__Phage_protein	NO_DOMAIN
Aeromonas_65.2_peg_00703__KY290955.1__226702_226445__Hypothetical_Zinc-finger_containing_protein	zf-dskA_traR
Aeromonas_65.2_peg_00704__KY290955.1__226914_226705__Phage_protein	NO_DOMAIN
Aeromonas_65.2_peg_00705__KY290955.1__227177_226917__Phage_protein	NO_DOMAIN
Aeromonas_65.2_peg_00706__KY290955.1__227455_227204__Phage_protein	NO_DOMAIN
Aeromonas_65.2_peg_00707__KY290955.1__227600_227460__Phage_protein	NO_DOMAIN
Aeromonas_65.2_peg_00708__KY290955.1__228152_227625__Phage_protein	NO_DOMAIN
Aeromonas_65.2_peg_00709__KY290955.1__228801_228484__Phage_protein	NO_DOMAIN
Aeromonas_65.2_peg_00710__KY290955.1__229048_228803__Phage_protein	NO_DOMAIN
Aeromonas_65.2_peg_00711__KY290955.1__229569_229060__Phage_protein	ALC
Aeromonas_65.2_peg_00712__KY290955.1__229980_229585__Phage_protein	NO_DOMAIN
Aeromonas_65.2_peg_00713__KY290955.1__230407_230039__Phage_protein	NO_DOMAIN
Aeromonas_65.2_peg_00714__KY290955.1__230772_230404__Phage_protein	NO_DOMAIN
Aeromonas_65.2_peg_00715__KY290955.1__231023_230769__Phage_protein	NO_DOMAIN
Aeromonas_65.2_peg_00716__KY290955.1__231820_231047__Phage_protein	NO_DOMAIN
Aeromonas_65.2_peg_00717__KY290955.1__232127_231834__Phage_protein	NO_DOMAIN
Aeromonas_65.2_peg_00718__KY290955.1__232378_232124__Phage_protein	NO_DOMAIN
Aeromonas_65.2_peg_00719__KY290955.1__232551_232378__Phage_protein	NO_DOMAIN
Aeromonas_65.2_peg_00720__KY290955.1__232706_232566__Phage_protein	NO_DOMAIN
Aeromonas_65.2_peg_00721__KY290955.1__233275_232706__Phage_protein	NO_DOMAIN
Aeromonas_65.2_peg_00722__KY290955.1__233385_233272__Phage_protein	NO_DOMAIN
Aeromonas_65.2_peg_00723__KY290955.1__233684_233388__Phage_protein	NO_DOMAIN
Aeromonas_65.2_peg_00724__KY290955.1__233968_233681__Phage_protein	NO_DOMAIN
Aeromonas_65.2_peg_00725__KY290955.1__234190_233969__Phage_protein	NO_DOMAIN
Aeromonas_65.2_peg_00726__KY290955.1__235201_234245__Phage_exonuclease	RNase_H_2
Aeromonas_65.2_peg_00727__KY290955.1__236543_235308__hypothetical_protein	HTH_23
Aeromonas_65_peg_09056__NC_015251.1__2235_1__hypothetical_protein	NO_DOMAIN
Aeromonas_65_peg_09057__NC_015251.1__2534_2262__Phage_protein	NO_DOMAIN
Aeromonas_65_peg_09058__NC_015251.1__2801_2538__Phage_protein	NO_DOMAIN
Aeromonas_65_peg_09059__NC_015251.1__2926_2798__Phage_protein	NO_DOMAIN
Aeromonas_65_peg_09060__NC_015251.1__5205_3202__DNA_topoisomerase,_phage-associated	DNA_gyraseB	HATPase_c
Aeromonas_65_peg_09061__NC_015251.1__5536_5186__Phage_protein	NO_DOMAIN
Aeromonas_65_peg_09062__NC_015251.1__5961_5569__Phage_protein	NO_DOMAIN
Aeromonas_65_peg_09063__NC_015251.1__6127_5954__hypothetical_protein	NO_DOMAIN
Aeromonas_65_peg_09064__NC_015251.1__6789_6130__T4-like_phage_DexA_exonuclease_A	Rv2179c-like
Aeromonas_65_peg_09065__NC_015251.1__7280_6789__Deoxyuridine_5'-triphosphate_nucleotidohydrolase_(EC_3.6.1.23)	dUTPase
Aeromonas_65_peg_09066__NC_015251.1__7642_7283__Phage_protein	NO_DOMAIN
Aeromonas_65_peg_09067__NC_015251.1__8692_7646__DNA_primase_(EC_2.7.7.-)_/_DNA_helicase_(EC_3.6.1.-),_phage-associated	NO_DOMAIN
Aeromonas_65_peg_09068__NC_015251.1__9168_8821__hypothetical_protein	NO_DOMAIN
Aeromonas_65_peg_09069__NC_015251.1__10870_9308__DNA_primase/helicase,_phage-associated	DnaB_C
Aeromonas_65_peg_09070__NC_015251.1__11464_10940__Phage_protein	NO_DOMAIN
Aeromonas_65_peg_09071__NC_015251.1__11749_11468__Phage_head_assembly_chaperone_protein	Phage_head_chap
Aeromonas_65_peg_09072__NC_015251.1__12058_11789__Phage_protein	NO_DOMAIN
Aeromonas_65_peg_09073__NC_015251.1__12571_12215__Phage_protein	NO_DOMAIN
Aeromonas_65_peg_09074__NC_015251.1__13726_12620__Phage_recombination_protein	NO_DOMAIN
Aeromonas_65_peg_09075__NC_015251.1__14163_13747__Phage_protein	NO_DOMAIN
Aeromonas_65_peg_09076__NC_015251.1__15395_14223__DNA_polymerase_(EC_2.7.7.7),_phage-associated	DNA_pol_B
Aeromonas_65_peg_09077__NC_015251.1__16921_15398__DNA_polymerase_(EC_2.7.7.7),_phage-associated	DNA_pol_B_exo1
Aeromonas_65_peg_09078__NC_015251.1__17361_16990__Phage_endoribonulcease_translational_repressor_of_early_genes,_regA	Translat_reg
Aeromonas_65_peg_09079__NC_015251.1__17956_17369__Phage_DNA_polymerase_clamp_loader_subunit_Gp62	Phage_clamp_A
Aeromonas_65_peg_09080__NC_015251.1__18933_17953__Replication_factor_C_small_subunit_/_Phage_DNA_polymerase_clamp_loader_subunit	AAA
Aeromonas_65_peg_09081__NC_015251.1__19271_18960__Phage_protein	NO_DOMAIN
Aeromonas_65_peg_09082__NC_015251.1__19965_19273__hypothetical_protein	gp45-slide_C
Aeromonas_65_peg_09083__NC_015251.1__20172_20038__Phage_protein	NO_DOMAIN
Aeromonas_65_peg_09084__NC_015251.1__22499_20172__Phage_recombination-related_endonuclease_Gp46	AAA_23
Aeromonas_65_peg_09085__NC_015251.1__22732_22496__Phage_protein	NO_DOMAIN
Aeromonas_65_peg_09086__NC_015251.1__23754_22729__Phage_recombination-related_endonuclease_Gp47	Metallophos
Aeromonas_65_peg_09087__NC_015251.1__24169_23795__Phage_protein	DUF2654
Aeromonas_65_peg_09088__NC_015251.1__24393_24178__Phage_protein	NO_DOMAIN
Aeromonas_65_peg_09089__NC_015251.1__24913_24377__T4-like_phage_RNA_polymerase_sigma_factor_for_late_transcription	NO_DOMAIN
Aeromonas_65_peg_09090__NC_015251.1__26409_24964__hypothetical_protein	NO_DOMAIN
Aeromonas_65_peg_09091__NC_015251.1__26650_26393__Phage_protein	NO_DOMAIN
Aeromonas_65_peg_09092__NC_015251.1__27219_26647__Phage_protein	NO_DOMAIN
Aeromonas_65_peg_09093__NC_015251.1__27493_27212__Glutaredoxin	NO_DOMAIN
Aeromonas_65_peg_09094__NC_015251.1__27717_27490__Phage_protein	NO_DOMAIN
Aeromonas_65_peg_09095__NC_015251.1__27961_27692__Thioredoxin,_phage-associated	Glutaredoxin
Aeromonas_65_peg_09096__NC_015251.1__28334_27972__Pyruvate_formate-lyase_(EC_2.3.1.54)	Gly_radical
Aeromonas_65_peg_09097__NC_015251.1__28806_28336__Ribonucleotide_reductase_of_class_III_(anaerobic),_activating_protein_(EC_1.97.1.4)	Fer4_12
Aeromonas_65_peg_09098__NC_015251.1__30644_28803__Ribonucleotide_reductase_of_class_III_(anaerobic),_large_subunit_(EC_1.17.4.2)	NRDD
Aeromonas_65_peg_09099__NC_015251.1__31826_30696__Ribonucleotide_reductase_of_class_Ia_(aerobic),_beta_subunit_(EC_1.17.4.1)	Ribonuc_red_sm
Aeromonas_65_peg_09100__NC_015251.1__34136_31881__Ribonucleotide_reductase_of_class_Ia_(aerobic),_alpha_subunit_(EC_1.17.4.1)	Ribonuc_red_lgN	Ribonuc_red_lgC	ATP-cone
Aeromonas_65_peg_09101__NC_015251.1__34224_35120__Phage_protein	SegE_GIY-YIG
Aeromonas_65_peg_09102__NC_015251.1__39242_35457__hypothetical_protein	NO_DOMAIN
Aeromonas_65_peg_09103__NC_015251.1__42982_39287__hypothetical_protein	NO_DOMAIN
Aeromonas_65_peg_09104__NC_015251.1__43038_43958__Phage_ribonuclease_H_(EC_3.1.26.4)	RNaseH_C	5_3_exonuc_N
Aeromonas_65_peg_09105__NC_015251.1__43977_44288__Disulfide_bond_forming_protein,_phage-associated	Phage_DsbA
Aeromonas_65_peg_09106__NC_015251.1__44288_44473__Phage_protein	Trans_coact
Aeromonas_65_peg_09107__NC_015251.1__44691_45191__Phage_DNA_helicase_loader	T4_Gp59_N	T4_Gp59_C
Aeromonas_65_peg_09108__NC_015251.1__45213_46085__Single_stranded_DNA-binding_protein,_phage-associated	gp32
Aeromonas_65_peg_09109__NC_015251.1__46257_46871__Phage_protein	NO_DOMAIN
Aeromonas_65_peg_09110__NC_015251.1__46864_47448__Phage_protein	NO_DOMAIN
Aeromonas_65_peg_09111__NC_015251.1__47452_49008__DNA_ligase,_phage-associated	DNA_ligase_A_M
Aeromonas_65_peg_09112__NC_015251.1__49062_49238__Phage_protein	NO_DOMAIN
Aeromonas_65_peg_09113__NC_015251.1__49249_49851__Phage_protein	NO_DOMAIN
Aeromonas_65_peg_09114__NC_015251.1__49838_51142__DNA_helicase,_phage-associated	SH3_14	UvrD_C_2	AAA_30
Aeromonas_65_peg_09115__NC_015251.1__51185_51358__Phage_protein	DUF2685
Aeromonas_65_peg_09116__NC_015251.1__51355_51771__Single_stranded_DNA-binding_protein,_phage-associated	UvsY
Aeromonas_65_peg_09117__NC_015251.1__52082_51810__DNA_helicase,_phage-associated	UvsW-1
Aeromonas_65_peg_09118__NC_015251.1__53587_52082__Phage_DNA_helicase	ResIII	Helicase_C
Aeromonas_65_peg_09119__NC_015251.1__53686_54051__hypothetical_protein	NO_DOMAIN
Aeromonas_65_peg_09120__NC_015251.1__54169_54414__Phage_protein	NO_DOMAIN
Aeromonas_65_peg_09121__NC_015251.1__54475_54651__Phage_protein	NO_DOMAIN
Aeromonas_65_peg_09122__NC_015251.1__54664_54981__Phage_protein	NO_DOMAIN
Aeromonas_65_peg_09123__NC_015251.1__54978_55295__Phage_protein	NO_DOMAIN
Aeromonas_65_peg_09124__NC_015251.1__55306_56313__hypothetical_protein	T4_Rnl2_C	RNA_ligase
Aeromonas_65_peg_09125__NC_015251.1__56399_57025__Phage_protein	NO_DOMAIN
Aeromonas_65_peg_09126__NC_015251.1__57096_57371__hypothetical_protein	NO_DOMAIN
Aeromonas_65_peg_09127__NC_015251.1__57404_57757__Phage_protein	NO_DOMAIN
Aeromonas_65_peg_09128__NC_015251.1__57757_58020__Phage_protein	NO_DOMAIN
Aeromonas_65_peg_09129__NC_015251.1__58045_58848__hypothetical_protein	NO_DOMAIN
Aeromonas_65_peg_09130__NC_015251.1__58931_59200__Phage_protein	NO_DOMAIN
Aeromonas_65_peg_09131__NC_015251.1__59419_59538__hypothetical_protein	NO_DOMAIN
Aeromonas_65_peg_09132__NC_015251.1__60076_60357__Phage_protein	RyR
Aeromonas_65_peg_09133__NC_015251.1__61618_60395__hypothetical_protein	NO_DOMAIN
Aeromonas_65_peg_09134__NC_015251.1__63409_61727__major_capsid_protein	Gp23
Aeromonas_65_peg_09135__NC_015251.1__64253_63534__Phage_prohead_assembly_(scaffolding)_protein	NO_DOMAIN
Aeromonas_65_peg_09136__NC_015251.1__64372_64283__Phage_protein	NO_DOMAIN
Aeromonas_65_peg_09137__NC_015251.1__65122_64397__Phage_prohead_assembly_(scaffolding)_protein	Peptidase_S77
Aeromonas_65_peg_09138__NC_015251.1__65595_65125__Phage_capsid_and_scaffold	NO_DOMAIN
Aeromonas_65_peg_09139__NC_015251.1__65777_65622__Phage_protein	NO_DOMAIN
Aeromonas_65_peg_09140__NC_015251.1__67377_65803__Phage_portal_(connector)_protein_(T4-like_gp20)	Portal_Gp20
Aeromonas_65_peg_09141__NC_015251.1__67955_67467__Phage_tail_fibers	Phage_T4_gp19
Aeromonas_65_peg_09142__NC_015251.1__70047_68011__Phage_tail_sheath	Phage_sheath_1N	Phage_sheath_1	Phage_sheath_1C
Aeromonas_65_peg_09143__NC_015251.1__71988_70060__Phage_terminase,_large_subunit	Terminase_6N	Terminase_6C
Aeromonas_65_peg_09144__NC_015251.1__72296_71988__Phage_protein	NO_DOMAIN
Aeromonas_65_peg_09145__NC_015251.1__72792_72286__Phage_terminase,_small_subunit	DNA_Packaging
Aeromonas_65_peg_09146__NC_015251.1__73613_72789__Proximal_tail_sheath_stabilization_protein	T4-gp15_tss
Aeromonas_65_peg_09147__NC_015251.1__73894_73664__Phage_protein	NO_DOMAIN
Aeromonas_65_peg_09148__NC_015251.1__74465_73917__T4-like_phage_head_completion,_neck_hetero-dimeric_protein_(T4-like_gp14)_#T4_GC0117	T4_neck-protein
Aeromonas_65_peg_09149__NC_015251.1__75391_74471__Phage_neck_protein	NO_DOMAIN
Aeromonas_65_peg_09150__NC_015251.1__77115_75619__hypothetical_protein	NO_DOMAIN
Aeromonas_65_peg_09151__NC_015251.1__80252_77127__hypothetical_protein	NO_DOMAIN
Aeromonas_65_peg_09152__NC_015251.1__81637_80291__hypothetical_protein	NO_DOMAIN
Aeromonas_65_peg_09153__NC_015251.1__82604_81735__hypothetical_protein	GP11
Aeromonas_65_peg_09154__NC_015251.1__85680_82588__baseplate_wedge_subunit_and_tail_pin	T4_gp9_10	T4_gp9_10
Aeromonas_65_peg_09155__NC_015251.1__86745_85762__Phage_baseplate_wedge_subunit_(T4-like_gp8)	Phage-Gp8
Aeromonas_65_peg_09156__NC_015251.1__87875_86736__Phage_baseplate_wedge_initiator_(T4-like_gp7)	NO_DOMAIN
Aeromonas_65_peg_09157__NC_015251.1__90263_87984__hypothetical_protein	NO_DOMAIN
Aeromonas_65_peg_09158__NC_015251.1__92220_90265__baseplate_wedge_subunit	NO_DOMAIN
Aeromonas_65_peg_09159__NC_015251.1__92641_92213__Phage_baseplate_wedge_subunit_(T4-like_gp25)	GPW_gp25
Aeromonas_65_peg_09160__NC_015251.1__92950_92654__Phospholipase	NO_DOMAIN
Aeromonas_65_peg_09161__NC_015251.1__93463_92951__Phage_protein	NO_DOMAIN
Aeromonas_65_peg_09162__NC_015251.1__93516_93875__Phage_protein	NO_DOMAIN
Aeromonas_65_peg_09163__NC_015251.1__93875_94135__hypothetical_protein	NO_DOMAIN
Aeromonas_65_peg_09164__NC_015251.1__94348_94202__hypothetical_protein	NO_DOMAIN
Aeromonas_65_peg_09165__NC_015251.1__96012_94423__Phage_baseplate_hub_structural_protein_/_Phage_lysozyme_R_(EC_3.2.1.17)	Phage_lysozyme	Gp5_OB	Gp5_C
Aeromonas_65_peg_09166__NC_015251.1__97250_96150__Phage_protein	NO_DOMAIN
Aeromonas_65_peg_09167__NC_015251.1__97803_97240__Phage_baseplate_wedge_subunit	Phage_gp53
Aeromonas_65_peg_09168__NC_015251.1__98873_97803__Phage_baseplate_tail_tube_cap_(T4-like_gp48)	T4_tail_cap
Aeromonas_65_peg_09169__NC_015251.1__98947_99417__head_completion_protein	Tn7_TnsA-like_N
Aeromonas_65_peg_09170__NC_015251.1__99414_100073__Phage_endonuclease	NUMOD3
Aeromonas_65_peg_09171__NC_015251.1__100073_101068__DNA_end_protector_protein	NO_DOMAIN
Aeromonas_65_peg_09172__NC_015251.1__101068_102015__Phage_baseplate_hub_protein_(T4-like_gp54)	NO_DOMAIN
Aeromonas_65_peg_09173__NC_015251.1__102519_103205__hypothetical_protein	T4_baseplate
Aeromonas_65_peg_09174__NC_015251.1__103369_105177__hypothetical_protein	NO_DOMAIN
Aeromonas_65_peg_09175__NC_015251.1__105174_105743__Phage_tail_completion_protein	NO_DOMAIN
Aeromonas_65_peg_09176__NC_015251.1__105806_106543__Deoxynucleotide_monophosphate_kinase_(EC_2.7.4.13)	NO_DOMAIN
Aeromonas_65_peg_09177__NC_015251.1__106545_106769__Phage_protein	NO_DOMAIN
Aeromonas_65_peg_09178__NC_015251.1__106889_107623__Phage_protein	DnaJ
Aeromonas_65_peg_09179__NC_015251.1__107688_107903__Phage_protein	NO_DOMAIN
Aeromonas_65_peg_09180__NC_015251.1__108067_108285__Phage_protein	NO_DOMAIN
Aeromonas_65_peg_09181__NC_015251.1__108350_108493__Phage_protein	NO_DOMAIN
Aeromonas_65_peg_09182__NC_015251.1__108495_109691__hypothetical_protein	NO_DOMAIN
Aeromonas_65_peg_09183__NC_015251.1__109703_110125__Phage_protein	NO_DOMAIN
Aeromonas_65_peg_09184__NC_015251.1__110187_111137__hypothetical_protein	NO_DOMAIN
Aeromonas_65_peg_09185__NC_015251.1__111134_111511__Phage_protein	NO_DOMAIN
Aeromonas_65_peg_09186__NC_015251.1__111709_112104__hypothetical_protein	NO_DOMAIN
Aeromonas_65_peg_09187__NC_015251.1__112741_112935__Phage_protein	NO_DOMAIN
Aeromonas_65_peg_09188__NC_015251.1__114439_114576__Phage_protein	NO_DOMAIN
Aeromonas_65_peg_09189__NC_015251.1__115524_115643__hypothetical_protein	NO_DOMAIN
Aeromonas_65_peg_09190__NC_015251.1__116075_116323__Phage_protein	NO_DOMAIN
Aeromonas_65_peg_09191__NC_015251.1__116625_116828__Phage_protein	NO_DOMAIN
Aeromonas_65_peg_09192__NC_015251.1__116907_117152__Phage_protein	NO_DOMAIN
Aeromonas_65_peg_09193__NC_015251.1__117175_117729__Phage_protein	NO_DOMAIN
Aeromonas_65_peg_09194__NC_015251.1__117726_118127__Phage_protein	DUF5856
Aeromonas_65_peg_09195__NC_015251.1__118205_118456__Phage_protein	NO_DOMAIN
Aeromonas_65_peg_09196__NC_015251.1__118489_119337__hypothetical_protein	NO_DOMAIN
Aeromonas_65_peg_09197__NC_015251.1__119382_120176__hypothetical_protein	NO_DOMAIN
Aeromonas_65_peg_09198__NC_015251.1__120235_120663__Phage_protein	NO_DOMAIN
Aeromonas_65_peg_09199__NC_015251.1__120672_121247__Thymidine_kinase_(EC_2.7.1.21)	TK
Aeromonas_65_peg_09200__NC_015251.1__122103_121282__Phage_capsid_and_scaffold	NO_DOMAIN
Aeromonas_65_peg_09201__NC_015251.1__123164_122100__hypothetical_protein	Collagen	Collagen
Aeromonas_65_peg_09202__NC_015251.1__123265_123636__Phage_protein	NO_DOMAIN
Aeromonas_65_peg_09203__NC_015251.1__123663_124001__hypothetical_protein	NO_DOMAIN
Aeromonas_65_peg_09204__NC_015251.1__124012_124386__Phage_protein	NO_DOMAIN
Aeromonas_65_peg_09205__NC_015251.1__124388_124636__Phage_protein	NO_DOMAIN
Aeromonas_65_peg_09206__NC_015251.1__124674_125237__Phage_protein	NO_DOMAIN
Aeromonas_65_peg_09207__NC_015251.1__125253_125834__Phage_protein	NO_DOMAIN
Aeromonas_65_peg_09208__NC_015251.1__126079_126351__Phage_protein	NO_DOMAIN
Aeromonas_65_peg_09209__NC_015251.1__126341_126832__Phage_protein_with_Macro_domain,_Poa1p_like_family_(high-affinity_ADP-ribose_binding_module)	Macro
Aeromonas_65_peg_09210__NC_015251.1__126889_127266__Phage_protein	NO_DOMAIN
Aeromonas_65_peg_09211__NC_015251.1__127263_127559__Phage_outer_membrane_lipoprotein_Rz1	NO_DOMAIN
Aeromonas_65_peg_09212__NC_015251.1__127623_131483__hypothetical_protein	gp37_C
Aeromonas_65_peg_09213__NC_015251.1__131525_132025__Phage_baseplate_hub_structural_protein_/_Phage_lysozyme_R_(EC_3.2.1.17)	Phage_lysozyme
Aeromonas_65_peg_09214__NC_015251.1__132358_132065__Phage_anti-sigma_factor	AsiA
Aeromonas_65_peg_09215__NC_015251.1__132631_132383__Phage_protein	NO_DOMAIN
Aeromonas_65_peg_09216__NC_015251.1__132864_132628__Phage_protein	NO_DOMAIN
Aeromonas_65_peg_09217__NC_015251.1__132979_132866__Phage_protein	NO_DOMAIN
Aeromonas_65_peg_09218__NC_015251.1__133515_133066__Phage_protein	NO_DOMAIN
Aeromonas_65_peg_09219__NC_015251.1__133951_133526__Phage_protein	NO_DOMAIN
Aeromonas_65_peg_09220__NC_015251.1__135293_133941__DNA_topoisomerase,_phage-associated	DNA_topoisoIV
Aeromonas_65_peg_09221__NC_015251.1__135514_135305__Phage_protein	NO_DOMAIN
Aeromonas_65_peg_09222__NC_015251.1__135933_135529__Phage_protein	NO_DOMAIN
Aeromonas_65_peg_09223__NC_015251.1__136160_135945__Phage_protein	NO_DOMAIN
Aeromonas_65_peg_09224__NC_015251.1__136413_136168__Phage_protein	NO_DOMAIN
Aeromonas_65_peg_09225__NC_015251.1__137071_136604__Phage_protein	NO_DOMAIN
Aeromonas_65_peg_09226__NC_015251.1__137318_137061__Phage_protein	NO_DOMAIN
Aeromonas_65_peg_09227__NC_015251.1__137536_137372__Phage_protein	NO_DOMAIN
Aeromonas_65_peg_09228__NC_015251.1__137926_137549__Phage_protein	NO_DOMAIN
Aeromonas_65_peg_09229__NC_015251.1__138279_137977__Phage_protein	NO_DOMAIN
Aeromonas_65_peg_09230__NC_015251.1__138596_138282__Phage_protein	NO_DOMAIN
Aeromonas_65_peg_09231__NC_015251.1__138875_138669__Phage_protein	NO_DOMAIN
Aeromonas_65_peg_09232__NC_015251.1__139423_138872__Phage_protein	NO_DOMAIN
Aeromonas_65_peg_09233__NC_015251.1__139821_139453__Phage_protein	NO_DOMAIN
Aeromonas_65_peg_09234__NC_015251.1__140208_139834__Phage_protein	NO_DOMAIN
Aeromonas_65_peg_09235__NC_015251.1__140624_140205__Phage_protein	NO_DOMAIN
Aeromonas_65_peg_09236__NC_015251.1__140999_140637__Phage_protein	NO_DOMAIN
Aeromonas_65_peg_09237__NC_015251.1__141239_141018__Phage_protein	NO_DOMAIN
Aeromonas_65_peg_09238__NC_015251.1__141519_141346__hypothetical_protein	NO_DOMAIN
Aeromonas_65_peg_09239__NC_015251.1__141838_141530__Phage_protein	NO_DOMAIN
Aeromonas_65_peg_09240__NC_015251.1__142210_141881__Phage_protein	NO_DOMAIN
Aeromonas_65_peg_09241__NC_015251.1__142394_142227__Phage_protein	NO_DOMAIN
Aeromonas_65_peg_09242__NC_015251.1__142875_142456__Phage_protein	NO_DOMAIN
Aeromonas_65_peg_09243__NC_015251.1__143258_142872__Phage_protein	NO_DOMAIN
Aeromonas_65_peg_09244__NC_015251.1__143610_143251__Phage_protein	NO_DOMAIN
Aeromonas_65_peg_09245__NC_015251.1__143919_143614__Phage_protein	NO_DOMAIN
Aeromonas_65_peg_09246__NC_015251.1__144046_143927__Phage_protein	NO_DOMAIN
Aeromonas_65_peg_09247__NC_015251.1__144404_144174__Phage_protein	NO_DOMAIN
Aeromonas_65_peg_09248__NC_015251.1__144988_144773__Phage_protein	NO_DOMAIN
Aeromonas_65_peg_09249__NC_015251.1__145181_145002__Phage_protein	NO_DOMAIN
Aeromonas_65_peg_09250__NC_015251.1__145897_145184__Phage_protein	NO_DOMAIN
Aeromonas_65_peg_09251__NC_015251.1__146202_145897__Phage_protein	NO_DOMAIN
Aeromonas_65_peg_09252__NC_015251.1__146844_146422__Phage_protein	NO_DOMAIN
Aeromonas_65_peg_09253__NC_015251.1__147092_146841__Phage_protein	NO_DOMAIN
Aeromonas_65_peg_09254__NC_015251.1__147455_147105__Phage_protein	NO_DOMAIN
Aeromonas_65_peg_09255__NC_015251.1__147715_147452__Phage_protein	NO_DOMAIN
Aeromonas_65_peg_09256__NC_015251.1__147942_147718__Phage_protein	NO_DOMAIN
Aeromonas_65_peg_09257__NC_015251.1__148215_147949__Phage_protein	NO_DOMAIN
Aeromonas_65_peg_09258__NC_015251.1__148396_148196__Phage_protein	NO_DOMAIN
Aeromonas_65_peg_09259__NC_015251.1__148766_148458__Phage_protein	NO_DOMAIN
Aeromonas_65_peg_09260__NC_015251.1__149293_148763__Phage_protein	NO_DOMAIN
Aeromonas_65_peg_09261__NC_015251.1__149550_149290__Phage_protein	NO_DOMAIN
Aeromonas_65_peg_09262__NC_015251.1__149795_149553__Phage_protein	NO_DOMAIN
Aeromonas_65_peg_09263__NC_015251.1__150192_149806__Phage_protein	NO_DOMAIN
Aeromonas_65_peg_09264__NC_015251.1__150622_150242__Phage_protein	NO_DOMAIN
Aeromonas_65_peg_09265__NC_015251.1__150899_150720__Phage_protein	NO_DOMAIN
Aeromonas_65_peg_09266__NC_015251.1__151085_150900__Phage_protein	NO_DOMAIN
Aeromonas_65_peg_09267__NC_015251.1__151612_151085__Phage_protein	NO_DOMAIN
Aeromonas_65_peg_09268__NC_015251.1__151959_151612__Phage_protein	NO_DOMAIN
Aeromonas_65_peg_09269__NC_015251.1__152595_152017__Phage_protein	NO_DOMAIN
Aeromonas_65_peg_09270__NC_015251.1__153060_152653__Phage_protein	NO_DOMAIN
Aeromonas_65_peg_09271__NC_015251.1__153265_153050__Phage_protein	NO_DOMAIN
Aeromonas_65_peg_09272__NC_015251.1__153565_153266__Phage_protein	NO_DOMAIN
Aeromonas_65_peg_09273__NC_015251.1__154034_153576__Phage_protein	NO_DOMAIN
Aeromonas_65_peg_09274__NC_015251.1__154491_154078__Phage_protein	NO_DOMAIN
Aeromonas_65_peg_09275__NC_015251.1__154829_154530__Phage_protein	NO_DOMAIN
Aeromonas_65_peg_09276__NC_015251.1__155120_154893__Phage_protein	NO_DOMAIN
Aeromonas_65_peg_09277__NC_015251.1__155685_155122__Phage_protein	NO_DOMAIN
Aeromonas_65_peg_09278__NC_015251.1__156283_155672__Phage_protein	NO_DOMAIN
Aeromonas_65_peg_09279__NC_015251.1__156722_156285__Phage_protein	NO_DOMAIN
Aeromonas_65_peg_09280__NC_015251.1__156872_156732__Phage_protein	NO_DOMAIN
Aeromonas_65_peg_09281__NC_015251.1__157231_156911__Phage_protein	NO_DOMAIN
Aeromonas_65_peg_09282__NC_015251.1__158138_157314__Phage_protein	NO_DOMAIN
Aeromonas_65_peg_09283__NC_015251.1__158490_158242__Phage_protein	NO_DOMAIN
Aeromonas_65_peg_09284__NC_015251.1__158885_158514__Phage_protein	NO_DOMAIN
Aeromonas_65_peg_09285__NC_015251.1__159209_158889__Phage_protein	NO_DOMAIN
Aeromonas_65_peg_09286__NC_015251.1__159487_159206__Phage_protein	NO_DOMAIN
Aeromonas_65_peg_09287__NC_015251.1__159826_159491__Phage_protein	NO_DOMAIN
Aeromonas_65_peg_09288__NC_015251.1__160280_160077__Phage_protein	NO_DOMAIN
Aeromonas_65_peg_09289__NC_015251.1__160519_160283__Phage_protein	NO_DOMAIN
Aeromonas_65_peg_09290__NC_015251.1__160889_160521__Phage_protein	NO_DOMAIN
Aeromonas_65_peg_09291__NC_015251.1__161189_160965__Phage_protein	NO_DOMAIN
Aeromonas_65_peg_09292__NC_015251.1__161486_161211__Phage_protein	DUF5417
Aeromonas_65_peg_09293__NC_015251.1__161785_161633__Phage_protein	NO_DOMAIN
Aeromonas_65_peg_09294__NC_015251.1__161938_161786__Phage_protein	NO_DOMAIN
Aeromonas_65_peg_09295__NC_015251.1__162343_161996__Phage_protein	NO_DOMAIN
Aeromonas_65_peg_09296__NC_015251.1__162713_162405__Phage_protein	NO_DOMAIN
Aeromonas_65_peg_09297__NC_015251.1__163196_162717__Phage_protein	NO_DOMAIN
Aeromonas_65_peg_09298__NC_015251.1__163457_163200__Phage_protein	NO_DOMAIN
Aeromonas_65_peg_09299__NC_015251.1__163709_163461__Phage_protein	NO_DOMAIN
Aeromonas_65_peg_09300__NC_015251.1__163937_163719__Phage_protein	NO_DOMAIN
Aeromonas_65_peg_09301__NC_015251.1__164232_164008__Phage_protein	NO_DOMAIN
Aeromonas_65_peg_09302__NC_015251.1__164467_164225__Phage_protein	NO_DOMAIN
Aeromonas_65_peg_09303__NC_015251.1__164754_164530__Phage_protein	NO_DOMAIN
Aeromonas_65_peg_09304__NC_015251.1__164903_164754__Phage_protein	NO_DOMAIN
Aeromonas_65_peg_09305__NC_015251.1__165221_164961__Phage_protein	NO_DOMAIN
Aeromonas_65_peg_09306__NC_015251.1__165485_165270__Phage_protein	NO_DOMAIN
Aeromonas_65_peg_09307__NC_015251.1__165660_165499__Phage_protein	NO_DOMAIN
Aeromonas_65_peg_09308__NC_015251.1__166453_165728__Phage_protein	NO_DOMAIN
Aeromonas_65_peg_09309__NC_015251.1__166781_166521__Phage_protein	NO_DOMAIN
Aeromonas_65_peg_09310__NC_015251.1__167041_166781__Phage_protein	NO_DOMAIN
Aeromonas_65_peg_09311__NC_015251.1__167304_167038__Phage_protein	NO_DOMAIN
Aeromonas_65_peg_09312__NC_015251.1__167437_167306__Phage_protein	NO_DOMAIN
Aeromonas_65_peg_09313__NC_015251.1__167847_167452__Phage_protein	NO_DOMAIN
Aeromonas_65_peg_09314__NC_015251.1__168080_167844__Phage_protein	NO_DOMAIN
Aeromonas_65_peg_09315__NC_015251.1__168433_168092__Phage_protein	NO_DOMAIN
Aeromonas_65_peg_09316__NC_015251.1__168731_168435__Phage_protein	NO_DOMAIN
Aeromonas_65_peg_09317__NC_015251.1__168964_168728__Phage_protein	NO_DOMAIN
Aeromonas_65_peg_09318__NC_015251.1__169121_168981__Phage_protein	NO_DOMAIN
Aeromonas_65_peg_09319__NC_015251.1__169566_169114__Phage_protein	NO_DOMAIN
Aeromonas_65_peg_09320__NC_015251.1__169851_169570__Phage_protein	NO_DOMAIN
Aeromonas_65_peg_09321__NC_015251.1__170201_169848__Phage_protein	NO_DOMAIN
Aeromonas_65_peg_09322__NC_015251.1__170426_170214__hypothetical_protein	NO_DOMAIN
Aeromonas_65_peg_09323__NC_015251.1__170893_170426__Phage_protein	NO_DOMAIN
Aeromonas_65_peg_09324__NC_015251.1__171159_170959__Phage_protein	NO_DOMAIN
Aeromonas_65_peg_09325__NC_015251.1__171608_171156__Phage_protein	NO_DOMAIN
Aeromonas_65_peg_09326__NC_015251.1__171814_171611__Phage_protein	NO_DOMAIN
Aeromonas_65_peg_09327__NC_015251.1__172311_171811__Phage_protein	NO_DOMAIN
Aeromonas_65_peg_09328__NC_015251.1__172549_172313__Phage_protein	NO_DOMAIN
Aeromonas_65_peg_09329__NC_015251.1__172784_172551__Phage_protein	NO_DOMAIN
Aeromonas_65_peg_09330__NC_015251.1__173000_172863__hypothetical_protein	NO_DOMAIN
Aeromonas_65_peg_09331__NC_015251.1__173290_173063__Phage_protein	NO_DOMAIN
Aeromonas_65_peg_09332__NC_015251.1__173585_173265__Phage_protein	NO_DOMAIN
Aeromonas_65_peg_09333__NC_015251.1__174045_173578__Phage_protein	NO_DOMAIN
Aeromonas_65_peg_09334__NC_015251.1__174421_174038__Phage_protein	NO_DOMAIN
Aeromonas_65_peg_09335__NC_015251.1__174905_174636__Phage_protein	NO_DOMAIN
Aeromonas_65_peg_09336__NC_015251.1__175682_174921__hypothetical_protein	NO_DOMAIN
Aeromonas_65_peg_09337__NC_015251.1__175815_175675__Phage_protein	NO_DOMAIN
Aeromonas_65_peg_09338__NC_015251.1__176387_175812__Phage_protein	NO_DOMAIN
Aeromonas_65_peg_09339__NC_015251.1__176611_176384__Phage_protein	NO_DOMAIN
Aeromonas_65_peg_09340__NC_015251.1__176976_176608__Phage_protein	NO_DOMAIN
Aeromonas_65_peg_09341__NC_015251.1__177224_176973__Phage_protein	NO_DOMAIN
Aeromonas_65_peg_09342__NC_015251.1__177711_177268__Phage_protein	NO_DOMAIN
Aeromonas_65_peg_09343__NC_015251.1__178121_177789__Phage_protein	NO_DOMAIN
Aeromonas_65_peg_09344__NC_015251.1__178395_178123__Phage_protein	NO_DOMAIN
Aeromonas_65_peg_09345__NC_015251.1__178704_178408__Phage_protein	NO_DOMAIN
Aeromonas_65_peg_09346__NC_015251.1__179131_178754__Phage_protein	NO_DOMAIN
Aeromonas_65_peg_09347__NC_015251.1__179434_179297__Phage_protein	NO_DOMAIN
Aeromonas_65_peg_09348__NC_015251.1__179586_179488__Phage_protein	NO_DOMAIN
Aeromonas_65_peg_09349__NC_015251.1__180081_179689__Phage_protein	DUF3307
Aeromonas_65_peg_09350__NC_015251.1__180385_180221__Phage_protein	NO_DOMAIN
Aeromonas_65_peg_09351__NC_015251.1__181589_180429__Phage_protein	NO_DOMAIN
Aeromonas_65_peg_09352__NC_015251.1__181919_181623__Phage_protein	NO_DOMAIN
Aeromonas_65_peg_09353__NC_015251.1__182379_181909__Phage_protein	NO_DOMAIN
Aeromonas_65_peg_09354__NC_015251.1__182769_182398__Phage_protein	NO_DOMAIN
Aeromonas_65_peg_09355__NC_015251.1__183201_182770__Phage_protein	NO_DOMAIN
Aeromonas_65_peg_09356__NC_015251.1__183458_183198__Phage_protein	NO_DOMAIN
Aeromonas_65_peg_09357__NC_015251.1__183894_183694__Phage_protein	NO_DOMAIN
Aeromonas_65_peg_09358__NC_015251.1__184160_183897__Phage_protein	NO_DOMAIN
Aeromonas_65_peg_09359__NC_015251.1__184824_184225__hypothetical_protein	Phage_gp49_66
Aeromonas_65_peg_09360__NC_015251.1__185108_184929__Phage_protein	NO_DOMAIN
Aeromonas_65_peg_09361__NC_015251.1__185269_185105__Phage_protein	NO_DOMAIN
Aeromonas_65_peg_09362__NC_015251.1__185529_185266__Phage_protein	NO_DOMAIN
Aeromonas_65_peg_09363__NC_015251.1__185769_185542__Phage_protein	NO_DOMAIN
Aeromonas_65_peg_09364__NC_015251.1__186125_185769__hypothetical_protein	NO_DOMAIN
Aeromonas_65_peg_09365__NC_015251.1__186400_186128__Phage_protein	NO_DOMAIN
Aeromonas_65_peg_09366__NC_015251.1__186582_186397__Phage_protein	NO_DOMAIN
Aeromonas_65_peg_09367__NC_015251.1__186760_186563__Phage_protein	NO_DOMAIN
Aeromonas_65_peg_09368__NC_015251.1__187026_186820__Phage_protein	NO_DOMAIN
Aeromonas_65_peg_09369__NC_015251.1__187560_187030__Phage_protein_(ACLAME_1236)	NO_DOMAIN
Aeromonas_65_peg_09370__NC_015251.1__187879_187550__Phage_protein	NO_DOMAIN
Aeromonas_65_peg_09371__NC_015251.1__188280_187876__Phage_protein	NO_DOMAIN
Aeromonas_65_peg_09372__NC_015251.1__188635_188297__Phage_protein	NO_DOMAIN
Aeromonas_65_peg_09373__NC_015251.1__188842_188639__Phage_protein	NO_DOMAIN
Aeromonas_65_peg_09374__NC_015251.1__189074_188853__Phage_protein	NO_DOMAIN
Aeromonas_65_peg_09375__NC_015251.1__190171_189200__hypothetical_protein	DUF723	DUF723
Aeromonas_65_peg_09376__NC_015251.1__190551_190237__Phage_protein	NO_DOMAIN
Aeromonas_65_peg_09377__NC_015251.1__190883_190620__Phage_protein	NO_DOMAIN
Aeromonas_65_peg_09378__NC_015251.1__191204_190890__Phage_protein	NO_DOMAIN
Aeromonas_65_peg_09379__NC_015251.1__191611_191219__hypothetical_protein	NO_DOMAIN
Aeromonas_65_peg_09380__NC_015251.1__191997_191620__Phage_protein	NO_DOMAIN
Aeromonas_65_peg_09381__NC_015251.1__192131_192000__Phage_protein	NO_DOMAIN
Aeromonas_65_peg_09382__NC_015251.1__193309_192134__RNA_ligase	RNA_lig_T4_1
Aeromonas_65_peg_09383__NC_015251.1__193436_193293__Phage_protein	NO_DOMAIN
Aeromonas_65_peg_09384__NC_015251.1__193615_193436__Phage_protein	NO_DOMAIN
Aeromonas_65_peg_09385__NC_015251.1__193875_193615__Phage_protein	NO_DOMAIN
Aeromonas_65_peg_09386__NC_015251.1__194071_193862__Phage_protein	NO_DOMAIN
Aeromonas_65_peg_09387__NC_015251.1__194352_194074__Phage_protein	NO_DOMAIN
Aeromonas_65_peg_09388__NC_015251.1__194591_194349__Phage_protein	NO_DOMAIN
Aeromonas_65_peg_09389__NC_015251.1__194904_194602__Phage_protein	DUF4326
Aeromonas_65_peg_09390__NC_015251.1__195257_194901__Phage_protein	NO_DOMAIN
Aeromonas_65_peg_09391__NC_015251.1__195638_195300__Phage_protein	NO_DOMAIN
Aeromonas_65_peg_09392__NC_015251.1__196008_195640__Phage_endonuclease	NO_DOMAIN
Aeromonas_65_peg_09393__NC_015251.1__196354_195998__Phage_protein	NO_DOMAIN
Aeromonas_65_peg_09394__NC_015251.1__196722_196354__Phage_protein	NO_DOMAIN
Aeromonas_65_peg_09395__NC_015251.1__197060_196734__Phage_protein	NO_DOMAIN
Aeromonas_65_peg_09396__NC_015251.1__197533_197057__Phage_protein	HAD_SAK_2
Aeromonas_65_peg_09397__NC_015251.1__197923_197630__Phage_protein	NO_DOMAIN
Aeromonas_65_peg_09398__NC_015251.1__198254_197928__Phage_protein	NO_DOMAIN
Aeromonas_65_peg_09399__NC_015251.1__199268_198327__Thymidylate_synthase_(EC_2.1.1.45)	Thymidylat_synt
Aeromonas_65_peg_09400__NC_015251.1__199567_199265__Phage_protein	NO_DOMAIN
Aeromonas_65_peg_09401__NC_015251.1__200038_199571__Dihydrofolate_reductase_(EC_1.5.1.3)	DHFR_1
Aeromonas_65_peg_09402__NC_015251.1__200278_200102__Phage_protein	NO_DOMAIN
Aeromonas_65_peg_09403__NC_015251.1__200516_200280__Phage_protein	NO_DOMAIN
Aeromonas_65_peg_09404__NC_015251.1__200812_200528__Phage_protein	NO_DOMAIN
Aeromonas_65_peg_09405__NC_015251.1__201046_200813__Phage_protein	NO_DOMAIN
Aeromonas_65_peg_09406__NC_015251.1__201440_201039__Phage_protein	NO_DOMAIN
Aeromonas_65_peg_09407__NC_015251.1__201725_201495__Phage_protein	NO_DOMAIN
Aeromonas_65_peg_09408__NC_015251.1__201954_201727__Phage_protein	NO_DOMAIN
Aeromonas_65_peg_09409__NC_015251.1__202986_202006__UV_DNA_damage_endonuclease_(EC_3.-.-.-)	UvdE
Aeromonas_65_peg_09410__NC_015251.1__203391_203056__Phage_protein	NO_DOMAIN
Aeromonas_65_peg_09411__NC_015251.1__203692_203396__Phage_protein	NO_DOMAIN
Aeromonas_65_peg_09412__NC_015251.1__205133_203742__Nicotinamide_phosphoribosyltransferase_(EC_2.4.2.12)	NAPRTase
Aeromonas_65_peg_09413__NC_015251.1__205272_205147__Phage_protein	NO_DOMAIN
Aeromonas_65_peg_09414__NC_015251.1__205630_205307__Phage_protein	NO_DOMAIN
Aeromonas_65_peg_09415__NC_015251.1__205825_205634__Phage_protein	NO_DOMAIN
Aeromonas_65_peg_09416__NC_015251.1__206066_205830__Phage_protein	NO_DOMAIN
Aeromonas_65_peg_09417__NC_015251.1__206500_206066__Phage_protein	NO_DOMAIN
Aeromonas_65_peg_09418__NC_015251.1__206676_206497__Phage_protein	NO_DOMAIN
Aeromonas_65_peg_09419__NC_015251.1__207478_206687__Ribose-phosphate_pyrophosphokinase_(EC_2.7.6.1)	Pribosyltran_N	Pribosyltran
Aeromonas_65_peg_09420__NC_015251.1__207783_207478__Phage_protein	NO_DOMAIN
Aeromonas_65_peg_09421__NC_015251.1__208323_207874__Phage_protein	Phage_30_3
Aeromonas_65_peg_09422__NC_015251.1__208741_208310__Phage_protein	NO_DOMAIN
Aeromonas_65_peg_09423__NC_015251.1__209173_208745__hypothetical_protein	NO_DOMAIN
Aeromonas_65_peg_09424__NC_015251.1__209850_209182__Phage_protein	NO_DOMAIN
Aeromonas_65_peg_09425__NC_015251.1__210045_209854__Phage_protein	NO_DOMAIN
Aeromonas_65_peg_09426__NC_015251.1__210286_210083__Thioredoxin,_phage-associated	NO_DOMAIN
Aeromonas_65_peg_09427__NC_015251.1__210554_210372__Phage_protein	NO_DOMAIN
Aeromonas_65_peg_09428__NC_015251.1__211351_211169__hypothetical_protein	NO_DOMAIN
Aeromonas_65_peg_09429__NC_015251.1__211659_211351__hypothetical_protein	NO_DOMAIN
Aeromonas_65_peg_09430__NC_015251.1__211964_211656__Phage_protein	NO_DOMAIN
Aeromonas_65_peg_09431__NC_015251.1__212425_211967__Phage_protein	NO_DOMAIN
Aeromonas_65_peg_09432__NC_015251.1__212540_212430__Phage_protein	NO_DOMAIN
Aeromonas_65_peg_09433__NC_015251.1__213366_212608__Phage_protein	NO_DOMAIN
Aeromonas_65_peg_09434__NC_015251.1__213800_213366__hypothetical_protein	cREC_REC
Aeromonas_65_peg_09435__NC_015251.1__214085_213810__Phage_protein	NO_DOMAIN
Aeromonas_65_peg_09436__NC_015251.1__214704_214198__Guanosine-3',5'-bis(Diphosphate)_3'-pyrophosphohydrolase_(EC_3.1.7.2)	NO_DOMAIN
Aeromonas_65_peg_09437__NC_015251.1__214945_214706__Phage_protein	NO_DOMAIN
Aeromonas_65_peg_09438__NC_015251.1__215170_214982__Phage_protein	NO_DOMAIN
Aeromonas_65_peg_09439__NC_015251.1__216605_216231__Phage_protein	NO_DOMAIN
Aeromonas_65_peg_09440__NC_015251.1__216838_216617__Phage_protein	NO_DOMAIN
Aeromonas_65_peg_09441__NC_015251.1__217494_216919__Phage_protein	NO_DOMAIN
Aeromonas_65_peg_09442__NC_015251.1__218206_217484__hypothetical_protein	NO_DOMAIN
Aeromonas_65_peg_09443__NC_015251.1__218851_218261__Phage_protein	NO_DOMAIN
Aeromonas_65_peg_09444__NC_015251.1__219153_218932__Phage_protein	NO_DOMAIN
Aeromonas_65_peg_09445__NC_015251.1__219479_219243__Phage_protein	NO_DOMAIN
Aeromonas_65_peg_09446__NC_015251.1__219876_219502__Phage_head_assembly_chaperone_protein	Cpn10
Aeromonas_65_peg_09447__NC_015251.1__220150_219911__Phage_protein	NO_DOMAIN
Aeromonas_65_peg_09448__NC_015251.1__220500_220147__Phage_tail_fibers	WYL_2
Aeromonas_65_peg_09449__NC_015251.1__221053_220514__Deoxycytidylate_deaminase_(EC_3.5.4.12)	dCMP_cyt_deam_1
Aeromonas_65_peg_09450__NC_015251.1__221293_221054__Phage_protein	NO_DOMAIN
Aeromonas_65_peg_09451__NC_015251.1__221580_221293__Phage_protein	NO_DOMAIN
Aeromonas_65_peg_09452__NC_015251.1__222395_221607__Phage_protein	NO_DOMAIN
Aeromonas_65_peg_09453__NC_015251.1__222616_222392__Phage_protein	NO_DOMAIN
Aeromonas_65_peg_09454__NC_015251.1__222987_222616__Phage_protein	NO_DOMAIN
Aeromonas_65_peg_09455__NC_015251.1__223922_223011__3'-phosphatase,_5'-polynucleotide_kinase,_phage-associated	AAA_33
Aeromonas_65_peg_09456__NC_015251.1__224281_223934__Phage_protein	NO_DOMAIN
Aeromonas_65_peg_09457__NC_015251.1__224551_224282__Phage_protein	NO_DOMAIN
Aeromonas_65_peg_09458__NC_015251.1__224739_224551__Phage_protein	NO_DOMAIN
Aeromonas_65_peg_09459__NC_015251.1__225100_224804__Phage_protein	NO_DOMAIN
Aeromonas_65_peg_09460__NC_015251.1__225363_225106__Hypothetical_Zinc-finger_containing_protein	zf-dskA_traR
Aeromonas_65_peg_09461__NC_015251.1__225575_225366__Phage_protein	NO_DOMAIN
Aeromonas_65_peg_09462__NC_015251.1__225838_225578__Phage_protein	NO_DOMAIN
Aeromonas_65_peg_09463__NC_015251.1__226116_225865__Phage_protein	NO_DOMAIN
Aeromonas_65_peg_09464__NC_015251.1__226261_226121__Phage_protein	NO_DOMAIN
Aeromonas_65_peg_09465__NC_015251.1__226813_226286__Phage_protein	NO_DOMAIN
Aeromonas_65_peg_09466__NC_015251.1__227463_227146__Phage_protein	NO_DOMAIN
Aeromonas_65_peg_09467__NC_015251.1__227752_227465__Phage_protein	NO_DOMAIN
Aeromonas_65_peg_09468__NC_015251.1__228230_227811__Phage_protein	NO_DOMAIN
Aeromonas_65_peg_09469__NC_015251.1__228641_228246__Phage_protein	NO_DOMAIN
Aeromonas_65_peg_09470__NC_015251.1__229068_228700__Phage_protein	NO_DOMAIN
Aeromonas_65_peg_09471__NC_015251.1__229433_229065__Phage_protein	NO_DOMAIN
Aeromonas_65_peg_09472__NC_015251.1__229684_229430__Phage_protein	NO_DOMAIN
Aeromonas_65_peg_09473__NC_015251.1__230481_229708__Phage_protein	NO_DOMAIN
Aeromonas_65_peg_09474__NC_015251.1__230788_230495__Phage_protein	NO_DOMAIN
Aeromonas_65_peg_09475__NC_015251.1__231039_230785__Phage_protein	NO_DOMAIN
Aeromonas_65_peg_09476__NC_015251.1__231212_231039__Phage_protein	NO_DOMAIN
Aeromonas_65_peg_09477__NC_015251.1__231368_231237__Phage_protein	NO_DOMAIN
Aeromonas_65_peg_09478__NC_015251.1__231937_231368__Phage_protein	NO_DOMAIN
Aeromonas_65_peg_09479__NC_015251.1__232047_231934__Phage_protein	NO_DOMAIN
Aeromonas_65_peg_09480__NC_015251.1__232346_232050__Phage_protein	NO_DOMAIN
Aeromonas_65_peg_09481__NC_015251.1__232630_232343__Phage_protein	NO_DOMAIN
Aeromonas_65_peg_09482__NC_015251.1__232852_232631__Phage_protein	NO_DOMAIN
Aeromonas_65_peg_09483__NC_015251.1__233863_232907__Phage_exonuclease	RNase_H_2
Aeromonas_65_peg_09484__NC_015251.1__235205_233970__hypothetical_protein	HTH_23
Aeromonas_Aeh1_peg_08037__NC_005260.1__2199_1__hypothetical_protein	NO_DOMAIN
Aeromonas_Aeh1_peg_08038__NC_005260.1__2558_2271__Phage_protein	NO_DOMAIN
Aeromonas_Aeh1_peg_08039__NC_005260.1__2869_2558__hypothetical_protein	NO_DOMAIN
Aeromonas_Aeh1_peg_08040__NC_005260.1__3345_2857__Phage_protein	NO_DOMAIN
Aeromonas_Aeh1_peg_08041__NC_005260.1__5239_3398__Phage_DNA_topoisomerase_large_subunit_(EC_5.99.1.3)	DNA_gyraseB	HATPase_c
Aeromonas_Aeh1_peg_08042__NC_005260.1__5805_5305__Phage_protein	NO_DOMAIN
Aeromonas_Aeh1_peg_08043__NC_005260.1__6011_5808__Phage_protein	NO_DOMAIN
Aeromonas_Aeh1_peg_08044__NC_005260.1__6186_6013__Phage_protein	NO_DOMAIN
Aeromonas_Aeh1_peg_08045__NC_005260.1__6869_6189__exonuclease	Rv2179c-like
Aeromonas_Aeh1_peg_08046__NC_005260.1__7351_6866__Deoxyuridine_5'-triphosphate_nucleotidohydrolase_(EC_3.6.1.23)	dUTPase
Aeromonas_Aeh1_peg_08047__NC_005260.1__8385_7351__hypothetical_protein	NO_DOMAIN
Aeromonas_Aeh1_peg_08048__NC_005260.1__8894_8427__T4-like_phage_protein,_T4_GC1491	NO_DOMAIN
Aeromonas_Aeh1_peg_08049__NC_005260.1__10385_8928__Phage_DNA_primase/helicase	DnaB_C	DnaB
Aeromonas_Aeh1_peg_08050__NC_005260.1__11316_10591__Phage_protein	NO_DOMAIN
Aeromonas_Aeh1_peg_08051__NC_005260.1__12631_11396__Phage_recombination_protein_UvsX_RecA_(ACLAME_253)	RecA
Aeromonas_Aeh1_peg_08052__NC_005260.1__15499_12740__DNA_polymerase_(EC_2.7.7.7),_phage-associated	DNA_pol_B_exo1	DNA_pol_B
Aeromonas_Aeh1_peg_08053__NC_005260.1__15989_15627__Phage_endoribonulcease_translational_repressor_of_early_genes,_regA	Translat_reg
Aeromonas_Aeh1_peg_08054__NC_005260.1__16586_16005__Phage_DNA_polymerase_clamp_loader_subunit_Gp62	Phage_clamp_A
Aeromonas_Aeh1_peg_08055__NC_005260.1__17552_16587__Replication_factor_C_small_subunit_/_Phage_DNA_polymerase_clamp_loader_subunit	AAA
Aeromonas_Aeh1_peg_08056__NC_005260.1__18323_17646__hypothetical_protein	gp45-slide_C
Aeromonas_Aeh1_peg_08057__NC_005260.1__18656_18360__Phage_RNA_polymerase_binding_protein_(EC_2.7.7.6)_(ACLAME_854)	Phage_RpbA
Aeromonas_Aeh1_peg_08058__NC_005260.1__18992_18816__Phage_protein	NO_DOMAIN
Aeromonas_Aeh1_peg_08059__NC_005260.1__21300_18982__Phage_recombination-related_endonuclease_Gp46	AAA_23
Aeromonas_Aeh1_peg_08060__NC_005260.1__22328_21300__Phage_recombination-related_endonuclease_Gp47	NO_DOMAIN
Aeromonas_Aeh1_peg_08061__NC_005260.1__23085_22534__Phage_protein	NO_DOMAIN
Aeromonas_Aeh1_peg_08062__NC_005260.1__26073_23179__hypothetical_protein	NO_DOMAIN
Aeromonas_Aeh1_peg_08063__NC_005260.1__29346_26137__hypothetical_protein	NO_DOMAIN
Aeromonas_Aeh1_peg_08064__NC_005260.1__31739_29418__hypothetical_protein	NO_DOMAIN
Aeromonas_Aeh1_peg_08065__NC_005260.1__32037_31750__Phage_protein	NO_DOMAIN
Aeromonas_Aeh1_peg_08066__NC_005260.1__32498_32106__Phage_protein_(ACLAME_780)	DUF2654
Aeromonas_Aeh1_peg_08067__NC_005260.1__32725_32495__Phage_protein_(ACLAME_855)	NO_DOMAIN
Aeromonas_Aeh1_peg_08068__NC_005260.1__33233_32712__T4-like_phage_RNA_polymerase_sigma_factor_for_late_transcription	NO_DOMAIN
Aeromonas_Aeh1_peg_08069__NC_005260.1__34735_33296__Phage_protein_(ACLAME_1470)	NO_DOMAIN
Aeromonas_Aeh1_peg_08070__NC_005260.1__34967_34719__Phage_protein_(ACLAME_1275)	NO_DOMAIN
Aeromonas_Aeh1_peg_08071__NC_005260.1__35543_35043__Phage_protein	NO_DOMAIN
Aeromonas_Aeh1_peg_08072__NC_005260.1__35824_35540__Glutaredoxin	NO_DOMAIN
Aeromonas_Aeh1_peg_08073__NC_005260.1__36093_35821__Glutaredoxin,_phage-associated_#T4-like_nrdC,_glutaredoxin,_PF00462_#T4_GC1531	Glutaredoxin
Aeromonas_Aeh1_peg_08074__NC_005260.1__36480_36103__Pyruvate_formate-lyase_(EC_2.3.1.54)	Gly_radical
Aeromonas_Aeh1_peg_08075__NC_005260.1__36956_36477__Ribonucleotide_reductase_of_class_III_(anaerobic),_activating_protein_(EC_1.97.1.4)	Fer4_12
Aeromonas_Aeh1_peg_08076__NC_005260.1__39107_36993__Ribonucleotide_reductase_of_class_III_(anaerobic),_large_subunit_(EC_1.17.4.2)	NRDD	ATP-cone
Aeromonas_Aeh1_peg_08077__NC_005260.1__39406_39173__Phage_protein	NO_DOMAIN
Aeromonas_Aeh1_peg_08078__NC_005260.1__39804_39409__Phage_protein	NO_DOMAIN
Aeromonas_Aeh1_peg_08079__NC_005260.1__40219_39956__Phage_protein	NO_DOMAIN
Aeromonas_Aeh1_peg_08080__NC_005260.1__41446_40316__Ribonucleotide_reductase_of_class_Ia_(aerobic),_beta_subunit_(EC_1.17.4.1)	Ribonuc_red_sm
Aeromonas_Aeh1_peg_08081__NC_005260.1__42460_41489__Ribonucleotide_reductase_of_class_Ia_(aerobic),_alpha_subunit_(EC_1.17.4.1)	Ribonuc_red_lgC
Aeromonas_Aeh1_peg_08082__NC_005260.1__43160_42447__Phage-associated_homing_endonuclease	NO_DOMAIN
Aeromonas_Aeh1_peg_08083__NC_005260.1__44670_43207__Ribonucleotide_reductase_of_class_Ia_(aerobic),_alpha_subunit_(EC_1.17.4.1)	ATP-cone	Ribonuc_red_lgN	Ribonuc_red_lgC
Aeromonas_Aeh1_peg_08084__NC_005260.1__45207_44725__Phage_protein	NO_DOMAIN
Aeromonas_Aeh1_peg_08085__NC_005260.1__45680_45210__Phage_protein	NO_DOMAIN
Aeromonas_Aeh1_peg_08086__NC_005260.1__46600_45737__hypothetical_protein	NO_DOMAIN
Aeromonas_Aeh1_peg_08087__NC_005260.1__47029_46661__Phage_protein	NO_DOMAIN
Aeromonas_Aeh1_peg_08088__NC_005260.1__47579_47094__Phage_endonuclease_#T4-like_phage_gp49,_endonuclease_VII_#T4_GC1525	Endonuc-dimeris	Endonuclease_7
Aeromonas_Aeh1_peg_08089__NC_005260.1__48189_47620__hypothetical_protein	NO_DOMAIN
Aeromonas_Aeh1_peg_08090__NC_005260.1__48710_48189__hypothetical_protein	NO_DOMAIN
Aeromonas_Aeh1_peg_08091__NC_005260.1__49269_48712__Phage_protein	NO_DOMAIN
Aeromonas_Aeh1_peg_08092__NC_005260.1__49439_49266__Phage_protein	NO_DOMAIN
Aeromonas_Aeh1_peg_08093__NC_005260.1__50201_49740__Phage_protein	NO_DOMAIN
Aeromonas_Aeh1_peg_08094__NC_005260.1__50482_50240__Phage_protein	NO_DOMAIN
Aeromonas_Aeh1_peg_08095__NC_005260.1__50896_50537__Phage_protein	NO_DOMAIN
Aeromonas_Aeh1_peg_08096__NC_005260.1__51134_50907__Phage_protein	NO_DOMAIN
Aeromonas_Aeh1_peg_08097__NC_005260.1__51517_51134__Phage_protein_(ACLAME_1503)	NO_DOMAIN
Aeromonas_Aeh1_peg_08098__NC_005260.1__52187_51588__Phage_protein	NO_DOMAIN
Aeromonas_Aeh1_peg_08099__NC_005260.1__52410_52168__Phage_protein	NO_DOMAIN
Aeromonas_Aeh1_peg_08100__NC_005260.1__53346_52465__hypothetical_protein	SprT-like
Aeromonas_Aeh1_peg_08101__NC_005260.1__53461_53357__hypothetical_protein	NO_DOMAIN
Aeromonas_Aeh1_peg_08102__NC_005260.1__53751_53458__Phage_protein	NO_DOMAIN
Aeromonas_Aeh1_peg_08103__NC_005260.1__54740_53793__Phage_protein_(ACLAME_1475)	Band_7
Aeromonas_Aeh1_peg_08104__NC_005260.1__55084_54740__Phage_protein	NO_DOMAIN
Aeromonas_Aeh1_peg_08105__NC_005260.1__55592_55155__Phage_protein	NO_DOMAIN
Aeromonas_Aeh1_peg_08106__NC_005260.1__55915_55661__Phage_protein	NO_DOMAIN
Aeromonas_Aeh1_peg_08107__NC_005260.1__56909_55980__UDP-3-O-[3-hydroxymyristoyl]_glucosamine_N-acyltransferase_(EC_2.3.1.-)	Hexapep	Hexapep
Aeromonas_Aeh1_peg_08108__NC_005260.1__57052_56912__Phage_protein	NO_DOMAIN
Aeromonas_Aeh1_peg_08109__NC_005260.1__57312_57049__Phage_protein	NO_DOMAIN
Aeromonas_Aeh1_peg_08110__NC_005260.1__57620_57306__Phage_protein	NO_DOMAIN
Aeromonas_Aeh1_peg_08111__NC_005260.1__57790_57617__Phage_protein	NO_DOMAIN
Aeromonas_Aeh1_peg_08112__NC_005260.1__58105_57872__Phage_protein	NO_DOMAIN
Aeromonas_Aeh1_peg_08113__NC_005260.1__58337_58098__Phage_protein	NO_DOMAIN
Aeromonas_Aeh1_peg_08114__NC_005260.1__58525_58337__Phage_protein	NO_DOMAIN
Aeromonas_Aeh1_peg_08115__NC_005260.1__59137_58613__Phage_protein	NO_DOMAIN
Aeromonas_Aeh1_peg_08116__NC_005260.1__59414_59157__Phage_protein	NO_DOMAIN
Aeromonas_Aeh1_peg_08117__NC_005260.1__59625_59437__Phage_protein	NO_DOMAIN
Aeromonas_Aeh1_peg_08118__NC_005260.1__59753_59622__Phage_protein	NO_DOMAIN
Aeromonas_Aeh1_peg_08119__NC_005260.1__60037_59753__Phage_protein	NO_DOMAIN
Aeromonas_Aeh1_peg_08120__NC_005260.1__60429_60094__Phage_protein	NO_DOMAIN
Aeromonas_Aeh1_peg_08121__NC_005260.1__60625_60437__Phage_protein	NO_DOMAIN
Aeromonas_Aeh1_peg_08122__NC_005260.1__60819_60622__Phage_protein	NO_DOMAIN
Aeromonas_Aeh1_peg_08123__NC_005260.1__61294_60803__Phage_protein_(ACLAME_948)	HAD_SAK_2
Aeromonas_Aeh1_peg_08124__NC_005260.1__62538_61291__Phage_protein	NO_DOMAIN
Aeromonas_Aeh1_peg_08125__NC_005260.1__63223_62528__Phage_protein	NO_DOMAIN
Aeromonas_Aeh1_peg_08126__NC_005260.1__63453_63253__Phage_protein	NO_DOMAIN
Aeromonas_Aeh1_peg_08127__NC_005260.1__64652_63453__hypothetical_protein	NO_DOMAIN
Aeromonas_Aeh1_peg_08128__NC_005260.1__65494_64715__Phage_protein	NO_DOMAIN
Aeromonas_Aeh1_peg_08129__NC_005260.1__66372_65494__hypothetical_protein	NO_DOMAIN
Aeromonas_Aeh1_peg_08130__NC_005260.1__66599_66375__Phage_protein	NO_DOMAIN
Aeromonas_Aeh1_peg_08131__NC_005260.1__66815_66639__Phage_protein	NO_DOMAIN
Aeromonas_Aeh1_peg_08132__NC_005260.1__66900_67058__hypothetical_protein	NO_DOMAIN
Aeromonas_Aeh1_peg_08133__NC_005260.1__67479_67129__Phage_protein	NO_DOMAIN
Aeromonas_Aeh1_peg_08134__NC_005260.1__67801_67568__Phage_protein	NO_DOMAIN
Aeromonas_Aeh1_peg_08135__NC_005260.1__68408_67866__Phage_protein	NO_DOMAIN
Aeromonas_Aeh1_peg_08136__NC_005260.1__68728_68405__Phage_protein	NO_DOMAIN
Aeromonas_Aeh1_peg_08137__NC_005260.1__69384_68851__Phage_protein	NO_DOMAIN
Aeromonas_Aeh1_peg_08138__NC_005260.1__69722_69408__Phage_protein	NO_DOMAIN
Aeromonas_Aeh1_peg_08139__NC_005260.1__70186_69725__Phage_protein	NO_DOMAIN
Aeromonas_Aeh1_peg_08140__NC_005260.1__70776_70189__Phage_protein	NO_DOMAIN
Aeromonas_Aeh1_peg_08141__NC_005260.1__71367_70834__Phage_protein	NO_DOMAIN
Aeromonas_Aeh1_peg_08142__NC_005260.1__71906_71484__Phage_protein	NO_DOMAIN
Aeromonas_Aeh1_peg_08143__NC_005260.1__72475_71915__Phage_protein	NO_DOMAIN
Aeromonas_Aeh1_peg_08144__NC_005260.1__72738_72475__Phage_protein	NO_DOMAIN
Aeromonas_Aeh1_peg_08145__NC_005260.1__73140_72796__Phage_protein	NO_DOMAIN
Aeromonas_Aeh1_peg_08146__NC_005260.1__73640_73137__Phage_protein	NO_DOMAIN
Aeromonas_Aeh1_peg_08147__NC_005260.1__73998_73651__hypothetical_protein	NO_DOMAIN
Aeromonas_Aeh1_peg_08148__NC_005260.1__74198_74007__Phage_protein	NO_DOMAIN
Aeromonas_Aeh1_peg_08149__NC_005260.1__74325_74209__hypothetical_protein	NO_DOMAIN
Aeromonas_Aeh1_peg_08150__NC_005260.1__75085_74357__Phage_protein	NO_DOMAIN
Aeromonas_Aeh1_peg_08151__NC_005260.1__75403_75182__Phage_protein	NO_DOMAIN
Aeromonas_Aeh1_peg_08152__NC_005260.1__75856_75404__Guanosine-3',5'-bis(Diphosphate)_3'-pyrophosphohydrolase_(EC_3.1.7.2)	HD_4
Aeromonas_Aeh1_peg_08153__NC_005260.1__75986_75843__Phage_protein	NO_DOMAIN
Aeromonas_Aeh1_peg_08154__NC_005260.1__77045_76116__UV-endonuclease,_putative	UvdE
Aeromonas_Aeh1_peg_08155__NC_005260.1__77532_77110__Phage_protein	NO_DOMAIN
Aeromonas_Aeh1_peg_08156__NC_005260.1__78132_77611__Phage_protein	NO_DOMAIN
Aeromonas_Aeh1_peg_08157__NC_005260.1__78518_78147__Phage_protein	NO_DOMAIN
Aeromonas_Aeh1_peg_08158__NC_005260.1__78795_78508__Phage_protein	NO_DOMAIN
Aeromonas_Aeh1_peg_08159__NC_005260.1__79057_78785__Phage_protein	NO_DOMAIN
Aeromonas_Aeh1_peg_08160__NC_005260.1__79239_79054__Phage_protein	NO_DOMAIN
Aeromonas_Aeh1_peg_08161__NC_005260.1__79470_79300__Phage_protein	NO_DOMAIN
Aeromonas_Aeh1_peg_08162__NC_005260.1__81007_79562__Nicotinamide_phosphoribosyltransferase_(EC_2.4.2.12)	NAPRTase	NAMPT_N
Aeromonas_Aeh1_peg_08163__NC_005260.1__81807_81133__Phage_protein	NO_DOMAIN
Aeromonas_Aeh1_peg_08164__NC_005260.1__82322_82089__Phage_protein	NO_DOMAIN
Aeromonas_Aeh1_peg_08165__NC_005260.1__82548_82309__Phage_protein	NO_DOMAIN
Aeromonas_Aeh1_peg_08166__NC_005260.1__83498_82545__hypothetical_protein	RlaP
Aeromonas_Aeh1_peg_08167__NC_005260.1__83842_83495__Phage_protein	NO_DOMAIN
Aeromonas_Aeh1_peg_08168__NC_005260.1__84168_83842__Phage_protein	NO_DOMAIN
Aeromonas_Aeh1_peg_08169__NC_005260.1__84305_84165__Phage_protein	NO_DOMAIN
Aeromonas_Aeh1_peg_08170__NC_005260.1__84466_84287__Phage_protein	NO_DOMAIN
Aeromonas_Aeh1_peg_08171__NC_005260.1__84881_84504__Phage_protein	NO_DOMAIN
Aeromonas_Aeh1_peg_08172__NC_005260.1__85215_84886__Phage_protein	NO_DOMAIN
Aeromonas_Aeh1_peg_08173__NC_005260.1__85568_85215__Phage_protein	NO_DOMAIN
Aeromonas_Aeh1_peg_08174__NC_005260.1__85848_85579__Phage_protein	NO_DOMAIN
Aeromonas_Aeh1_peg_08175__NC_005260.1__86180_85878__Phage_protein	NO_DOMAIN
Aeromonas_Aeh1_peg_08176__NC_005260.1__89912_86277__hypothetical_protein	PARP
Aeromonas_Aeh1_peg_08177__NC_005260.1__90968_90087__hypothetical_protein	ADP_ribosyl_GH
Aeromonas_Aeh1_peg_08178__NC_005260.1__91655_91038__Phage_protein	NO_DOMAIN
Aeromonas_Aeh1_peg_08179__NC_005260.1__91862_91665__Phage_protein	NO_DOMAIN
Aeromonas_Aeh1_peg_08180__NC_005260.1__92198_91917__Phage_protein	NO_DOMAIN
Aeromonas_Aeh1_peg_08181__NC_005260.1__92780_92232__hypothetical_protein	NO_DOMAIN
Aeromonas_Aeh1_peg_08182__NC_005260.1__93170_92784__Phage_protein	NO_DOMAIN
Aeromonas_Aeh1_peg_08183__NC_005260.1__93808_93167__Phage_protein	NO_DOMAIN
Aeromonas_Aeh1_peg_08184__NC_005260.1__94064_93792__Phage_protein	NO_DOMAIN
Aeromonas_Aeh1_peg_08185__NC_005260.1__94337_94080__Phage_protein	NO_DOMAIN
Aeromonas_Aeh1_peg_08186__NC_005260.1__94539_94348__Phage_protein	NO_DOMAIN
Aeromonas_Aeh1_peg_08187__NC_005260.1__94763_94536__Phage_protein	NO_DOMAIN
Aeromonas_Aeh1_peg_08188__NC_005260.1__95319_94750__Phage_protein	NO_DOMAIN
Aeromonas_Aeh1_peg_08189__NC_005260.1__95692_95300__Phage_protein	NO_DOMAIN
Aeromonas_Aeh1_peg_08190__NC_005260.1__95949_95692__Phage_protein	LPD11
Aeromonas_Aeh1_peg_08191__NC_005260.1__96334_96056__Phage_protein	NO_DOMAIN
Aeromonas_Aeh1_peg_08192__NC_005260.1__97268_96792__Phage_protein	NO_DOMAIN
Aeromonas_Aeh1_peg_08193__NC_005260.1__97643_97299__Phage_protein	DUF3307
Aeromonas_Aeh1_peg_08194__NC_005260.1__97842_97636__Phage_protein	NO_DOMAIN
Aeromonas_Aeh1_peg_08195__NC_005260.1__98119_97832__Phage_protein	NO_DOMAIN
Aeromonas_Aeh1_peg_08196__NC_005260.1__98374_98120__Phage_protein	NO_DOMAIN
Aeromonas_Aeh1_peg_08197__NC_005260.1__98795_98382__Phage_protein	NO_DOMAIN
Aeromonas_Aeh1_peg_08198__NC_005260.1__99183_98797__Phage_protein	NO_DOMAIN
Aeromonas_Aeh1_peg_08199__NC_005260.1__100697_99261__Phage_protein	DUF2828
Aeromonas_Aeh1_peg_08200__NC_005260.1__101310_100711__Thymidine_kinase_(EC_2.7.1.21)	TK
Aeromonas_Aeh1_peg_08201__NC_005260.1__101686_101360__Phage_protein	NO_DOMAIN
Aeromonas_Aeh1_peg_08202__NC_005260.1__102121_101696__Phage_protein	CreA
Aeromonas_Aeh1_peg_08203__NC_005260.1__102324_102121__Phage_protein	NO_DOMAIN
Aeromonas_Aeh1_peg_08204__NC_005260.1__102566_102324__Phage_protein	NO_DOMAIN
Aeromonas_Aeh1_peg_08205__NC_005260.1__102791_102570__Phage_protein	NO_DOMAIN
Aeromonas_Aeh1_peg_08206__NC_005260.1__103012_102788__Phage_protein	NO_DOMAIN
Aeromonas_Aeh1_peg_08207__NC_005260.1__103283_103005__Phage_protein	NO_DOMAIN
Aeromonas_Aeh1_peg_08208__NC_005260.1__103513_103280__Phage_protein	NO_DOMAIN
Aeromonas_Aeh1_peg_08209__NC_005260.1__104004_103516__Phage_protein	NO_DOMAIN
Aeromonas_Aeh1_peg_08210__NC_005260.1__104484_104107__Phage_protein	NO_DOMAIN
Aeromonas_Aeh1_peg_08211__NC_005260.1__104701_104540__Phage_protein_(ACLAME_635)	NO_DOMAIN
Aeromonas_Aeh1_peg_08212__NC_005260.1__105067_104807__Phage_protein	NO_DOMAIN
Aeromonas_Aeh1_peg_08213__NC_005260.1__105371_105060__Phage_protein	NO_DOMAIN
Aeromonas_Aeh1_peg_08214__NC_005260.1__105586_105371__Phage_protein	NO_DOMAIN
Aeromonas_Aeh1_peg_08215__NC_005260.1__106109_105723__Phage_protein_(ACLAME_964)	DUF5856
Aeromonas_Aeh1_peg_08216__NC_005260.1__106460_106299__Phage_protein	NO_DOMAIN
Aeromonas_Aeh1_peg_08217__NC_005260.1__106669_106448__Phage_protein	NO_DOMAIN
Aeromonas_Aeh1_peg_08218__NC_005260.1__107207_106875__Phage_protein	NO_DOMAIN
Aeromonas_Aeh1_peg_08219__NC_005260.1__108622_108383__Phage_protein	NO_DOMAIN
Aeromonas_Aeh1_peg_08220__NC_005260.1__109506_109327__Phage_protein	NO_DOMAIN
Aeromonas_Aeh1_peg_08221__NC_005260.1__109714_109514__Phage_protein	NO_DOMAIN
Aeromonas_Aeh1_peg_08222__NC_005260.1__110120_109698__Phage_protein	NO_DOMAIN
Aeromonas_Aeh1_peg_08223__NC_005260.1__112109_111885__Phage_protein	NO_DOMAIN
Aeromonas_Aeh1_peg_08224__NC_005260.1__112422_112135__Phage_protein	NO_DOMAIN
Aeromonas_Aeh1_peg_08225__NC_005260.1__112724_112419__Phage_protein	NO_DOMAIN
Aeromonas_Aeh1_peg_08226__NC_005260.1__113924_112821__Phage_protein	NO_DOMAIN
Aeromonas_Aeh1_peg_08227__NC_005260.1__114366_113977__Phage_protein	NO_DOMAIN
Aeromonas_Aeh1_peg_08228__NC_005260.1__114612_114376__Phage_protein	NO_DOMAIN
Aeromonas_Aeh1_peg_08229__NC_005260.1__115527_115033__T4-like_phage_protein,_T4_GC1584	NO_DOMAIN
Aeromonas_Aeh1_peg_08230__NC_005260.1__115760_115527__hypothetical_protein	NO_DOMAIN
Aeromonas_Aeh1_peg_08231__NC_005260.1__116413_115724__Deoxynucleotide_monophosphate_kinase_(EC_2.7.4.13)_#T4-like_phage_gp1_#T4_GC1586	NO_DOMAIN
Aeromonas_Aeh1_peg_08232__NC_005260.1__116990_116421__Phage_tail_completion_protein	Phage_T4_gp19
Aeromonas_Aeh1_peg_08233__NC_005260.1__118834_116987__hypothetical_protein	NO_DOMAIN
Aeromonas_Aeh1_peg_08234__NC_005260.1__118953_118831__hypothetical_protein	NO_DOMAIN
Aeromonas_Aeh1_peg_08235__NC_005260.1__119777_119001__Phage_baseplate_hub_assembly_chaperone_(T4-like_gp26)	T4_baseplate	T4_baseplate
Aeromonas_Aeh1_peg_08236__NC_005260.1__121278_120283__Phage_baseplate_hub_protein_(T4-like_gp54)	NO_DOMAIN
Aeromonas_Aeh1_peg_08237__NC_005260.1__122325_121327__DNA_end_protector_protein	NO_DOMAIN
Aeromonas_Aeh1_peg_08238__NC_005260.1__122785_122315__Phage_head_completion_protein	Tn7_TnsA-like_N
Aeromonas_Aeh1_peg_08239__NC_005260.1__122838_123914__hypothetical_protein	T4_tail_cap
Aeromonas_Aeh1_peg_08240__NC_005260.1__123914_124480__Phage_baseplate_wedge_subunit_(T4-like_gp53)	Phage_gp53
Aeromonas_Aeh1_peg_08241__NC_005260.1__124470_125696__Phage_protein_(ACLAME_1502)	NO_DOMAIN
Aeromonas_Aeh1_peg_08242__NC_005260.1__125696_127510__Phage_baseplate_hub_structural_protein_/_Phage_lysozyme_R_(EC_3.2.1.17)	Phage_lysozyme	Gp5_OB	Gp5_C
Aeromonas_Aeh1_peg_08243__NC_005260.1__127519_128070__Phage_protein_(ACLAME_782)	NO_DOMAIN
Aeromonas_Aeh1_peg_08244__NC_005260.1__128072_128365__Putative_phospholipase_(ACLAME_172)	PAAR_motif
Aeromonas_Aeh1_peg_08245__NC_005260.1__128375_128797__Phage_baseplate_wedge_subunit_(T4-like_gp25)	GPW_gp25
Aeromonas_Aeh1_peg_08246__NC_005260.1__128797_130752__baseplate_wedge_subunit	NO_DOMAIN
Aeromonas_Aeh1_peg_08247__NC_005260.1__130752_134243__baseplate_wedge_subunit	NO_DOMAIN
Aeromonas_Aeh1_peg_08248__NC_005260.1__134246_135232__Phage_baseplate_wedge_subunit_(T4-like_gp8)	Phage-Gp8
Aeromonas_Aeh1_peg_08249__NC_005260.1__135306_136232__hypothetical_protein	T4_gp9_10
Aeromonas_Aeh1_peg_08250__NC_005260.1__136232_138388__hypothetical_protein	T4_gp9_10
Aeromonas_Aeh1_peg_08251__NC_005260.1__138389_139363__Phage_baseplate_wedge_subunit_and_tail_pin_(T4-like_gp11)	GP11
Aeromonas_Aeh1_peg_08252__NC_005260.1__139360_140670__hypothetical_protein	NO_DOMAIN
Aeromonas_Aeh1_peg_08253__NC_005260.1__140714_143821__hypothetical_protein	Fibritin_C
Aeromonas_Aeh1_peg_08254__NC_005260.1__143831_145435__Phage_protein	NO_DOMAIN
Aeromonas_Aeh1_peg_08255__NC_005260.1__145445_146050__Phage_protein	NO_DOMAIN
Aeromonas_Aeh1_peg_08256__NC_005260.1__146093_146242__Phage_protein	NO_DOMAIN
Aeromonas_Aeh1_peg_08257__NC_005260.1__146252_146449__Phage_protein	NO_DOMAIN
Aeromonas_Aeh1_peg_08258__NC_005260.1__146465_147385__hypothetical_protein	NO_DOMAIN
Aeromonas_Aeh1_peg_08259__NC_005260.1__147389_148177__T4-like_phage_head_completion,_neck_hetero-dimeric_protein_(T4-like_gp14)	T4_neck-protein
Aeromonas_Aeh1_peg_08260__NC_005260.1__148794_148189__Phage_protein	NO_DOMAIN
Aeromonas_Aeh1_peg_08261__NC_005260.1__148962_149789__tail_sheath_stabilizer_and_completion_protein	T4-gp15_tss
Aeromonas_Aeh1_peg_08262__NC_005260.1__149786_150304__Phage_terminase,_small_subunit	DNA_Packaging
Aeromonas_Aeh1_peg_08263__NC_005260.1__150288_152189__Phage_terminase,_large_subunit_(T4-like_headful)	Terminase_6N	Terminase_6C
Aeromonas_Aeh1_peg_08264__NC_005260.1__152199_154238__Phage_tail_sheath	Phage_sheath_1N	Phage_sheath_1	Phage_sheath_1C
Aeromonas_Aeh1_peg_08265__NC_005260.1__154288_154776__Phage_tail_fibers	Phage_T4_gp19
Aeromonas_Aeh1_peg_08266__NC_005260.1__154853_156418__Phage_portal_(connector)_protein_(T4-like_gp20)	Portal_Gp20
Aeromonas_Aeh1_peg_08267__NC_005260.1__156419_156580__Phage_protein	NO_DOMAIN
Aeromonas_Aeh1_peg_08268__NC_005260.1__156626_157099__Phage_capsid_and_scaffold	NO_DOMAIN
Aeromonas_Aeh1_peg_08269__NC_005260.1__157102_157731__Phage_prohead_assembly_(scaffolding)_protein	Peptidase_S77
Aeromonas_Aeh1_peg_08270__NC_005260.1__157763_158557__Phage_prohead_assembly_(scaffolding)_protein	NO_DOMAIN
Aeromonas_Aeh1_peg_08271__NC_005260.1__158624_160228__major_capsid_protein	Gp23
Aeromonas_Aeh1_peg_08272__NC_005260.1__160315_161493__Phage_capsid_vertex_protein_(T4-like_gp24)	NO_DOMAIN
Aeromonas_Aeh1_peg_08273__NC_005260.1__161504_161716__Phage_protein	NO_DOMAIN
Aeromonas_Aeh1_peg_08274__NC_005260.1__162089_161748__Phage_protein	RyR
Aeromonas_Aeh1_peg_08275__NC_005260.1__162684_162127__hypothetical_protein	NO_DOMAIN
Aeromonas_Aeh1_peg_08276__NC_005260.1__163842_162706__hypothetical_protein	NO_DOMAIN
Aeromonas_Aeh1_peg_08277__NC_005260.1__164257_163904__Phage_protein	DUF2774
Aeromonas_Aeh1_peg_08278__NC_005260.1__164495_164268__Phage_protein	NO_DOMAIN
Aeromonas_Aeh1_peg_08279__NC_005260.1__165124_164633__hypothetical_protein	NO_DOMAIN
Aeromonas_Aeh1_peg_08280__NC_005260.1__165871_165173__hypothetical_protein	NO_DOMAIN
Aeromonas_Aeh1_peg_08281__NC_005260.1__166296_165868__Phage_protein	NO_DOMAIN
Aeromonas_Aeh1_peg_08282__NC_005260.1__166510_166283__Phage_protein	NO_DOMAIN
Aeromonas_Aeh1_peg_08283__NC_005260.1__166761_166504__Phage_protein	NO_DOMAIN
Aeromonas_Aeh1_peg_08284__NC_005260.1__167613_166804__RNA_ligase	T4_Rnl2_C	RNA_ligase
Aeromonas_Aeh1_peg_08285__NC_005260.1__167830_167621__Phage_RNA_ligase_(ACLAME_1120)	NO_DOMAIN
Aeromonas_Aeh1_peg_08286__NC_005260.1__168143_167832__Phage_protein	NO_DOMAIN
Aeromonas_Aeh1_peg_08287__NC_005260.1__168669_168280__Phage_protein	NO_DOMAIN
Aeromonas_Aeh1_peg_08288__NC_005260.1__168798_170309__Phage_DNA_helicase	ResIII	Helicase_C
Aeromonas_Aeh1_peg_08289__NC_005260.1__170296_170553__DNA_helicase,_phage-associated	UvsW-1
Aeromonas_Aeh1_peg_08290__NC_005260.1__170895_170581__Phage_protein	NO_DOMAIN
Aeromonas_Aeh1_peg_08291__NC_005260.1__171312_170902__Single_stranded_DNA-binding_protein,_phage-associated	UvsY
Aeromonas_Aeh1_peg_08292__NC_005260.1__171479_171309__Phage_protein	DUF2685
Aeromonas_Aeh1_peg_08293__NC_005260.1__171963_171481__Phage_protein	NO_DOMAIN
Aeromonas_Aeh1_peg_08294__NC_005260.1__173358_171994__DNA_helicase_(EC_3.6.1.-),_phage-associated	AAA_30	SH3_14
Aeromonas_Aeh1_peg_08295__NC_005260.1__173690_173361__Phage_protein	NO_DOMAIN
Aeromonas_Aeh1_peg_08296__NC_005260.1__173735_175675__hypothetical_protein	ADPrib_exo_Tox
Aeromonas_Aeh1_peg_08297__NC_005260.1__177191_175704__hypothetical_protein	DNA_ligase_A_M
Aeromonas_Aeh1_peg_08298__NC_005260.1__177609_177241__Phage_protein	NO_DOMAIN
Aeromonas_Aeh1_peg_08299__NC_005260.1__178009_177611__Phage_protein	NO_DOMAIN
Aeromonas_Aeh1_peg_08300__NC_005260.1__178401_178006__Phage_protein	NO_DOMAIN
Aeromonas_Aeh1_peg_08301__NC_005260.1__178712_178389__Phage_protein	NO_DOMAIN
Aeromonas_Aeh1_peg_08302__NC_005260.1__179539_178715__Phage_protein_(ACLAME_784)	NO_DOMAIN
Aeromonas_Aeh1_peg_08303__NC_005260.1__179857_179573__Phage_protein	NO_DOMAIN
Aeromonas_Aeh1_peg_08304__NC_005260.1__180324_179860__hypothetical_protein	Phage_30_3
Aeromonas_Aeh1_peg_08305__NC_005260.1__180491_180318__Phage_protein	NO_DOMAIN
Aeromonas_Aeh1_peg_08306__NC_005260.1__181048_180491__Phage_protein	NO_DOMAIN
Aeromonas_Aeh1_peg_08307__NC_005260.1__181305_181054__Phage_protein	NO_DOMAIN
Aeromonas_Aeh1_peg_08308__NC_005260.1__181761_181333__hypothetical_protein	NO_DOMAIN
Aeromonas_Aeh1_peg_08309__NC_005260.1__182203_181919__Phage_lysis_inhibition_accessory_protein	NO_DOMAIN
Aeromonas_Aeh1_peg_08310__NC_005260.1__182624_182214__Phage_head_assembly_chaperone_protein	Cpn10
Aeromonas_Aeh1_peg_08311__NC_005260.1__183067_182738__Phage_tail_fibers	WYL_2
Aeromonas_Aeh1_peg_08312__NC_005260.1__183348_183064__Phage_protein	NO_DOMAIN
Aeromonas_Aeh1_peg_08313__NC_005260.1__183893_183345__Putative_dCMP_deaminase_(ACLAME_374)	dCMP_cyt_deam_1
Aeromonas_Aeh1_peg_08314__NC_005260.1__184264_183890__Phage_protein	NO_DOMAIN
Aeromonas_Aeh1_peg_08315__NC_005260.1__184521_184264__Phage_protein	NO_DOMAIN
Aeromonas_Aeh1_peg_08316__NC_005260.1__184805_184518__Phage_protein	NO_DOMAIN
Aeromonas_Aeh1_peg_08317__NC_005260.1__185796_184879__3'-phosphatase,_5'-polynucleotide_kinase,_phage-associated_#T4-like_phage_PseT_#T4_GC1648	AAA_33
Aeromonas_Aeh1_peg_08318__NC_005260.1__186294_185800__Phage_protein	NO_DOMAIN
Aeromonas_Aeh1_peg_08319__NC_005260.1__186897_186373__T4-like_phage_protein,_T4_GC1559	NO_DOMAIN
Aeromonas_Aeh1_peg_08320__NC_005260.1__187483_187193__Phage_outer_membrane_lipoprotein_Rz1	NO_DOMAIN
Aeromonas_Aeh1_peg_08321__NC_005260.1__187785_187474__hypothetical_protein	NO_DOMAIN
Aeromonas_Aeh1_peg_08322__NC_005260.1__188332_187838__Phage_protein	NO_DOMAIN
Aeromonas_Aeh1_peg_08323__NC_005260.1__189027_188419__T4-like_phage_protein_with_Macro_domain,_Poa1p_like_family_(high-affinity_ADP-ribose_binding_module)cyanophages_only_#T4_GC1557	NO_DOMAIN
Aeromonas_Aeh1_peg_08324__NC_005260.1__189752_189297__Phage_protein	NO_DOMAIN
Aeromonas_Aeh1_peg_08325__NC_005260.1__190531_189752__Phage_protein	NO_DOMAIN
Aeromonas_Aeh1_peg_08326__NC_005260.1__191077_190541__hypothetical_protein	NO_DOMAIN
Aeromonas_Aeh1_peg_08327__NC_005260.1__191649_191140__Phage_protein	NO_DOMAIN
Aeromonas_Aeh1_peg_08328__NC_005260.1__192061_191711__Phage_protein	NO_DOMAIN
Aeromonas_Aeh1_peg_08329__NC_005260.1__192252_192058__Phage_protein	NO_DOMAIN
Aeromonas_Aeh1_peg_08330__NC_005260.1__192668_192246__Phage_protein	NO_DOMAIN
Aeromonas_Aeh1_peg_08331__NC_005260.1__193920_192865__hypothetical_protein	NUDIX
Aeromonas_Aeh1_peg_08332__NC_005260.1__194203_193979__Phage_protein	NO_DOMAIN
Aeromonas_Aeh1_peg_08333__NC_005260.1__194393_194196__Phage_protein	NO_DOMAIN
Aeromonas_Aeh1_peg_08334__NC_005260.1__194647_194390__Phage_protein	NO_DOMAIN
Aeromonas_Aeh1_peg_08335__NC_005260.1__194997_194647__Phage_protein	NO_DOMAIN
Aeromonas_Aeh1_peg_08336__NC_005260.1__195418_194990__Phage_protein	NO_DOMAIN
Aeromonas_Aeh1_peg_08337__NC_005260.1__195741_195415__Phage_protein	NO_DOMAIN
Aeromonas_Aeh1_peg_08338__NC_005260.1__196364_195741__hypothetical_protein	NO_DOMAIN
Aeromonas_Aeh1_peg_08339__NC_005260.1__197422_196367__hypothetical_protein	NO_DOMAIN
Aeromonas_Aeh1_peg_08340__NC_005260.1__198703_198473__Phage_protein	NO_DOMAIN
Aeromonas_Aeh1_peg_08341__NC_005260.1__198954_198703__Phage_protein	NO_DOMAIN
Aeromonas_Aeh1_peg_08342__NC_005260.1__199103_198951__Phage_protein	NO_DOMAIN
Aeromonas_Aeh1_peg_08343__NC_005260.1__199383_199105__Phage_protein	NO_DOMAIN
Aeromonas_Aeh1_peg_08344__NC_005260.1__199609_199373__Phage_protein	NO_DOMAIN
Aeromonas_Aeh1_peg_08345__NC_005260.1__199866_199609__Phage_protein	NO_DOMAIN
Aeromonas_Aeh1_peg_08346__NC_005260.1__200221_199964__Phage_protein	NO_DOMAIN
Aeromonas_Aeh1_peg_08347__NC_005260.1__200487_200224__Phage_protein	NO_DOMAIN
Aeromonas_Aeh1_peg_08348__NC_005260.1__200855_200526__Phage_protein	NO_DOMAIN
Aeromonas_Aeh1_peg_08349__NC_005260.1__201190_200957__Phage_exonuclease_(ACLAME_70)	NO_DOMAIN
Aeromonas_Aeh1_peg_08350__NC_005260.1__202359_201190__RNA_ligase,_phage-associated_#T4-like_RnlA_#T4_GC1653	RNA_lig_T4_1
Aeromonas_Aeh1_peg_08351__NC_005260.1__203040_202756__Phage_protein_(ACLAME_596)	DUF4326
Aeromonas_Aeh1_peg_08352__NC_005260.1__203362_203015__Phage_protein_(ACLAME_948)	HAD_SAK_2
Aeromonas_Aeh1_peg_08353__NC_005260.1__204315_203482__Thymidylate_synthase_(EC_2.1.1.45)	Thymidylat_synt
Aeromonas_Aeh1_peg_08354__NC_005260.1__204611_204312__Phage_protein	NO_DOMAIN
Aeromonas_Aeh1_peg_08355__NC_005260.1__205051_204602__Phage_protein	NO_DOMAIN
Aeromonas_Aeh1_peg_08356__NC_005260.1__205524_205051__hypothetical_protein	NO_DOMAIN
Aeromonas_Aeh1_peg_08357__NC_005260.1__206039_205521__Dihydrofolate_reductase,_phage-associated	DHFR_1
Aeromonas_Aeh1_peg_08358__NC_005260.1__206998_206090__putative_single-stranded_DNA_binding_protein	gp32
Aeromonas_Aeh1_peg_08359__NC_005260.1__207736_207089__Phage_DNA_helicase_loader	T4_Gp59_C	T4_Gp59_N
Aeromonas_Aeh1_peg_08360__NC_005260.1__207963_207733__Phage_late_transcriptional_regulator_#T4-like_phage_gp33,_activator_#T4_GC2096	Trans_coact
Aeromonas_Aeh1_peg_08361__NC_005260.1__208257_207970__Phage_double-stranded_DNA_binding_protein_#T4-like_dsbA,_late_transcriptional_regulation_#T4_GC1668	Phage_DsbA
Aeromonas_Aeh1_peg_08362__NC_005260.1__209214_208294__Phage_ribonuclease_H_(EC_3.1.26.4)	RNaseH_C	5_3_exonuc_N
Aeromonas_Aeh1_peg_08363__NC_005260.1__209310_213020__hypothetical_protein	NO_DOMAIN
Aeromonas_Aeh1_peg_08364__NC_005260.1__213031_216969__hypothetical_protein	NO_DOMAIN
Aeromonas_Aeh1_peg_08365__NC_005260.1__217080_221156__hypothetical_protein	Peptidase_S74	Phage_T4_gp36
Aeromonas_Aeh1_peg_08366__NC_005260.1__221188_221628__Phage_protein	NO_DOMAIN
Aeromonas_Aeh1_peg_08367__NC_005260.1__221691_225602__hypothetical_protein	NO_DOMAIN
Aeromonas_Aeh1_peg_08368__NC_005260.1__225658_226191__Phage_protein	NO_DOMAIN
Aeromonas_Aeh1_peg_08369__NC_005260.1__226193_226690__Phage_baseplate_hub_structural_protein_/_Phage_lysozyme_R_(EC_3.2.1.17)	Phage_lysozyme
Aeromonas_Aeh1_peg_08370__NC_005260.1__226693_226998__Phage_protein	NO_DOMAIN
Aeromonas_Aeh1_peg_08371__NC_005260.1__227316_227023__Phage_anti-sigma_factor	AsiA
Aeromonas_Aeh1_peg_08372__NC_005260.1__227859_227506__Phage_protein	NO_DOMAIN
Aeromonas_Aeh1_peg_08373__NC_005260.1__227996_227880__Phage_protein	NO_DOMAIN
Aeromonas_Aeh1_peg_08374__NC_005260.1__228431_228009__Phage_protein	NO_DOMAIN
Aeromonas_Aeh1_peg_08375__NC_005260.1__228709_228431__Phage_protein	NO_DOMAIN
Aeromonas_Aeh1_peg_08376__NC_005260.1__230022_228706__DNA_topoisomerase,_phage-associated	DNA_topoisoIV
Aeromonas_Aeh1_peg_08377__NC_005260.1__230593_230081__Phage_protein	NO_DOMAIN
Aeromonas_Aeh1_peg_08378__NC_005260.1__231139_230924__Phage_protein	NO_DOMAIN
Aeromonas_Aeh1_peg_08379__NC_005260.1__231692_231141__Phage_Nudix_hydrolase_(ACLAME_1506)	NUDIX
Aeromonas_Aeh1_peg_08380__NC_005260.1__233111_231795__hypothetical_protein	NO_DOMAIN
Aeromonas_Ah1_peg_14350__NC_055733.1__2199_1__hypothetical_protein	NO_DOMAIN
Aeromonas_Ah1_peg_14351__NC_055733.1__2558_2271__Phage_protein	NO_DOMAIN
Aeromonas_Ah1_peg_14352__NC_055733.1__2869_2558__hypothetical_protein	NO_DOMAIN
Aeromonas_Ah1_peg_14353__NC_055733.1__3345_2857__Phage_protein	NO_DOMAIN
Aeromonas_Ah1_peg_14354__NC_055733.1__4030_3398__Phage_DNA_topoisomerase_large_subunit_(EC_5.99.1.3)_#T4-like_gp60_#T4_GC1464	Toprim
Aeromonas_Ah1_peg_14355__NC_055733.1__5238_4072__Phage_DNA_topoisomerase_large_subunit_(EC_5.99.1.3)	DNA_gyraseB	HATPase_c
Aeromonas_Ah1_peg_14356__NC_055733.1__5672_5304__Phage_protein	NO_DOMAIN
Aeromonas_Ah1_peg_14357__NC_055733.1__6009_5806__Phage_protein	NO_DOMAIN
Aeromonas_Ah1_peg_14358__NC_055733.1__6191_6009__Phage_protein	NO_DOMAIN
Aeromonas_Ah1_peg_14359__NC_055733.1__6874_6194__exonuclease	Rv2179c-like
Aeromonas_Ah1_peg_14360__NC_055733.1__7356_6871__Deoxyuridine_5'-triphosphate_nucleotidohydrolase_(EC_3.6.1.23)	dUTPase
Aeromonas_Ah1_peg_14361__NC_055733.1__7994_7626__Phage-associated_homing_endonuclease	SegE_GIY-YIG
Aeromonas_Ah1_peg_14362__NC_055733.1__9010_7973__hypothetical_protein	NO_DOMAIN
Aeromonas_Ah1_peg_14363__NC_055733.1__9519_9052__T4-like_phage_protein,_T4_GC1491	NO_DOMAIN
Aeromonas_Ah1_peg_14364__NC_055733.1__11013_9553__Phage_DNA_primase/helicase	DnaB_C
Aeromonas_Ah1_peg_14365__NC_055733.1__11940_11215__Phage_protein	NO_DOMAIN
Aeromonas_Ah1_peg_14366__NC_055733.1__12753_11998__putative_mobile_endonuclease	NO_DOMAIN
Aeromonas_Ah1_peg_14367__NC_055733.1__14008_12782__Phage_recombination_protein_UvsX_RecA_(ACLAME_253)	NO_DOMAIN
Aeromonas_Ah1_peg_14368__NC_055733.1__16873_14114__DNA_polymerase_(EC_2.7.7.7),_phage-associated	DNA_pol_B_exo1	DNA_pol_B
Aeromonas_Ah1_peg_14369__NC_055733.1__17364_17002__Phage_endoribonulcease_translational_repressor_of_early_genes,_regA	Translat_reg
Aeromonas_Ah1_peg_14370__NC_055733.1__17961_17380__Phage_DNA_polymerase_clamp_loader_subunit_Gp62	Phage_clamp_A
Aeromonas_Ah1_peg_14371__NC_055733.1__18928_17963__Replication_factor_C_small_subunit_/_Phage_DNA_polymerase_clamp_loader_subunit	AAA
Aeromonas_Ah1_peg_14372__NC_055733.1__19699_19022__Sliding_clamp_DNA_polymerase_accessory_protein,_phage_associated	gp45-slide_C
Aeromonas_Ah1_peg_14373__NC_055733.1__20032_19736__Phage_RNA_polymerase_binding_protein_(EC_2.7.7.6)_(ACLAME_854)	Phage_RpbA
Aeromonas_Ah1_peg_14374__NC_055733.1__20335_20192__Phage_protein	NO_DOMAIN
Aeromonas_Ah1_peg_14375__NC_055733.1__22676_20358__Phage_recombination-related_endonuclease_Gp46	AAA_23
Aeromonas_Ah1_peg_14376__NC_055733.1__23704_22676__Phage_recombination-related_endonuclease_Gp47	NO_DOMAIN
Aeromonas_Ah1_peg_14377__NC_055733.1__24474_23911__hypothetical_protein	NO_DOMAIN
Aeromonas_Ah1_peg_14378__NC_055733.1__24888_24493__Phage_packaged_DNA_stabilization_protein_(ACLAME_468)	NO_DOMAIN
Aeromonas_Ah1_peg_14379__NC_055733.1__25419_25024__Phage_protein_(ACLAME_780)	DUF2654
Aeromonas_Ah1_peg_14380__NC_055733.1__25646_25416__Phage_protein_(ACLAME_855)	NO_DOMAIN
Aeromonas_Ah1_peg_14381__NC_055733.1__26154_25633__T4-like_phage_RNA_polymerase_sigma_factor_for_late_transcription	NO_DOMAIN
Aeromonas_Ah1_peg_14382__NC_055733.1__27656_26217__hypothetical_protein	NO_DOMAIN
Aeromonas_Ah1_peg_14383__NC_055733.1__27888_27640__Phage_protein_(ACLAME_1275)	NO_DOMAIN
Aeromonas_Ah1_peg_14384__NC_055733.1__28464_27964__Phage_protein	NO_DOMAIN
Aeromonas_Ah1_peg_14385__NC_055733.1__28745_28461__Glutaredoxin	NO_DOMAIN
Aeromonas_Ah1_peg_14386__NC_055733.1__29014_28742__NrdC_thioredoxin	Glutaredoxin
Aeromonas_Ah1_peg_14387__NC_055733.1__29407_29024__Pyruvate_formate-lyase_(EC_2.3.1.54)	Gly_radical
Aeromonas_Ah1_peg_14388__NC_055733.1__29886_29404__Ribonucleotide_reductase_of_class_III_(anaerobic),_activating_protein_(EC_1.97.1.4)	Fer4_12
Aeromonas_Ah1_peg_14389__NC_055733.1__32041_29927__Ribonucleotide_reductase_of_class_III_(anaerobic),_large_subunit_(EC_1.17.4.2)	NRDD	ATP-cone
Aeromonas_Ah1_peg_14390__NC_055733.1__32510_32247__hypothetical_protein	NO_DOMAIN
Aeromonas_Ah1_peg_14391__NC_055733.1__33738_32608__Ribonucleotide_reductase_of_class_Ia_(aerobic),_beta_subunit_(EC_1.17.4.1)	Ribonuc_red_sm
Aeromonas_Ah1_peg_14392__NC_055733.1__36021_33787__Ribonucleotide_reductase_of_class_Ia_(aerobic),_alpha_subunit_(EC_1.17.4.1)	Ribonuc_red_lgN	ATP-cone	Ribonuc_red_lgC
Aeromonas_Ah1_peg_14393__NC_055733.1__37131_36232__Phage_protein	NO_DOMAIN
Aeromonas_Ah1_peg_14394__NC_055733.1__37355_37185__hypothetical_protein	NO_DOMAIN
Aeromonas_Ah1_peg_14395__NC_055733.1__37897_37412__packaging_and_recombination_endonuclease_VII	Endonuc-dimeris	Endonuclease_7
Aeromonas_Ah1_peg_14396__NC_055733.1__38530_37949__hypothetical_protein	NO_DOMAIN
Aeromonas_Ah1_peg_14397__NC_055733.1__39046_38576__Phage_protein	NO_DOMAIN
Aeromonas_Ah1_peg_14398__NC_055733.1__39605_39048__hypothetical_protein	NO_DOMAIN
Aeromonas_Ah1_peg_14399__NC_055733.1__39928_39602__Phage_protein	NO_DOMAIN
Aeromonas_Ah1_peg_14400__NC_055733.1__40532_40074__hypothetical_protein	NO_DOMAIN
Aeromonas_Ah1_peg_14401__NC_055733.1__40789_40571__Phage_protein	NO_DOMAIN
Aeromonas_Ah1_peg_14402__NC_055733.1__41197_40844__Phage_protein	NO_DOMAIN
Aeromonas_Ah1_peg_14403__NC_055733.1__41521_41216__Phage_protein	NO_DOMAIN
Aeromonas_Ah1_peg_14404__NC_055733.1__41904_41521__Phage_protein_(ACLAME_1503)	NO_DOMAIN
Aeromonas_Ah1_peg_14405__NC_055733.1__42556_41984__Phage_protein	NO_DOMAIN
Aeromonas_Ah1_peg_14406__NC_055733.1__42779_42537__Phage_protein	NO_DOMAIN
Aeromonas_Ah1_peg_14407__NC_055733.1__43715_42834__hypothetical_protein	SprT-like
Aeromonas_Ah1_peg_14408__NC_055733.1__43830_43726__hypothetical_protein	NO_DOMAIN
Aeromonas_Ah1_peg_14409__NC_055733.1__44135_43827__Phage_protein	NO_DOMAIN
Aeromonas_Ah1_peg_14410__NC_055733.1__45120_44176__Phage_protein_(ACLAME_1475)	Band_7
Aeromonas_Ah1_peg_14411__NC_055733.1__45465_45121__Phage_protein	NO_DOMAIN
Aeromonas_Ah1_peg_14412__NC_055733.1__45821_45534__hypothetical_protein	NO_DOMAIN
Aeromonas_Ah1_peg_14413__NC_055733.1__46310_45897__hypothetical_protein	NO_DOMAIN
Aeromonas_Ah1_peg_14414__NC_055733.1__46589_46314__hypothetical_protein	NO_DOMAIN
Aeromonas_Ah1_peg_14415__NC_055733.1__46887_46657__Phage_protein	NO_DOMAIN
Aeromonas_Ah1_peg_14416__NC_055733.1__47119_46880__Phage_protein	NO_DOMAIN
Aeromonas_Ah1_peg_14417__NC_055733.1__47733_47209__Phage_protein	NO_DOMAIN
Aeromonas_Ah1_peg_14418__NC_055733.1__48010_47753__Phage_protein	NO_DOMAIN
Aeromonas_Ah1_peg_14419__NC_055733.1__48205_48059__hypothetical_protein	NO_DOMAIN
Aeromonas_Ah1_peg_14420__NC_055733.1__48628_48308__Phage_protein	NO_DOMAIN
Aeromonas_Ah1_peg_14421__NC_055733.1__49027_48692__Phage_protein	NO_DOMAIN
Aeromonas_Ah1_peg_14422__NC_055733.1__49223_49035__Phage_protein	NO_DOMAIN
Aeromonas_Ah1_peg_14423__NC_055733.1__49408_49253__Phage_protein	NO_DOMAIN
Aeromonas_Ah1_peg_14424__NC_055733.1__49745_49392__Phage_protein_(ACLAME_948)	HAD_SAK_2
Aeromonas_Ah1_peg_14425__NC_055733.1__51126_49879__hypothetical_protein	NO_DOMAIN
Aeromonas_Ah1_peg_14426__NC_055733.1__51811_51116__hypothetical_protein	NO_DOMAIN
Aeromonas_Ah1_peg_14427__NC_055733.1__52040_51840__Phage_protein	NO_DOMAIN
Aeromonas_Ah1_peg_14428__NC_055733.1__53239_52040__hypothetical_protein	NO_DOMAIN
Aeromonas_Ah1_peg_14429__NC_055733.1__54081_53302__Phage_protein	NO_DOMAIN
Aeromonas_Ah1_peg_14430__NC_055733.1__54959_54081__Phage_protein	NO_DOMAIN
Aeromonas_Ah1_peg_14431__NC_055733.1__55186_54962__hypothetical_protein	NO_DOMAIN
Aeromonas_Ah1_peg_14432__NC_055733.1__55761_55228__Phage_protein	NO_DOMAIN
Aeromonas_Ah1_peg_14433__NC_055733.1__56395_56159__hypothetical_protein	NO_DOMAIN
Aeromonas_Ah1_peg_14434__NC_055733.1__57002_56460__hypothetical_protein	NO_DOMAIN
Aeromonas_Ah1_peg_14435__NC_055733.1__57322_56999__Phage_protein	NO_DOMAIN
Aeromonas_Ah1_peg_14436__NC_055733.1__57981_57448__Phage_protein	NO_DOMAIN
Aeromonas_Ah1_peg_14437__NC_055733.1__58316_58002__Phage_protein	NO_DOMAIN
Aeromonas_Ah1_peg_14438__NC_055733.1__58780_58319__Phage_protein	NO_DOMAIN
Aeromonas_Ah1_peg_14439__NC_055733.1__59370_58783__Phage_protein	NO_DOMAIN
Aeromonas_Ah1_peg_14440__NC_055733.1__60065_59427__hypothetical_protein	NO_DOMAIN
Aeromonas_Ah1_peg_14441__NC_055733.1__60515_60171__Phage_protein	NO_DOMAIN
Aeromonas_Ah1_peg_14442__NC_055733.1__60752_60600__Phage_protein	NO_DOMAIN
Aeromonas_Ah1_peg_14443__NC_055733.1__61015_60752__Phage_protein	NO_DOMAIN
Aeromonas_Ah1_peg_14444__NC_055733.1__61438_61079__Phage_protein	NO_DOMAIN
Aeromonas_Ah1_peg_14445__NC_055733.1__61914_61435__hypothetical_protein	NO_DOMAIN
Aeromonas_Ah1_peg_14446__NC_055733.1__62081_61917__hypothetical_protein	NO_DOMAIN
Aeromonas_Ah1_peg_14447__NC_055733.1__62415_62074__Lipid_A_export_ATP-binding/permease_protein_MsbA	NO_DOMAIN
Aeromonas_Ah1_peg_14448__NC_055733.1__62616_62425__Phage_protein	NO_DOMAIN
Aeromonas_Ah1_peg_14449__NC_055733.1__62749_62627__hypothetical_protein	NO_DOMAIN
Aeromonas_Ah1_peg_14450__NC_055733.1__63273_62773__hypothetical_protein	NO_DOMAIN
Aeromonas_Ah1_peg_14451__NC_055733.1__64950_63313__hypothetical_protein	NO_DOMAIN
Aeromonas_Ah1_peg_14452__NC_055733.1__65279_65058__Phage_protein	NO_DOMAIN
Aeromonas_Ah1_peg_14453__NC_055733.1__65471_65280__Guanosine-3',5'-bis(Diphosphate)_3'-pyrophosphohydrolase_(EC_3.1.7.2)	NO_DOMAIN
Aeromonas_Ah1_peg_14454__NC_055733.1__65731_65519__Guanosine-3',5'-bis(Diphosphate)_3'-pyrophosphohydrolase_(EC_3.1.7.2)	HD_4
Aeromonas_Ah1_peg_14455__NC_055733.1__66385_65963__Phage_protein	NO_DOMAIN
Aeromonas_Ah1_peg_14456__NC_055733.1__66841_66470__Phage_protein	NO_DOMAIN
Aeromonas_Ah1_peg_14457__NC_055733.1__67118_66831__hypothetical_protein	NO_DOMAIN
Aeromonas_Ah1_peg_14458__NC_055733.1__67380_67108__Phage_protein	NO_DOMAIN
Aeromonas_Ah1_peg_14459__NC_055733.1__67562_67377__Phage_protein	NO_DOMAIN
Aeromonas_Ah1_peg_14460__NC_055733.1__67861_67595__hypothetical_protein	NO_DOMAIN
Aeromonas_Ah1_peg_14461__NC_055733.1__69393_67948__Nicotinamide_phosphoribosyltransferase_(EC_2.4.2.12)	NAPRTase	NAMPT_N
Aeromonas_Ah1_peg_14462__NC_055733.1__70189_69515__hypothetical_protein	NO_DOMAIN
Aeromonas_Ah1_peg_14463__NC_055733.1__70383_70204__Phage_protein	NO_DOMAIN
Aeromonas_Ah1_peg_14464__NC_055733.1__70705_70472__Phage_protein	NO_DOMAIN
Aeromonas_Ah1_peg_14465__NC_055733.1__70931_70692__Phage_protein	NO_DOMAIN
Aeromonas_Ah1_peg_14466__NC_055733.1__71881_70928__hypothetical_protein	RlaP
Aeromonas_Ah1_peg_14467__NC_055733.1__72237_71878__Phage_protein	NO_DOMAIN
Aeromonas_Ah1_peg_14468__NC_055733.1__72563_72237__Phage_protein	NO_DOMAIN
Aeromonas_Ah1_peg_14469__NC_055733.1__72700_72560__Phage_protein	NO_DOMAIN
Aeromonas_Ah1_peg_14470__NC_055733.1__72861_72682__Phage_protein	NO_DOMAIN
Aeromonas_Ah1_peg_14471__NC_055733.1__73276_72899__Phage_protein	NO_DOMAIN
Aeromonas_Ah1_peg_14472__NC_055733.1__73610_73281__Phage_protein	NO_DOMAIN
Aeromonas_Ah1_peg_14473__NC_055733.1__74005_73610__Phage_protein	NO_DOMAIN
Aeromonas_Ah1_peg_14474__NC_055733.1__74337_74035__Phage_protein	NO_DOMAIN
Aeromonas_Ah1_peg_14475__NC_055733.1__78090_74452__hypothetical_protein	PARP
Aeromonas_Ah1_peg_14476__NC_055733.1__79178_78276__ADP-ribosylglycohydrolase	ADP_ribosyl_GH
Aeromonas_Ah1_peg_14477__NC_055733.1__79864_79247__Phage_protein	NO_DOMAIN
Aeromonas_Ah1_peg_14478__NC_055733.1__80071_79874__Phage_protein	NO_DOMAIN
Aeromonas_Ah1_peg_14479__NC_055733.1__80407_80126__hypothetical_protein	NO_DOMAIN
Aeromonas_Ah1_peg_14480__NC_055733.1__80988_80440__hypothetical_protein	NO_DOMAIN
Aeromonas_Ah1_peg_14481__NC_055733.1__81377_80991__Phage_protein	NO_DOMAIN
Aeromonas_Ah1_peg_14482__NC_055733.1__81742_81377__hypothetical_protein	NO_DOMAIN
Aeromonas_Ah1_peg_14483__NC_055733.1__82380_81739__Phage_protein	NO_DOMAIN
Aeromonas_Ah1_peg_14484__NC_055733.1__82636_82364__Phage_protein	NO_DOMAIN
Aeromonas_Ah1_peg_14485__NC_055733.1__82910_82653__Phage_protein	NO_DOMAIN
Aeromonas_Ah1_peg_14486__NC_055733.1__83112_82921__Phage_protein	NO_DOMAIN
[truncated: 116,835 more rows]
