# Supplementary material for: Exploring pangenomic diversity and CRISPR-Cas evasion potential in jumbo phages: a comparative genomics study
Source: Microbiol Spectr. 2024 Sep 12;12(10):e04200-23. doi: 10.1128/spectrum.04200-23 (PMC11448039; doi:10.1128/spectrum.04200-23)
Supplement: Table S3 — Heatmap of soft-core gene distribution in jumbo phage genomes. [file spectrum.04200-23-s0005.xlsx]

## Sheet: Soft_core_gene_distribution
Heatmap of soft-core gene distribution in jumbo phage genomes. Jumbo phages having all soft-core genes are highlighted in green background while jumbo phages lacking all soft-core genes are highlighted in grey background
					Yes			No
			Soft-core gene
Genus	ID	Jumbophage	A	B	C	D	E	F	G
Phikzvirus	AP019418.1	Pseudomonas phage PA02	1	1	1	0	0	1	1
Phikzvirus	MF042360.1	Pseudomonas phage Phabio	1	1	1	0	0	1	1
Phikzvirus	MK552327.1	Pseudomonas phage Psa21	1	1	1	0	0	1	1
Phikzvirus	MK599315.1	Pseudomonas phage PA1C	1	1	1	0	0	1	1
Phikzvirus	MN103543.1	Pseudomonas phage vB_PaeM_PS119XW	1	1	1	0	0	1	1
Phikzvirus	MN563784.1	Pseudomonas phage vB_PA32_GUMS	1	1	1	0	0	1	1
Phikzvirus	MN871480.1	Pseudomonas phage PaSz-1_45_270k	1	1	1	0	0	1	1
Phikzvirus	MN871489.1	Pseudomonas phage PaZh_1	1	1	1	0	0	1	1
Phikzvirus	MT133560.1	Pseudomonas phage fnug	1	1	1	0	0	1	1
Phikzvirus	MW057919.1	Pseudomonas phage vB_PaeM_kmuB	1	1	1	0	0	1	1
Phikzvirus	MZ444140.1	Pseudomonas virus PA7	1	1	1	0	0	1	1
Phikzvirus	NC_004629.1	Pseudomonas virus phiKZ	1	1	1	0	0	1	1
Phikzvirus	NC_010821.1	Pseudomonas phage 201phi2-1	1	1	1	0	0	1	1
Phikzvirus	NC_028999.1	Pseudomonas phage PhiPA3	1	1	1	0	0	1	1
Phikzvirus	NC_042081.1	Pseudomonas virus SL2	1	1	1	0	0	1	1
Machinavirus	KX397371.1	Erwinia phage vB_EamM_Parshik	1	1	0	0	0	1	1
Machinavirus	MT710307.1	Salmonella phage pSal-SNUABM-04	1	1	0	0	0	1	1
Machinavirus	MW384823.1	Erwinia phage pEa_SNUABM_43	1	1	0	0	0	1	1
Machinavirus	MW812338.1	Erwinia phage pEa_SNUABM_4	1	1	0	0	0	1	1
Machinavirus	MW812340.1	Erwinia phage pEa_SNUABM_42	1	1	0	0	0	1	1
Machinavirus	MW812341.1	Erwinia phage pEa_SNUABM_9	1	0	0	0	0	1	1
Machinavirus	MW812342.1	Erwinia phage pEa_SNUABM_10	1	1	0	0	0	1	1
Machinavirus	MW812343.1	Erwinia phage pEa_SNUABM_6	1	1	0	0	0	1	1
Machinavirus	NC_031120.1	Erwinia phage vB_EamM_Caitlin	1	0	0	0	0	1	1
Machinavirus	NC_031126.1	Erwinia phage vB_EamM_ChrisDB	1	0	0	0	0	1	1
Machinavirus	NC_031127.1	Erwinia phage vB_EamM_Huxley	1	1	0	0	0	1	1
Machinavirus	NC_042056.1	Erwinia virus Machina	1	1	0	0	0	1	1
Schizotequatrovirus	KT919972.1	Vibrio phage phi-Grn1	1	1	1	1	1	1	1
Schizotequatrovirus	KT919973.1	Vibrio phage phi-ST2	1	1	1	1	1	1	1
Schizotequatrovirus	MK568540.1	Vibrio phage phiVa3	1	1	1	1	1	1	1
Schizotequatrovirus	MN794232.1	Vibrio phage VH1_2019	1	1	1	1	1	1	1
Schizotequatrovirus	MT135025.1	Vibrio phage V07	1	1	1	1	1	1	1
Schizotequatrovirus	MT135026.1	Vibrio phage V09	1	1	1	1	1	1	1
Schizotequatrovirus	MT612988.1	Vibrio phage vB_ValM_R10Z	1	1	1	1	1	1	1
Schizotequatrovirus	MT612989.1	Vibrio phage vB_ValM_R11Z	1	1	1	1	1	1	1
Schizotequatrovirus	NC_005083.2	Vibrio virus KVP40	1	1	1	1	1	1	1
Schizotequatrovirus	NC_021529.2	Vibrio virus nt1	1	1	1	1	1	1	1
Schizotequatrovirus	NC_023568.1	Vibrio phage VH7D	1	1	1	1	1	1	1
Schizotequatrovirus	NC_028829.1	Vibrio virus ValKK3	1	1	1	1	1	1	1
Agricanvirus	MG655267.1	Erwinia phage vB_EamM_Bosolaphorus	1	1	1	0	0	1	0
Agricanvirus	MG655269.1	Erwinia phage vB_EamM_MadMel	1	1	1	0	0	1	0
Agricanvirus	MG655270.1	Erwinia phage vB_EamM_Mortimer	1	1	1	0	0	1	0
Agricanvirus	MK514281.1	Erwinia phage Rebecca	1	1	1	0	0	1	0
Agricanvirus	MT661596.1	Proteus phage 10	1	1	0	0	0	1	0
Agricanvirus	NC_023557.1	Erwinia virus Ea35-70	1	1	1	0	0	1	0
Agricanvirus	NC_041972.1	Erwinia virus Deimos	1	1	1	0	0	1	0
Agricanvirus	NC_041973.1	Erwinia virus RAY	1	1	1	0	0	1	0
Agricanvirus	NC_041974.1	Erwinia virus Simmy50	1	1	1	0	0	1	0
Agricanvirus	NC_041975.1	Erwinia virus SpecialG	1	1	1	0	0	1	0
Agricanvirus	NC_042098.1	Erwinia virus Desertfox	1	1	1	0	0	1	0
Asteriusvirus	LC494302.1	Escherichia phage SP27	1	1	1	1	1	0	1
Asteriusvirus	LT603033.1	Escherichia phage vB_Eco_slurp01	1	1	1	1	1	0	1
Asteriusvirus	MH383160.1	Escherichia phage UB	1	1	1	1	1	0	1
Asteriusvirus	MH494197.1	Escherichia phage CMSTMSU	1	1	1	1	1	1	0
Asteriusvirus	MH791411.1	Escherichia phage Ecwhy_1	1	1	1	1	1	0	1
Asteriusvirus	MK327931.1	Escherichia phage vB_EcoM_G17	1	1	1	1	1	0	1
Asteriusvirus	MK817115.1	Escherichia phage vB_EcoM_phAPEC6	1	1	1	1	1	0	1
Asteriusvirus	MT446416.1	Escherichia virus TH47	1	1	1	1	1	0	1
Asteriusvirus	NC_025447.1	Escherichia virus 121Q	1	1	1	1	1	0	1
Asteriusvirus	NC_027364.1	Escherichia virus PBECO4	1	1	1	1	1	0	1
Shapirovirus	KY555142.1	Caulobacter phage Ccr10	0	0	0	0	0	0	0
Shapirovirus	KY555143.1	Caulobacter phage Ccr2	0	0	0	0	0	0	0
Shapirovirus	KY555144.1	Caulobacter phage Ccr5	0	0	0	0	0	0	0
Shapirovirus	KY555145.1	Caulobacter phage Ccr29	0	1	0	0	0	0	0
Shapirovirus	KY555146.1	Caulobacter phage Ccr32	0	0	0	0	0	0	0
Shapirovirus	KY555147.1	Caulobacter phage Ccr34	0	0	0	0	0	0	0
Shapirovirus	NC_019405.1	Caulobacter virus phiCbK	0	0	0	0	0	0	0
Shapirovirus	NC_019407.1	Caulobacter virus Magneto	0	0	0	0	0	0	0
Shapirovirus	NC_019410.1	Caulobacter virus Karma	0	0	0	0	0	0	0
Shapirovirus	NC_019411.1	Caulobacter virus Swift	0	0	0	0	0	0	0
unclassified Siphoviridae	MH576962.1	Streptomyces phage Satis	0	0	0	0	0	0	0
unclassified Siphoviridae	MH744418.1	Streptomyces phage JustBecause	0	0	0	1	0	0	0
unclassified Siphoviridae	MK620894.1	Streptomyces phage Kradal	0	0	0	0	0	0	0
unclassified Siphoviridae	MN908685.1	Microbacterium phage PauloDiaboli	0	1	1	0	0	0	0
unclassified Siphoviridae	MT310898.1	Streptomyces phage Kela	0	0	0	1	0	0	0
unclassified Siphoviridae	MW291021.1	Streptomyces phage EhyElimayoE	0	0	0	0	0	0	0
unclassified Siphoviridae	MZ150783.1	Microbacterium phage A3Wally	0	1	1	0	0	0	0
unclassified Siphoviridae	NC_007581.1	Clostridium phage c-st	0	0	0	0	0	0	0
unclassified Tevenvirinae	KU160494.1	Vibrio phage vB_VmeM-32	1	0	1	1	1	1	1
unclassified Tevenvirinae	MH791401.1	Aeromonas phage AsFcp_2	1	1	1	1	1	1	1
unclassified Tevenvirinae	MN871440.1	Aeromonas phage AsFcp_1	1	1	1	1	1	1	1
unclassified Tevenvirinae	MT161459.1	Aeromonas phage Ahp1_CNU-2021	1	0	1	1	1	1	1
unclassified Tevenvirinae	NC_014636.1	Aeromonas phage phiAS5	1	1	1	1	1	0	1
unclassified Tevenvirinae	NC_023688.1	Aeromonas phage PX29	1	1	1	1	1	1	1
unclassified Tevenvirinae	NC_028773.1	Cronobacter phage S13	1	1	1	1	1	0	1
unclassified Tevenvirinae	NC_055733.1	Aeromonas phage Ah1	1	1	1	1	1	1	1
Ceceduovirus	MF498773.1	Aeromonas phage AS-szw	1	1	1	1	1	0	1
Ceceduovirus	MH791398.1	Aeromonas phage Asswx_1	1	1	1	1	1	0	1
Ceceduovirus	MN871441.1	Aeromonas phage AsSzw2	0	1	1	1	1	0	1
Ceceduovirus	MN871442.1	Aeromonas phage Aszh-1	1	1	1	1	1	0	1
Ceceduovirus	MT713136.1	Aeromonas phage AP1	1	1	1	1	1	1	1
Ceceduovirus	NC_019538.1	Aeromonas virus CC2	1	1	1	1	1	0	1
Ceceduovirus	NC_048673.1	Aeromonas virus ASzj	1	1	1	1	1	0	1
Seoulvirus	MH221128.1	Salmonella phage STsAS	1	1	0	0	0	1	1
Seoulvirus	MH221129.1	Salmonella phage SPAsTU	1	1	0	0	0	1	1
Seoulvirus	MN445185.1	Escherichia phage vB_EcoM_EC001	1	1	0	0	0	1	1
Seoulvirus	MT679221.1	Proteus phage 7	1	1	0	0	0	1	1
Seoulvirus	MT799840.1	Salmonella phage JN03	1	1	0	0	0	1	1
Seoulvirus	MW812339.1	Erwinia phage pEa_SNUABM_29	1	1	0	0	0	1	1
Seoulvirus	NC_027402.1	Salmonella virus SPN3US	1	1	0	0	0	1	1
Eneladusvirus	LT960552.1	Yersinia phage fHe-Yen9-03	1	1	1	1	1	1	1
Eneladusvirus	MT939486.1	Erwinia phage pEa_SNUABM_12	1	1	1	1	1	1	1
Eneladusvirus	MT939487.1	Erwinia phage pEa_SNUABM_47	1	1	1	1	1	1	1
Eneladusvirus	MT939488.1	Erwinia phage pEa_SNUABM_50	1	1	1	1	1	1	1
Eneladusvirus	NC_041917.1	Serratia virus BF	1	1	1	1	1	1	1
Eneladusvirus	NC_042116.1	Yersinia virus Yen9-04	1	1	0	1	1	1	1
Aphroditevirus	MK358448.1	Vibrio phage 5 TSL-2019	1	0	0	0	0	0	0
Aphroditevirus	NC_042100.1	Vibrio virus Aphrodite1	1	0	0	0	0	0	0
Aphroditevirus	NC_048747.1	Vibrio phage 2TSL2019	1	0	0	0	0	0	0
Aphroditevirus	NC_048779.1	Vibrio virus USC1	1	0	0	0	0	0	0
Aphroditevirus	NC_048821.1	Photobacterium virus PDCC1	1	0	0	0	0	0	0
Derbicusvirus	NC_021531.1	Cronobacter phage CR5	1	0	0	0	0	1	0
Derbicusvirus	NC_031007.1	Erwinia phage vB_EamM_EarlPhillipIV	1	0	0	0	0	1	0
Derbicusvirus	NC_031043.1	Erwinia phage vB_EamM_Phobos	1	1	0	0	0	1	0
Derbicusvirus	NC_048173.1	Erwinia virus Derbicus	1	0	0	0	0	1	0
Emdodecavirus	KR052481.1	Sinorhizobium phage phiM19	1	1	0	1	1	1	1
Emdodecavirus	NC_027204.1	Sinorhizobium virus M12	1	1	0	1	1	1	1
Emdodecavirus	NC_028945.1	Sinorhizobium virus N3	1	0	0	1	1	1	1
Emdodecavirus	NC_041929.1	Sinorhizobium virus M7	1	1	0	1	1	1	1
Eurybiavirus	LC629476.1	Eurybiavirus sp	1	0	1	1	0	0	0
Eurybiavirus	NC_015280.1	Prochlorococcus phage P-HM1	1	0	1	1	1	0	0
Eurybiavirus	NC_015284.1	Prochlorococcus phage P-HM2	1	0	1	1	1	0	0
Eurybiavirus	NC_020845.1	Prochlorococcus virus MED4-213	1	0	1	1	1	0	0
Ishigurovirus	KY290955.1	Aeromonas phage 65.2	1	1	1	1	1	0	1
Ishigurovirus	MH791414.1	Aeromonas phage Aswh_1	1	1	1	1	1	0	1
Ishigurovirus	MW272540.1	Aeromonas phage ZPAH1	1	1	1	1	1	0	1
Ishigurovirus	NC_015251.1	Aeromonas virus 65	1	1	1	1	1	0	1
Libanvirus	LC629609.1	Libanvirus sp.	1	0	1	1	1	0	0
Libanvirus	NC_020855.1	Cyanophage P-RSM6	1	0	1	1	1	0	0
Libanvirus	NC_028663.1	Prochlorococcus virus PTIM40	1	0	1	1	1	0	0
Libanvirus	NC_031944.1	Synechococcus phage S-WAM1	1	0	1	1	1	0	0
Salmondvirus	MH460460.1	Dickeya phage vB_DsoM_JA13	1	0	0	1	1	1	0
Salmondvirus	MH460462.1	Dickeya phage vB_DsoM_JA33	1	1	0	1	1	1	0
Salmondvirus	NC_048053.1	Dickeya virus JA29	1	1	0	1	1	1	0
Salmondvirus	NC_048077.1	Dickeya virus JA11	1	1	0	1	1	1	0
Alcyoneusvirus	MT708547.1	Klebsiella phage Muenster	1	1	1	1	1	0	1
Alcyoneusvirus	NC_019526.1	Klebsiella virus RaK2	1	1	1	1	1	0	1
Alcyoneusvirus	NC_027399.1	Klebsiella virus K64-1	1	1	1	1	1	0	1
Atlauavirus	KJ019052.1	Synechococcus virus ACG2014f	1	0	1	1	1	0	0
Atlauavirus	KJ019091.1	Synechococcus virus ACG2014fSyn7803US26	1	0	1	1	1	0	0
Atlauavirus	NC_047714.1	Synechococcus virus AC2014fSyn7803C8	1	0	1	1	1	0	0
Bellamyvirus	MT408532.1	Synechococcus phage SynMITS9220M01	1	0	1	1	1	0	0
Bellamyvirus	NC_015279.1	Synechococcus phage S-SM2	1	0	1	1	1	0	0
Bellamyvirus	NC_047838.1	Synechococcus virus Bellamy	1	0	1	1	1	0	0
Chiangmaivirus	LC592711.1	Burkholderia phage FLC6	1	0	1	0	0	1	1
Chiangmaivirus	NC_028899.1	Ralstonia virus RSF1	1	0	1	0	0	0	1
Chiangmaivirus	NC_028950.1	Ralstonia virus RSL2	1	0	1	0	0	1	1
Erskinevirus	KX397373.1	Erwinia phage vB_EamM_Stratton	1	1	0	0	0	1	1
Erskinevirus	NC_019929.1	Erwinia virus EaH2	1	1	0	0	0	1	1
Erskinevirus	NC_031107.2	Erwinia virus Asesino	1	1	0	0	0	1	1
Moabitevirus	MW021758.1	Serratia phage vB_SmaM_Yaphecito	1	1	0	0	0	0	1
Moabitevirus	NC_048668.1	Serratia virus 2050HW	1	1	0	0	0	0	1
Moabitevirus	NC_048792.1	Serratia virus Moabite	1	1	0	0	0	0	1
Petsuvirus	MN642089.1	Klebsiella phage N1M2	1	0	1	0	0	1	1
Petsuvirus	NC_016571.1	Pseudomonas phage OBP	1	0	1	0	0	1	1
Petsuvirus	NC_048182.1	Edwardsiella virus pEtSU	1	0	1	0	0	1	1
Pseudotevenvirus	NC_007023.1	Escherichia virus RB43	1	0	1	1	1	1	1
Pseudotevenvirus	NC_031057.1	Citrobacter phage vB_CfrM_CfP1	1	1	1	1	1	1	1
Pseudotevenvirus	NC_048646.1	Cronobacter virus leE	1	0	1	1	1	1	1
Alexandravirus	NC_047995.1	Erwinia virus Alexandra	1	1	0	1	1	1	0
Alexandravirus	NC_048054.1	Dickeya virus AD1	1	1	0	1	1	1	0
Bertelyvirus	NC_048047.1	Caulobacter virus CcrBL9	0	0	0	0	0	0	0
Bertelyvirus	NC_048048.2	Caulobacter virus CcrSC	0	0	0	0	0	0	0
Colossusvirus	NC_019406.1	Caulobacter virus CcrColossus	0	1	0	0	0	0	0
Colossusvirus	NC_048046.1	Caulobacter virus CcrPW	0	1	0	0	0	0	0
Cymopoleiavirus	NC_013085.1	Synechococcus phage S-RSM4	1	0	1	1	1	0	0
Cymopoleiavirus	NC_031935.1	Synechococcus virus SWAM2	1	0	1	1	1	0	0
Firehammervirus	MT932329.1	Campylobacter phage F379	0	0	1	1	1	0	0
Firehammervirus	NC_019507.1	Campylobacter virus CP21	0	0	1	1	1	0	0
Iapetusvirus	MN334766.1	Serratia phage PCH45	1	1	0	0	0	1	0
Iapetusvirus	NC_023610.1	Erwinia virus EaH1	1	1	0	0	0	1	0
Mimasvirus	NC_019401.1	Cronobacter virus GAP32	1	1	1	1	1	1	1
Mimasvirus	NC_041878.1	Pectinobacterium virus CBB	1	1	1	1	1	0	1
Ripduovirus	AP017925.1	Ralstonia phage RP31	1	0	1	0	0	0	1
Ripduovirus	NC_041911.1	Ralstonia virus RP12	1	0	1	0	0	0	1
Risingsunvirus	MF459647.1	Erwinia phage vB_EamM_Joad	1	0	0	0	0	1	1
Risingsunvirus	NC_042018.1	Erwinia virus Risingsun	1	0	0	0	0	1	1
Sarumanvirus	NC_049850.1	Burkholderia virus BcepSaruman	1	1	0	1	1	0	0
Sarumanvirus	NC_049851.1	Burkholderia virus BcepSauron	1	1	0	1	1	0	0
Vellamovirus	NC_015288.1	Prochlorococcus virus Syn1	1	0	1	1	1	0	0
Vellamovirus	NC_047734.1	Synechococcus virus SRIM44	1	0	1	1	1	0	0
Wellingtonvirus	NC_031010.1	Erwinia phage vB_EamM_Kwan	1	1	0	0	0	1	1
Wellingtonvirus	NC_048016.1	Erwinia virus Wellington	1	1	0	0	0	1	1
Yoloswagvirus	MW366843.1	Erwinia phage pEa_SNUABM_5	1	1	0	1	1	1	0
Yoloswagvirus	NC_047815.1	Erwinia virus Yoloswag	1	1	0	1	1	1	0
Ahtivirus	KX349306.1	Cyanophage S-RIM14	1	0	1	1	1	0	0
Anaposvirus	NC_020837.1	Synechococcus virus SCAM1	1	0	1	1	1	0	0
Baikalvirus	NC_022096.1	Pseudomonas virus PaBG	1	0	0	1	1	1	1
unclassified Caudovirales	LC629458.1	Caudovirales sp.	1	0	1	1	1	0	0
Charybdisvirus	NC_031906.1	Synechococcus virus SCAM3	1	0	1	1	1	0	0
Donellivirus	NC_023719.1	Bacillus virus G	0	0	1	1	1	1	1
Elvirus	NC_007623.1	Pseudomonas virus EL	1	0	0	0	0	0	0
Goslarvirus	NC_048170.1	Escherichia virus Goslar	1	1	0	0	0	1	0
Kungbxnavirus	NC_049383.1	Tenacibaculum virus pT24	0	0	0	0	1	1	1
Llyrvirus	NC_020851.1	Synechococcus virus SSKS1	1	0	1	1	1	0	0
Mazuvirus	NC_031927.1	Synechococcus virus SCAM7	1	0	1	1	1	0	0
Metrivirus	NC_041884.1	Acinetobacter virus ME3	0	0	1	0	0	1	1
Mieseafarmvirus	NC_010811.2	Ralstonia virus RSL1	1	0	0	1	1	0	0
Mosigvirus	NC_055718.1	Escherichia phage phiC120	1	0	1	1	1	0	1
Moturavirus	NC_049849.1	Achromobacter virus Motura	1	0	0	1	1	0	0
Nodensvirus	NC_006820.1	Synechococcus virus SPM2	1	0	1	1	1	0	0
Noxifervirus	NC_041994.1	Pseudomonas virus Noxifer	1	1	1	0	0	1	1
Palaemonvirus	NC_015290.1	Prochlorococcus virus PSSM7	1	0	1	1	1	0	0
Phicbkvirus	NC_019408.1	Caulobacter virus Rogue	0	1	0	0	0	0	0
Poindextervirus	NC_048045.1	Caulobacter virus CcrBL10	0	1	0	0	0	0	0
Polybotosvirus	NC_042013.1	Agrobacterium virus Atuph07	1	1	0	1	1	0	0
Salacisavirus	NC_006883.2	Prochlorococcus virus PSSM2	1	0	1	1	1	0	0
Sasquatchvirus	NC_047880.1	Erwinia virus Y3	1	1	0	1	1	1	0
Shirahamavirus	NC_049340.1	Tenacibaculum virus PTm1	0	0	1	0	1	1	1
Takahashivirus	NC_043027.1	Bacillus virus PBS1	1	0	1	0	0	0	0
Tamkungvirus	NC_048049.1	Synechococcus virus ST4	1	0	1	1	1	0	0
Thornevirus	NC_031245.1	Bacillus virus SP15	1	0	1	1	1	0	0
Tidunavirus	NC_041916.1	Vibrio virus pTD1	1	0	0	0	0	0	1
unclassified bacterial viruses	AP018399.1	Xanthomonas phage XacN1	0	1	1	1	1	1	1
unclassified bacterial viruses	MN047793.1	Xanthomonas phage Xoo-sp13	0	1	1	1	1	1	1
unclassified bacterial viruses	MT939492.1	Xanthomonas phage Xoo-sp14	1	1	0	0	0	1	1
unclassified bacterial viruses	AP019525.1	Tenacibaculum phage PTm5	0	0	1	0	1	1	1
unclassified bacterial viruses	KJ019082.1	Synechococcus phage ACG-2014i	1	0	1	1	1	0	0
unclassified bacterial viruses	MK799832.1	Synechococcus phage S-B05	1	0	1	1	1	0	0
unclassified bacterial viruses	MK867354.1	Synechococcus phage S-SCSM1	1	0	1	1	1	0	0
unclassified bacterial viruses	MN018232.1	Synechococcus phage S-B43	1	0	1	1	1	0	0
unclassified bacterial viruses	MN695334.1	Synechococcus phage B3	1	0	1	1	1	0	0
unclassified bacterial viruses	MN695335.1	Synechococcus phage B23	1	0	1	1	1	0	0
unclassified bacterial viruses	MW015081.1	Synechococcus phage S-SRM01	1	0	1	1	1	0	0
unclassified bacterial viruses	MW117965.1	Synechococcus phage S-H38	1	0	1	1	1	0	0
unclassified bacterial viruses	MW117966.1	Synechococcus phage S-H9-1	1	0	1	1	1	0	0
unclassified bacterial viruses	MW147367.1	Synechococcus phage S-H9-2	1	0	1	1	1	0	0
unclassified bacterial viruses	NC_015287.1	Synechococcus phage S-SSM7	1	0	1	1	1	0	0
unclassified bacterial viruses	NC_020875.1	Synechococcus phage S-SSM4	1	0	1	1	1	0	0
unclassified bacterial viruses	NC_023587.1	Synechococcus phage ACG-2014h	1	0	1	1	1	0	0
unclassified bacterial viruses	NC_026926.1	Synechococcus phage ACG-2014j	1	0	1	1	1	0	0
unclassified bacterial viruses	NC_026928.1	Synechococcus phage ACG-2014e	1	0	1	1	1	0	0
unclassified bacterial viruses	NC_031900.1	Synechococcus phage S-CAM4	1	0	1	1	1	0	0
unclassified bacterial viruses	KT895374.1	Bacillus phage vB_BpuM-BpSp	1	1	1	0	0	0	0
unclassified bacterial viruses	LC597490.1	Bacillus phage vB_BceM_WH1	0	0	1	0	0	1	1
unclassified bacterial viruses	MW749003.1	Bacillus phage vB_BspM_Internexus	1	0	1	0	0	0	0
unclassified bacterial viruses	MW749006.1	Bacillus phage vB_BspM_AgentSmith	1	1	0	0	0	0	0
unclassified bacterial viruses	NC_009760.1	Bacillus phage 0305phi8-36	0	0	1	0	0	0	0
unclassified bacterial viruses	NC_031039.1	Bacillus phage AR9	1	0	1	0	0	0	0
unclassified bacterial viruses	KY499642.1	Vibrio phage pVa-21	1	1	0	0	0	1	1
unclassified bacterial viruses	MH595538.1	Vibrio phage BONAISHI	1	1	1	0	0	0	0
unclassified bacterial viruses	MK308674.1	Vibrio phage vB_VmeM-Yong XC31	1	1	0	0	0	0	0
unclassified bacterial viruses	MK308675.1	Vibrio phage vB_VmeM-Yong XC32	1	1	0	0	0	0	0
unclassified bacterial viruses	MK308676.1	Vibrio phage vB_VmeM-Yong MS31	1	1	0	0	0	0	0
unclassified bacterial viruses	MK308677.1	Vibrio phage vB_VmeM-Yong MS32	1	1	0	0	0	0	0
unclassified bacterial viruses	MK387337.1	Vibrio phage phiVa1	0	0	1	1	1	0	1
unclassified bacterial viruses	MT366760.1	Vibrio phage vB_VcorM_GR7B	1	1	0	1	1	0	1
unclassified bacterial viruses	MT366761.1	Vibrio phage vB_VcorM_GR11A	1	1	0	1	1	0	1
unclassified bacterial viruses	MT811961.1	Vibrio phage vB_pir03	1	0	1	0	0	0	1
unclassified bacterial viruses	LT598654.1	Phage NCTB	1	1	0	1	1	1	1
unclassified bacterial viruses	MF360958.1	Salicola phage SCTP-2	1	0	0	1	1	1	0
unclassified bacterial viruses	MG752970.1	Ralstonia phage RsoM2USA	1	1	1	1	1	1	1
unclassified bacterial viruses	MH622943.1	Myoviridae sp.	1	0	0	1	1	1	1
unclassified bacterial viruses	MK250016.1	Prevotella phage Lak-A1	1	1	0	1	1	1	0
unclassified bacterial viruses	MK250019.1	Prevotella phage Lak-A2	1	1	0	1	1	1	0
unclassified bacterial viruses	MK250020.1	Prevotella phage Lak-B1	1	1	0	1	1	1	0
unclassified bacterial viruses	MK250021.1	Prevotella phage Lak-B2	1	1	0	1	1	1	0
unclassified bacterial viruses	MK250022.1	Prevotella phage Lak-B3	1	1	0	1	1	1	0
unclassified bacterial viruses	MK250023.1	Prevotella phage Lak-B4	1	1	0	1	1	1	0
unclassified bacterial viruses	MK250024.1	Prevotella phage Lak-B5	1	1	0	1	1	1	0
unclassified bacterial viruses	MK250025.1	Prevotella phage Lak-B6	1	1	0	1	1	1	0
unclassified bacterial viruses	MK250026.1	Prevotella phage Lak-B7	1	1	0	1	1	1	0
unclassified bacterial viruses	MK250027.1	Prevotella phage Lak-B8	1	1	0	1	1	1	0
unclassified bacterial viruses	MK250028.1	Prevotella phage Lak-B9	1	1	0	1	1	1	0
unclassified bacterial viruses	MK250029.1	Prevotella phage Lak-C1	1	1	0	1	1	1	0
unclassified bacterial viruses	MK268344.1	Salmonella phage Munch	1	1	1	1	1	1	1
unclassified bacterial viruses	MK773491.1	Salmonella phage 7t3	1	1	1	1	1	1	1
unclassified bacterial viruses	MN445183.1	Salmonella phage vB_SalM_SA002	1	1	0	0	0	1	0
unclassified bacterial viruses	MT001829.1	Salmonella phage SE_PL	1	1	1	1	1	1	1
unclassified bacterial viruses	MK774614.2	Aeromonas phage CF8	1	0	0	0	0	0	1
unclassified bacterial viruses	MK838116.1	Aeromonas phage LAh10	1	0	1	0	0	1	1
unclassified bacterial viruses	MN032614.2	Aeromonas phage PS1	1	0	0	0	0	0	1
unclassified bacterial viruses	MN102098.2	Aeromonas phage D3	1	0	1	0	0	1	1
unclassified bacterial viruses	MN131137.2	Aeromonas phage D6	1	0	1	0	0	1	1
unclassified bacterial viruses	MN453779.2	Aeromonas phage PS2	1	0	0	0	0	0	1
unclassified bacterial viruses	NC_005260.1	Aeromonas virus Aeh1	1	1	1	1	1	1	1
unclassified bacterial viruses	MK797984.1	Pseudomonas phage vB_PaeM_PA5oct	1	0	1	1	1	1	1
unclassified bacterial viruses	NC_017972.1	Pseudomonas phage Lu11	1	0	0	1	1	1	1
unclassified bacterial viruses	MN091626.1	Staphylococcus phage PALS_2	1	0	1	0	0	0	0
unclassified bacterial viruses	MW218148.1	Staphylococcus phage vB_StaM_SA1	1	0	1	0	0	0	0
unclassified bacterial viruses	MW248466.1	Staphylococcus phage MarsHill	1	0	1	0	0	0	0
unclassified bacterial viruses	MW349128.1	Staphylococcus phage Machias	1	0	1	0	0	0	0
unclassified bacterial viruses	MW349129.1	Staphylococcus phage Madawaska	1	0	1	0	0	0	0
unclassified bacterial viruses	MN871444.1	Serratia phage KpGz_1	1	1	0	0	0	0	0
unclassified bacterial viruses	MN871445.1	Serratia phage KpHz_2	1	1	0	0	0	0	0
unclassified bacterial viruses	MN871446.1	Serratia phage KpLz-2_45	1	1	0	0	0	1	1
unclassified bacterial viruses	MN871447.1	Serratia phage KpLz_1_41	1	1	0	0	0	1	1
unclassified bacterial viruses	MN871448.1	Serratia phage KpSz_1	1	1	0	0	0	1	1
unclassified bacterial viruses	MN871449.1	Serratia phage KpXa_1	1	1	0	0	0	1	1
unclassified bacterial viruses	MN871451.1	Serratia phage KpYy_2_45	1	1	0	0	0	1	1
unclassified bacterial viruses	MN871452.1	Serratia phage KpZh_1	1	1	0	0	0	1	1
unclassified bacterial viruses	MN871453.1	Serratia phage KpZh_LPS_45	1	1	0	0	0	1	1
unclassified bacterial viruses	MN988515.1	Rhizobium phage RHph_N28_1	1	0	0	1	1	1	1
unclassified bacterial viruses	MN988522.1	Rhizobium phage RHph_TM40	0	1	0	1	0	0	1
unclassified bacterial viruses	MN988523.1	Rhizobium phage RHph_TM2_3B	0	1	0	1	0	0	1
unclassified bacterial viruses	MN988524.1	Rhizobium phage RHph_TM3_3_6	0	1	0	1	0	0	1
unclassified bacterial viruses	MN988525.1	Rhizobium phage RHph_Y65	0	1	0	1	0	0	1
unclassified bacterial viruses	MN988535.1	Rhizobium phage RHph_N42	1	0	0	1	1	1	1
unclassified bacterial viruses	MN988540.1	Rhizobium phage RHph_I42	1	0	0	1	1	1	0
unclassified bacterial viruses	MW980063.1	Rhizobium phage RHph_N46	1	0	0	1	1	1	1
unclassified bacterial viruses	MW980064.1	Rhizobium phage RHEph12	1	0	0	1	1	1	0
unclassified bacterial viruses	MT028491.1	Ochrobactrum phage vB_OspM_OC	1	0	1	1	1	0	0
unclassified bacterial viruses	MT701590.1	Klebsiella phage Miami	1	0	0	0	0	0	1
unclassified bacterial viruses	MW460245.1	Burkholderia phage BCSR5	1	0	0	1	1	0	0
unclassified bacterial viruses	NC_016163.1	Yersinia phage phiR1-37	1	0	0	0	0	0	0
unclassified bacterial viruses	NC_019521.1	Sphingomonas phage PAU	0	0	1	0	1	1	0
unclassified bacterial viruses	NC_031235.1	Cyanophage S-RIM32	1	0	1	1	1	0	0
unclassified bacterial viruses	NC_028955.1	Prochlorococcus phage P-TIM68	1	0	1	1	1	0	0
unclassified bacterial viruses	MW394391.1	Klebsiella phage vB_KpM_FBKp24	1	1	0	0	0	1	1
unclassified bacterial viruses	OU509535.1	Klebsiella pneumoniae phage	1	1	1	1	1	0	1
unclassified bacterial viruses	MW451250.1	Vibrio phage TY18	0	0	1	1	1	0	0
unclassified bacterial viruses	MW495066.1	Microcystis phage MaAM05	0	0	0	0	0	0	0
unclassified bacterial viruses	MW735835.1	Pseudomonas phage pPa_SNUABM_DT01	1	1	1	0	0	1	1
unclassified bacterial viruses	MW822008.1	Escherichia phage BF17	1	1	1	1	1	0	1
unclassified bacterial viruses	MW825358.1	Xanthomonas phage vB_XciM_LucasX	1	1	1	0	0	1	1
unclassified bacterial viruses	MW845758.1	Erwinia phage pEa_SNUABM_11	1	1	0	0	0	1	1
unclassified bacterial viruses	MW845759.1	Erwinia phage pEa_SNUABM_38	1	0	0	0	0	1	0
unclassified bacterial viruses	MW845760.1	Erwinia phage pEa_SNUABM_37	1	1	0	0	0	1	0
unclassified bacterial viruses	MW879340.1	Erwinia phage pEa_SNUABM_48	1	1	0	0	0	1	0
unclassified bacterial viruses	MW879341.1	Erwinia phage pEa_SNUABM_54	1	1	0	0	0	1	0
unclassified bacterial viruses	MW879342.1	Erwinia phage pEa_SNUABM_19	1	1	1	1	1	1	1
unclassified bacterial viruses	MW879343.1	Erwinia phage pEa_SNUABM_44	1	1	1	1	1	1	1
unclassified bacterial viruses	MW879344.1	Erwinia phage pEa_SNUABM_49	1	1	1	1	1	0	1
unclassified bacterial viruses	MZ475891.1	Erwinia phage pEa_SNUABM_13	1	1	0	1	1	1	0
unclassified bacterial viruses	MZ475892.1	Erwinia phage pEa_SNUABM_34	1	1	0	1	1	1	0
unclassified bacterial viruses	MZ475893.1	Erwinia phage pEa_SNUABM_45	1	1	0	1	1	1	0
unclassified bacterial viruses	MZ475894.1	Erwinia phage pEa_SNUABM_46	1	1	0	1	1	1	0
unclassified bacterial viruses	MZ475895.1	Erwinia phage pEa_SNUABM_14	1	1	0	1	1	1	0
unclassified bacterial viruses	MZ475896.1	Erwinia phage pEa_SNUABM_7	1	1	0	1	1	1	0
unclassified bacterial viruses	MZ475897.1	Erwinia phage pEa_SNUABM_21	1	1	0	1	1	1	0
unclassified bacterial viruses	MZ475898.1	Erwinia phage pEa_SNUABM_25	1	1	0	1	1	1	0
