# Supplementary material for: Exploring pangenomic diversity and CRISPR-Cas evasion potential in jumbo phages: a comparative genomics study
Source: Microbiol Spectr. 2024 Sep 12;12(10):e04200-23. doi: 10.1128/spectrum.04200-23 (PMC11448039; doi:10.1128/spectrum.04200-23)
Supplement: Table S4 — Distribution of viral clusters and viral sub-clusters in jumbo phages (S4A). [file spectrum.04200-23-s0006.xlsx]

## Sheet: A.Distribution of Viral cluster
Distribution of viral clusters and viral sub-clusters in jumbo phages (S4A) along with their hosts (S4B)
Genome	Jumbophage	Class	Order	Family	Genus	VC	VC Status	Size	VC Subcluster	VC Subcluster Size	Quality	Adj P-value	Topology Confidence Score	Genera in VC	Families in VC	Orders in VC	Genus Confidence Score
NC_010821.1	Pseudomonas phage 201phi2-1	Caudoviricetes	Unassigned	Unassigned	Unassigned	0_0	Clustered	2	VC_0_0	2	0.0342	0.949968	0.0325	1	1	1	1
AP019418.1	Pseudomonas phage PA02	Caudoviricetes	Unassigned	Unassigned	Phikzvirus	0_1	Clustered	10	VC_0_1	10	0.33	1	0.33	2	2	2	0.9778
MN563784.1	Pseudomonas phage vB_PA32_GUMS	Caudoviricetes	Unassigned	Unassigned	Phikzvirus	0_1	Clustered	10	VC_0_1	10	0.33	1	0.33	2	2	2	0.9778
MN871480.1	Pseudomonas phage PaSz-1_45_270k	Caudoviricetes	Unassigned	Unassigned	Phikzvirus	0_1	Clustered	10	VC_0_1	10	0.33	1	0.33	2	2	2	0.9778
MN871489.1	Pseudomonas phage PaZh_1	Caudoviricetes	Unassigned	Unassigned	Phikzvirus	0_1	Clustered	10	VC_0_1	10	0.33	1	0.33	2	2	2	0.9778
MT133560.1	Pseudomonas phage fnug	Caudoviricetes	Unassigned	Unassigned	Phikzvirus	0_1	Clustered	10	VC_0_1	10	0.33	1	0.33	2	2	2	0.9778
MW057919.1	Pseudomonas phage vB_PaeM_kmuB	Caudoviricetes	Unassigned	Unassigned	Phikzvirus	0_1	Clustered	10	VC_0_1	10	0.33	1	0.33	2	2	2	0.9778
MZ444140.1	Pseudomonas virus PA7	Caudoviricetes	Unassigned	Unassigned	Phikzvirus	0_1	Clustered	10	VC_0_1	10	0.33	1	0.33	2	2	2	0.9778
NC_004629.1	Pseudomonas virus phiKZ	Caudoviricetes	Unassigned	Unassigned	Phikzvirus	0_1	Clustered	10	VC_0_1	10	0.33	1	0.33	2	2	2	0.9778
NC_042081.1	Pseudomonas virus SL2	Caudoviricetes	Unassigned	Unassigned	Phikzvirus	0_1	Clustered	10	VC_0_1	10	0.33	1	0.33	2	2	2	0.9778
MK599315.1	Pseudomonas phage PA1C	Caudoviricetes	Unassigned	Unassigned	Unassigned	0_2	Clustered	2	VC_0_2	2	0.0272	0.881189	0.0239	1	1	1	1
MN103543.1	Pseudomonas phage vB_PaeM_PS119XW	Caudoviricetes	Unassigned	Unassigned	Unassigned	0_2	Clustered	2	VC_0_2	2	0.0272	0.881189	0.0239	1	1	1	1
NC_028999.1	Pseudomonas phage PhiPA3	Caudoviricetes	Unassigned	Unassigned	Unassigned	0_3	Clustered	2	VC_0_3	2	0.0288	0.945294	0.0272	1	1	1	1
MK552327.1	Pseudomonas phage Psa21	Caudoviricetes	Unassigned	Unassigned	Unassigned	0_4	Clustered/Singleton	1	VC_0_4	1	0	1	0	1	1	1	1
NC_041994.1	Pseudomonas virus Noxifer	Caudoviricetes	Unassigned	Unassigned	Noxifervirus	0_5	Clustered/Singleton	1	VC_0_5	1	0	1	0	1	1	1	1
MF042360.1	Pseudomonas phage Phabio	Caudoviricetes	Unassigned	Unassigned	Unassigned	0_6	Clustered/Singleton	1	VC_0_6	1	0	1	0	1	1	1	1
AP017925.1	Ralstonia phage RP31	Caudoviricetes	Unassigned	Unassigned	Ripduovirus	1_0	Clustered	2	VC_1_0	2	0.0775	0.956074	0.0741	1	1	1	1
NC_041911.1	Ralstonia virus RP12	Caudoviricetes	Unassigned	Unassigned	Ripduovirus	1_0	Clustered	2	VC_1_0	2	0.0775	0.956074	0.0741	1	1	1	1
NC_019521.1	Sphingomonas phage PAU	Caudoviricetes	Unassigned	Unassigned	Unassigned	10_0	Clustered	2	VC_10_0	2	0.6941	0.89435	0.6208	1	1	1	1
AP019525.1	Tenacibaculum phage PTm5	Caudoviricetes	Unassigned	Unassigned	Shirahamavirus	11_0	Clustered	2	VC_11_0	2	0.5192	0.89435	0.4643	1	1	1	1
NC_049340.1	Tenacibaculum virus PTm1	Caudoviricetes	Unassigned	Unassigned	Shirahamavirus	11_0	Clustered	2	VC_11_0	2	0.5192	0.89435	0.4643	1	1	1	1
NC_049383.1	Tenacibaculum virus pT24	Caudoviricetes	Unassigned	Unassigned	Kungbxnavirus	11_1	Clustered/Singleton	1	VC_11_1	1	0	1	0	1	1	1	1
NC_031245.1	Bacillus virus SP15	Caudoviricetes	Unassigned	Unassigned	Thornevirus	134_0	Clustered with itself (Singleton)	2	VC_134_0	2	1	1	1	1	1	1	1
NC_007581.1	Clostridium phage c-st	Caudoviricetes	Unassigned	Unassigned	Unassigned	135_0	Clustered with itself (Singleton)	2	VC_135_0	2	0.9036	0.922636	0.8337	1	1	1	1
NC_023719.1	Bacillus virus G	Caudoviricetes	Unassigned	Unassigned	Donellivirus	142_0	Clustered with itself (Singleton)	2	VC_142_0	2	0.9578	0.855578	0.8195	1	2	2	1
MT932329.1	Campylobacter phage F379	Caudoviricetes	Unassigned	Eucampyvirinae	Firehammervirus	186_0	Clustered	5	VC_186_0	5	0.7461	0.999999	0.7461	2	2	2	1
NC_019507.1	Campylobacter virus CP21	Caudoviricetes	Unassigned	Eucampyvirinae	Firehammervirus	186_0	Clustered	5	VC_186_0	5	0.7461	0.999999	0.7461	2	2	2	1
MK387337.1	Not found	Caudoviricetes	Unassigned	Unassigned	Unassigned	187_0	Clustered	2	VC_187_0	2	0.3747	0.940714	0.3525	1	1	1	1
MW451250.1	Vibrio phage TY18	Caudoviricetes	Unassigned	Unassigned	Unassigned	187_0	Clustered	2	VC_187_0	2	0.3747	0.940714	0.3525	1	1	1	1
NC_019408.1	Caulobacter virus Rogue	Caudoviricetes	Unassigned	Unassigned	Poindextervirus	188_0	Clustered	3	VC_188_0	3	0.0588	0.836779	0.0492	2	2	2	1
NC_048045.1	Caulobacter virus CcrBL10	Caudoviricetes	Unassigned	Unassigned	Poindextervirus	188_0	Clustered	3	VC_188_0	3	0.0588	0.836779	0.0492	2	2	2	1
KY555142.1	Caulobacter phage Ccr10	Caudoviricetes	Unassigned	Unassigned	Shapirovirus	188_1	Clustered	14	VC_188_1	14	0.5686	1	0.5686	2	2	2	1
KY555143.1	Caulobacter phage Ccr2	Caudoviricetes	Unassigned	Unassigned	Shapirovirus	188_1	Clustered	14	VC_188_1	14	0.5686	1	0.5686	2	2	2	1
KY555144.1	Caulobacter phage Ccr5	Caudoviricetes	Unassigned	Unassigned	Shapirovirus	188_1	Clustered	14	VC_188_1	14	0.5686	1	0.5686	2	2	2	1
KY555145.1	Caulobacter phage Ccr29	Caudoviricetes	Unassigned	Straboviridae	Ceceduovirus	188_1	Clustered	14	VC_188_1	14	0.5686	1	0.5686	2	2	2	1
KY555146.1	Caulobacter phage Ccr32	Caudoviricetes	Unassigned	Unassigned	Shapirovirus	188_1	Clustered	14	VC_188_1	14	0.5686	1	0.5686	2	2	2	1
KY555147.1	Caulobacter phage Ccr34	Caudoviricetes	Unassigned	Kyanoviridae	Shapirovirus	188_1	Clustered	14	VC_188_1	14	0.5686	1	0.5686	2	2	2	1
NC_019405.1	Caulobacter virus phiCbK	Caudoviricetes	Unassigned	Unassigned	Shapirovirus	188_1	Clustered	14	VC_188_1	14	0.5686	1	0.5686	2	2	2	1
NC_019407.1	Caulobacter virus Magneto	Caudoviricetes	Unassigned	Unassigned	Shapirovirus	188_1	Clustered	14	VC_188_1	14	0.5686	1	0.5686	2	2	2	1
NC_019410.1	Caulobacter virus Karma	Caudoviricetes	Unassigned	Unassigned	Shapirovirus	188_1	Clustered	14	VC_188_1	14	0.5686	1	0.5686	2	2	2	1
NC_019411.1	Caulobacter virus Swift	Caudoviricetes	Unassigned	Unassigned	Shapirovirus	188_1	Clustered	14	VC_188_1	14	0.5686	1	0.5686	2	2	2	1
NC_048047.1	Caulobacter virus CcrBL9	Caudoviricetes	Unassigned	Unassigned	Bertelyvirus	189_0	Clustered	2	VC_189_0	2	0.0774	0.950344	0.0735	1	1	1	1
NC_048048.2	Caulobacter virus CcrSC	Caudoviricetes	Unassigned	Unassigned	Bertelyvirus	189_0	Clustered	2	VC_189_0	2	0.0774	0.950344	0.0735	1	1	1	1
NC_028663.1	Prochlorococcus virus PTIM40	Caudoviricetes	Unassigned	Kyanoviridae	Libanvirus	190_0	Clustered	2	VC_190_0	2	0.0147	0.956813	0.0141	1	1	1	1
NC_020855.1	Cyanophage P-RSM6	Caudoviricetes	Unassigned	Kyanoviridae	Unassigned	190_11	Clustered	2	VC_190_11	2	0.0176	0.956813	0.0168	1	1	1	1
MW117965.1	Synechococcus phage S-H38	Caudoviricetes	Unassigned	Kyanoviridae	unclassified Kyanoviridae	190_12	Clustered/Singleton	1	VC_190_12	1	0	1	0	1	1	1	1
NC_031944.1	Synechococcus phage S-WAM1	Caudoviricetes	Unassigned	Kyanoviridae	Sokavirus	190_13	Clustered	2	VC_190_13	2	0.0149	0.956873	0.0142	1	1	1	1
LC629609.1	Libanvirus sp.	Caudoviricetes	Unassigned	Kyanoviridae	Libanvirus	190_14	Clustered/Singleton	1	VC_190_14	1	0	1	0	1	1	1	1
NC_015290.1	Prochlorococcus virus PSSM7	Caudoviricetes	Unassigned	Kyanoviridae	Palaemonvirus	190_15	Clustered	2	VC_190_15	2	0.0145	0.95449	0.0138	1	1	1	1
NC_020875.1	Synechococcus phage S-SSM4	Caudoviricetes	Unassigned	Kyanoviridae	Greenvirus	190_19	Clustered	2	VC_190_19	2	0.0133	0.950994	0.0127	1	1	1	1
KX349306.1	Cyanophage S-RIM14	Caudoviricetes	Unassigned	Kyanoviridae	Ahtivirus	190_2	Clustered	2	VC_190_2	2	0.0133	0.934688	0.0124	1	1	1	1
NC_028945.1	Sinorhizobium virus N3	Caudoviricetes	Unassigned	Unassigned	Emdodecavirus	191_0	Clustered	2	VC_191_0	2	0.0905	0.940761	0.0851	2	2	2	1
KR052481.1	Sinorhizobium phage phiM19	Caudoviricetes	Unassigned	Unassigned	Emdodecavirus	191_1	Clustered	4	VC_191_1	4	0.3256	0.999969	0.3256	2	2	2	1
NC_027204.1	Sinorhizobium virus M12	Caudoviricetes	Unassigned	Unassigned	Emdodecavirus	191_1	Clustered	4	VC_191_1	4	0.3256	0.999969	0.3256	2	2	2	1
NC_041929.1	Sinorhizobium virus M7	Caudoviricetes	Unassigned	Unassigned	Emdodecavirus	191_1	Clustered	4	VC_191_1	4	0.3256	0.999969	0.3256	2	2	2	1
NC_031906.1	Synechococcus virus SCAM3	Caudoviricetes	Unassigned	Kyanoviridae	Charybdisvirus	192_0	Clustered	2	VC_192_0	2	0.0147	0.951258	0.014	1	1	1	1
MW147367.1	Synechococcus phage S-H9-2	Caudoviricetes	Unassigned	Kyanoviridae	Bristolvirus	192_1	Clustered	3	VC_192_1	3	0.031	0.997278	0.031	1	1	1	0.6667
NC_031235.1	Cyanophage S-RIM32	Caudoviricetes	Unassigned	Kyanoviridae	Bristolvirus	192_1	Clustered	3	VC_192_1	3	0.031	0.997278	0.031	1	1	1	0.6667
NC_015288.1	Prochlorococcus virus Syn1	Caudoviricetes	Unassigned	Kyanoviridae	Vellamovirus	192_10	Clustered	3	VC_192_10	3	0.0288	0.996525	0.0287	1	1	1	1
NC_047734.1	Synechococcus virus SRIM44	Caudoviricetes	Unassigned	Kyanoviridae	Vellamovirus	192_10	Clustered	3	VC_192_10	3	0.0288	0.996525	0.0287	1	1	1	1
LC629458.1	Caudovirales sp.	Caudoviricetes	Unassigned	Unassigned	Unassigned	192_2	Clustered/Singleton	1	VC_192_2	1	0	1	0	1	1	1	1
NC_020837.1	Synechococcus virus SCAM1	Caudoviricetes	Unassigned	Kyanoviridae	Anaposvirus	192_3	Clustered	2	VC_192_3	2	0.0149	0.952656	0.0142	1	1	1	1
NC_031935.1	Synechococcus virus SWAM2	Caudoviricetes	Unassigned	Kyanoviridae	Cymopoleiavirus	192_4	Clustered	2	VC_192_4	2	0.0146	0.931438	0.0136	1	1	1	1
NC_013085.1	Synechococcus phage S-RSM4	Caudoviricetes	Unassigned	Kyanoviridae	Gibbetvirus	192_5	Clustered	2	VC_192_5	2	0.0146	0.930165	0.0136	1	1	1	1
MW117966.1	Synechococcus phage S-H9-1	Caudoviricetes	Unassigned	Kyanoviridae	Sedonavirus	192_6	Clustered/Singleton	1	VC_192_6	1	0	1	0	1	1	1	1
NC_023587.1	Synechococcus phage ACG-2014h	Caudoviricetes	Unassigned	Kyanoviridae	Sedonavirus	192_7	Clustered	2	VC_192_7	2	0.0141	0.928507	0.0131	1	1	1	1
KJ019082.1	Synechococcus phage ACG-2014i	Caudoviricetes	Unassigned	Kyanoviridae	Chalconvirus	192_8	Clustered	8	VC_192_8	8	0.1107	1	0.1107	1	1	1	0.8929
NC_026926.1	Synechococcus phage ACG-2014j	Caudoviricetes	Unassigned	Kyanoviridae	Potamoivirus	192_8	Clustered	8	VC_192_8	8	0.1107	1	0.1107	1	1	1	0.8929
NC_026928.1	Synechococcus phage ACG-2014e	Caudoviricetes	Unassigned	Kyanoviridae	Chalconvirus	192_8	Clustered	8	VC_192_8	8	0.1107	1	0.1107	1	1	1	0.8929
NC_031900.1	Synechococcus phage S-CAM4	Caudoviricetes	Unassigned	Kyanoviridae	Potamoivirus	192_8	Clustered	8	VC_192_8	8	0.1107	1	0.1107	1	1	1	0.8929
NC_006820.1	Synechococcus virus SPM2	Caudoviricetes	Unassigned	Kyanoviridae	Nodensvirus	192_9	Clustered	2	VC_192_9	2	0.0206	0.953727	0.0197	1	1	1	1
NC_006883.2	Prochlorococcus virus PSSM2	Caudoviricetes	Unassigned	Kyanoviridae	Salacisavirus	194_0	Clustered	2	VC_194_0	2	0.0221	0.956968	0.0211	1	1	1	1
MT408532.1	Synechococcus phage SynMITS9220M01	Caudoviricetes	Unassigned	Kyanoviridae	Unassigned	194_1	Clustered/Singleton	1	VC_194_1	1	0	1	0	1	1	1	1
NC_028955.1	Prochlorococcus phage P-TIM68	Caudoviricetes	Unassigned	Kyanoviridae	Haifavirus	194_10	Clustered	2	VC_194_10	2	0.0219	0.956955	0.0209	1	1	1	1
MK799832.1	Synechococcus phage S-B05	Caudoviricetes	Unassigned	Kyanoviridae	Unassigned	194_11	Clustered	2	VC_194_11	2	0.0196	0.956922	0.0188	1	1	1	1
MN018232.1	Synechococcus phage S-B43	Caudoviricetes	Unassigned	Kyanoviridae	Unassigned	194_11	Clustered	2	VC_194_11	2	0.0196	0.956922	0.0188	1	1	1	1
NC_015279.1	Synechococcus phage S-SM2	Caudoviricetes	Unassigned	Kyanoviridae	Nilusvirus	194_12	Clustered	2	VC_194_12	2	0.017	0.953841	0.0162	1	1	1	1
NC_047838.1	Synechococcus virus Bellamy	Caudoviricetes	Unassigned	Kyanoviridae	Bellamyvirus	194_13	Clustered/Singleton	1	VC_194_13	1	0	1	0	1	1	1	1
NC_048049.1	Synechococcus virus ST4	Caudoviricetes	Unassigned	Unassigned	Tamkungvirus	194_2	Clustered/Singleton	1	VC_194_2	1	0	1	0	1	1	1	1
MK867354.2	Synechococcus phage S-SCSM1	Caudoviricetes	Unassigned	Kyanoviridae	Unassigned	194_4	Clustered/Singleton	1	VC_194_4	1	0	1	0	1	1	1	1
MW015081.1	Synechococcus phage S-SRM01	Caudoviricetes	Unassigned	Kyanoviridae	Unassigned	194_5	Clustered/Singleton	1	VC_194_5	1	0	1	0	1	1	1	1
NC_015287.1	Synechococcus phage S-SSM7	Caudoviricetes	Unassigned	Kyanoviridae	Lipsvirus	194_6	Clustered	2	VC_194_6	2	0.0213	0.956902	0.0203	1	1	1	1
NC_031927.1	Synechococcus virus SCAM7	Caudoviricetes	Unassigned	Kyanoviridae	Mazuvirus	194_7	Clustered	2	VC_194_7	2	0.0287	0.956152	0.0275	1	1	1	1
KJ019052.1	Synechococcus virus ACG2014f	Caudoviricetes	Unassigned	Unassigned	Atlauavirus	194_8	Clustered	4	VC_194_8	4	0.0797	0.999986	0.0796	1	1	1	1
KJ019091.1	Synechococcus virus ACG2014fSyn7803US26	Caudoviricetes	Unassigned	Kyanoviridae	Atlauavirus	194_8	Clustered	4	VC_194_8	4	0.0797	0.999986	0.0796	1	1	1	1
NC_047714.1	Synechococcus virus AC2014fSyn7803C8	Caudoviricetes	Unassigned	Kyanoviridae	Atlauavirus	194_8	Clustered	4	VC_194_8	4	0.0797	0.999986	0.0796	1	1	1	1
NC_020851.1	Synechococcus virus SSKS1	Caudoviricetes	Unassigned	Unassigned	Llyrvirus	194_9	Clustered	2	VC_194_9	2	0.0187	0.956901	0.0179	1	1	1	1
NC_015280.1	Prochlorococcus phage P-HM1	Caudoviricetes	Unassigned	Unassigned	Eurybiavirus	195_0	Clustered	6	VC_195_0	6	0.1298	1	0.1298	1	1	1	1
NC_015284.1	Prochlorococcus phage P-HM2	Caudoviricetes	Unassigned	Unassigned	Eurybiavirus	195_0	Clustered	6	VC_195_0	6	0.1298	1	0.1298	1	1	1	1
NC_020845.1	Prochlorococcus virus MED4-213	Caudoviricetes	Unassigned	Unassigned	Eurybiavirus	195_0	Clustered	6	VC_195_0	6	0.1298	1	0.1298	1	1	1	1
LC629476.1	Eurybiavirus sp.	Caudoviricetes	Unassigned	Unassigned	Eurybiavirus	195_1	Clustered/Singleton	1	VC_195_1	1	0	1	0	1	1	1	1
MN445183.1	Salmonella phage vB_SalM_SA002	Caudoviricetes	Unassigned	Unassigned	Unassigned	2_0	Clustered	3	VC_2_0	3	0.0774	0.998426	0.0772	1	1	1	1
MW845760.1	Erwinia phage pEa_SNUABM_37	Caudoviricetes	Unassigned	Unassigned	Unassigned	2_0	Clustered	3	VC_2_0	3	0.0774	0.998426	0.0772	1	1	1	1
MW879340.1	Erwinia phage pEa_SNUABM_48	Caudoviricetes	Unassigned	Unassigned	Unassigned	2_0	Clustered	3	VC_2_0	3	0.0774	0.998426	0.0772	1	1	1	1
MG655267.1	Erwinia phage vB_EamM_Bosolaphorus	Caudoviricetes	Unassigned	Unassigned	Agricanvirus	2_1	Clustered	11	VC_2_1	11	0.5013	1	0.5013	2	2	2	1
MG655269.1	Erwinia phage vB_EamM_MadMel	Caudoviricetes	Unassigned	Unassigned	Agricanvirus	2_1	Clustered	11	VC_2_1	11	0.5013	1	0.5013	2	2	2	1
MG655270.1	Erwinia phage vB_EamM_Mortimer	Caudoviricetes	Unassigned	Unassigned	Agricanvirus	2_1	Clustered	11	VC_2_1	11	0.5013	1	0.5013	2	2	2	1
MK514281.1	Erwinia phage Rebecca	Caudoviricetes	Unassigned	Unassigned	Agricanvirus	2_1	Clustered	11	VC_2_1	11	0.5013	1	0.5013	2	2	2	1
NC_023557.1	Erwinia virus Ea35-70	Caudoviricetes	Unassigned	Unassigned	Agricanvirus	2_1	Clustered	11	VC_2_1	11	0.5013	1	0.5013	2	2	2	1
NC_041972.1	Erwinia virus Deimos	Caudoviricetes	Unassigned	Unassigned	Agricanvirus	2_1	Clustered	11	VC_2_1	11	0.5013	1	0.5013	2	2	2	1
NC_041973.1	Erwinia virus RAY	Caudoviricetes	Unassigned	Unassigned	Agricanvirus	2_1	Clustered	11	VC_2_1	11	0.5013	1	0.5013	2	2	2	1
NC_041974.1	Erwinia virus Simmy50	Caudoviricetes	Unassigned	Unassigned	Agricanvirus	2_1	Clustered	11	VC_2_1	11	0.5013	1	0.5013	2	2	2	1
NC_041975.1	Erwinia virus SpecialG	Caudoviricetes	Unassigned	Unassigned	Agricanvirus	2_1	Clustered	11	VC_2_1	11	0.5013	1	0.5013	2	2	2	1
NC_042098.1	Erwinia virus Desertfox	Caudoviricetes	Unassigned	Unassigned	Agricanvirus	2_1	Clustered	11	VC_2_1	11	0.5013	1	0.5013	2	2	2	1
MT661596.1	Proteus phage 10	Caudoviricetes	Unassigned	Unassigned	Chiangmaivirus	2_2	Clustered/Singleton	1	VC_2_2	1	0	1	0	1	1	1	1
MH576962.1	Streptomyces phage Satis	Caudoviricetes	Unassigned	Unassigned	Unassigned	223_0	Clustered	3	VC_223_0	3	0.3325	0.918771	0.3055	1	1	1	1
MK620894.1	Streptomyces phage Kradal	Caudoviricetes	Unassigned	Unassigned	Unassigned	223_0	Clustered	3	VC_223_0	3	0.3325	0.918771	0.3055	1	1	1	1
MW291021.1	Streptomyces phage EhyElimayoE	Caudoviricetes	Unassigned	Unassigned	Unassigned	223_0	Clustered	3	VC_223_0	3	0.3325	0.918771	0.3055	1	1	1	1
MH744418.1	Streptomyces phage JustBecause	Caudoviricetes	Unassigned	Unassigned	Unassigned	223_1	Clustered	2	VC_223_1	2	0.1426	0.708631	0.101	1	1	1	1
MT310898.1	Streptomyces phage Kela	Caudoviricetes	Unassigned	Unassigned	Unassigned	223_1	Clustered	2	VC_223_1	2	0.1426	0.708631	0.101	1	1	1	1
MW845759.1	Erwinia phage pEa_SNUABM_38	Caudoviricetes	Unassigned	Unassigned	Derbicusvirus	239_0	Clustered	8	VC_239_0	8	0.1136	1	0.1136	1	1	1	1
NC_021531.1	Cronobacter phage CR5	Caudoviricetes	Unassigned	Unassigned	Derbicusvirus	239_0	Clustered	8	VC_239_0	8	0.1136	1	0.1136	1	1	1	1
NC_031007.1	Erwinia phage vB_EamM_EarlPhillipIV	Caudoviricetes	Unassigned	Unassigned	Derbicusvirus	239_0	Clustered	8	VC_239_0	8	0.1136	1	0.1136	1	1	1	1
NC_031043.1	Erwinia phage vB_EamM_Phobos	Caudoviricetes	Unassigned	Unassigned	Derbicusvirus	239_0	Clustered	8	VC_239_0	8	0.1136	1	0.1136	1	1	1	1
NC_048173.1	Erwinia virus Derbicus	Caudoviricetes	Unassigned	Unassigned	Derbicusvirus	239_0	Clustered	8	VC_239_0	8	0.1136	1	0.1136	1	1	1	1
MW845758.1	Erwinia phage pEa_SNUABM_11	Caudoviricetes	Unassigned	Unassigned	Wellingtonvirus	239_1	Clustered	4	VC_239_1	4	0.0413	0.926095	0.0382	1	1	1	1
NC_031010.1	Erwinia phage vB_EamM_Kwan	Caudoviricetes	Unassigned	Unassigned	Wellingtonvirus	239_1	Clustered	4	VC_239_1	4	0.0413	0.926095	0.0382	1	1	1	1
NC_048016.1	Erwinia virus Wellington	Caudoviricetes	Unassigned	Unassigned	Wellingtonvirus	239_1	Clustered	4	VC_239_1	4	0.0413	0.926095	0.0382	1	1	1	1
KX397373.1	Erwinia phage vB_EamM_Stratton	Caudoviricetes	Unassigned	Unassigned	Erskinevirus	239_2	Clustered	5	VC_239_2	5	0.0554	0.969288	0.0537	2	2	2	1
NC_019929.1	Erwinia virus EaH2	Caudoviricetes	Unassigned	Unassigned	Erskinevirus	239_2	Clustered	5	VC_239_2	5	0.0554	0.969288	0.0537	2	2	2	1
NC_031107.2	Erwinia virus Asesino	Caudoviricetes	Unassigned	Unassigned	Erskinevirus	239_2	Clustered	5	VC_239_2	5	0.0554	0.969288	0.0537	2	2	2	1
MH221129.1	Salmonella phage SPAsTU	Caudoviricetes	Unassigned	Unassigned	Seoulvirus	239_3	Clustered	7	VC_239_3	7	0.0852	0.997466	0.085	2	2	2	1
MN445185.1	Escherichia phage vB_EcoM_EC001	Caudoviricetes	Unassigned	Unassigned	Seoulvirus	239_3	Clustered	7	VC_239_3	7	0.0852	0.997466	0.085	2	2	2	1
MT679221.1	Proteus phage 7	Caudoviricetes	Unassigned	Unassigned	Seoulvirus	239_3	Clustered	7	VC_239_3	7	0.0852	0.997466	0.085	2	2	2	1
MT799840.1	Salmonella phage JN03	Caudoviricetes	Unassigned	Unassigned	Seoulvirus	239_3	Clustered	7	VC_239_3	7	0.0852	0.997466	0.085	2	2	2	1
MW812339.1	Erwinia phage pEa_SNUABM_29	Caudoviricetes	Unassigned	Unassigned	Seoulvirus	239_3	Clustered	7	VC_239_3	7	0.0852	0.997466	0.085	2	2	2	1
NC_027402.1	Salmonella virus SPN3US	Caudoviricetes	Unassigned	Unassigned	Seoulvirus	239_3	Clustered	7	VC_239_3	7	0.0852	0.997466	0.085	2	2	2	1
MH221128.1	Salmonella phage STsAS	Caudoviricetes	Unassigned	Unassigned	Seoulvirus	239_4	Clustered/Singleton	1	VC_239_4	1	0	1	0	1	1	1	1
KX397371.1	Erwinia phage vB_EamM_Parshik	Caudoviricetes	Unassigned	Unassigned	Machinavirus	239_5	Clustered	9	VC_239_5	9	0.117	0.999927	0.117	1	1	1	1
MT710307.1	Salmonella phage pSal-SNUABM-04	Caudoviricetes	Unassigned	Unassigned	Machinavirus	239_5	Clustered	9	VC_239_5	9	0.117	0.999927	0.117	1	1	1	1
MW384823.1	Erwinia phage pEa_SNUABM_43	Caudoviricetes	Unassigned	Unassigned	Machinavirus	239_5	Clustered	9	VC_239_5	9	0.117	0.999927	0.117	1	1	1	1
MW812340.1	Erwinia phage pEa_SNUABM_42	Caudoviricetes	Unassigned	Unassigned	Machinavirus	239_5	Clustered	9	VC_239_5	9	0.117	0.999927	0.117	1	1	1	1
MW812342.1	Erwinia phage pEa_SNUABM_10	Caudoviricetes	Unassigned	Unassigned	Machinavirus	239_5	Clustered	9	VC_239_5	9	0.117	0.999927	0.117	1	1	1	1
MW812343.1	Erwinia phage pEa_SNUABM_6	Caudoviricetes	Unassigned	Unassigned	Machinavirus	239_5	Clustered	9	VC_239_5	9	0.117	0.999927	0.117	1	1	1	1
NC_031127.1	Erwinia phage vB_EamM_Huxley	Caudoviricetes	Unassigned	Unassigned	Machinavirus	239_5	Clustered	9	VC_239_5	9	0.117	0.999927	0.117	1	1	1	1
NC_042056.1	Erwinia virus Machina	Caudoviricetes	Unassigned	Unassigned	Machinavirus	239_5	Clustered	9	VC_239_5	9	0.117	0.999927	0.117	1	1	1	1
MW812338.1	Erwinia phage pEa_SNUABM_4	Caudoviricetes	Unassigned	Unassigned	Machinavirus	239_6	Clustered	6	VC_239_6	6	0.07	0.990086	0.0693	1	1	1	1
MW812341.1	Erwinia phage pEa_SNUABM_9	Caudoviricetes	Unassigned	Unassigned	Machinavirus	239_6	Clustered	6	VC_239_6	6	0.07	0.990086	0.0693	1	1	1	1
NC_031120.1	Erwinia phage vB_EamM_Caitlin	Caudoviricetes	Unassigned	Unassigned	Machinavirus	239_6	Clustered	6	VC_239_6	6	0.07	0.990086	0.0693	1	1	1	1
NC_031126.1	Erwinia phage vB_EamM_ChrisDB	Caudoviricetes	Unassigned	Unassigned	Machinavirus	239_6	Clustered	6	VC_239_6	6	0.07	0.990086	0.0693	1	1	1	1
NC_021529.2	Vibrio virus nt1	Caudoviricetes	Unassigned	Straboviridae	Mylasvirus	25_0	Clustered	2	VC_25_0	2	0.0335	0.830245	0.0279	2	2	2	1
MN794232.1	Vibrio phage VH1_2019	Caudoviricetes	Unassigned	Straboviridae	Schizotequatrovirus	25_1	Clustered	4	VC_25_1	4	0.1077	0.994761	0.1071	2	2	2	1
MT135026.1	Vibrio phage V09	Caudoviricetes	Unassigned	Straboviridae	Schizotequatrovirus	25_1	Clustered	4	VC_25_1	4	0.1077	0.994761	0.1071	2	2	2	1
NC_005083.2	Vibrio virus KVP40	Caudoviricetes	Unassigned	Straboviridae	Schizotequatrovirus	25_1	Clustered	4	VC_25_1	4	0.1077	0.994761	0.1071	2	2	2	1
KT919972.1	Vibrio phage phi-Grn1	Caudoviricetes	Unassigned	Straboviridae	Schizotequatrovirus	25_2	Clustered	9	VC_25_2	9	0.3506	1	0.3506	2	2	2	1
KT919973.1	Vibrio phage phi-ST2	Caudoviricetes	Unassigned	Straboviridae	Schizotequatrovirus	25_2	Clustered	9	VC_25_2	9	0.3506	1	0.3506	2	2	2	1
MK568540.2	Vibrio phage phiVa3	Caudoviricetes	Unassigned	Straboviridae	Schizotequatrovirus	25_2	Clustered	9	VC_25_2	9	0.3506	1	0.3506	2	2	2	1
MT612988.1	Vibrio phage vB_ValM_R10Z	Caudoviricetes	Unassigned	Straboviridae	Schizotequatrovirus	25_2	Clustered	9	VC_25_2	9	0.3506	1	0.3506	2	2	2	1
MT612989.1	Vibrio phage vB_ValM_R11Z	Caudoviricetes	Unassigned	Straboviridae	Schizotequatrovirus	25_2	Clustered	9	VC_25_2	9	0.3506	1	0.3506	2	2	2	1
NC_023568.1	Vibrio phage VH7D	Caudoviricetes	Unassigned	Straboviridae	Schizotequatrovirus	25_2	Clustered	9	VC_25_2	9	0.3506	1	0.3506	2	2	2	1
NC_028829.1	Vibrio virus ValKK3	Caudoviricetes	Unassigned	Straboviridae	Schizotequatrovirus	25_2	Clustered	9	VC_25_2	9	0.3506	1	0.3506	2	2	2	1
MT135025.1	Vibrio phage V07	Caudoviricetes	Unassigned	Straboviridae	Schizotequatrovirus	25_3	Clustered/Singleton	1	VC_25_3	1	0	1	0	1	1	1	1
MH460460.1	Dickeya phage vB_DsoM_JA13	Caudoviricetes	Unassigned	Unassigned	Salmondvirus	294_0	Clustered	4	VC_294_0	4	0.1012	0.999979	0.1012	1	1	1	1
MH460462.1	Dickeya phage vB_DsoM_JA33	Caudoviricetes	Unassigned	Unassigned	Salmondvirus	294_0	Clustered	4	VC_294_0	4	0.1012	0.999979	0.1012	1	1	1	1
NC_048053.1	Dickeya virus JA29	Caudoviricetes	Unassigned	Unassigned	Salmondvirus	294_0	Clustered	4	VC_294_0	4	0.1012	0.999979	0.1012	1	1	1	1
NC_048077.1	Dickeya virus JA11	Caudoviricetes	Unassigned	Unassigned	Salmondvirus	294_0	Clustered	4	VC_294_0	4	0.1012	0.999979	0.1012	1	1	1	1
MW366843.1	Erwinia phage pEa_SNUABM_5	Caudoviricetes	Unassigned	Unassigned	Yoloswagvirus	294_1	Clustered	2	VC_294_1	2	0.0303	0.850263	0.0258	1	1	1	1
NC_047815.1	Erwinia virus Yoloswag	Caudoviricetes	Unassigned	Unassigned	Yoloswagvirus	294_1	Clustered	2	VC_294_1	2	0.0303	0.850263	0.0258	1	1	1	1
MZ475891.1	Erwinia phage pEa_SNUABM_13	Caudoviricetes	Unassigned	Unassigned	Unassigned	294_2	Clustered	8	VC_294_2	8	0.2593	1	0.2593	1	1	1	1
MZ475892.1	Erwinia phage pEa_SNUABM_34	Caudoviricetes	Unassigned	Unassigned	Unassigned	294_2	Clustered	8	VC_294_2	8	0.2593	1	0.2593	1	1	1	1
MZ475893.1	Erwinia phage pEa_SNUABM_45	Caudoviricetes	Unassigned	Unassigned	Unassigned	294_2	Clustered	8	VC_294_2	8	0.2593	1	0.2593	1	1	1	1
MZ475894.1	Erwinia phage pEa_SNUABM_46	Caudoviricetes	Unassigned	Unassigned	Unassigned	294_2	Clustered	8	VC_294_2	8	0.2593	1	0.2593	1	1	1	1
MZ475895.1	Erwinia phage pEa_SNUABM_14	Caudoviricetes	Unassigned	Unassigned	Unassigned	294_2	Clustered	8	VC_294_2	8	0.2593	1	0.2593	1	1	1	1
MZ475896.1	Erwinia phage pEa_SNUABM_7	Caudoviricetes	Unassigned	Unassigned	Unassigned	294_2	Clustered	8	VC_294_2	8	0.2593	1	0.2593	1	1	1	1
MZ475897.1	Erwinia phage pEa_SNUABM_21	Caudoviricetes	Unassigned	Unassigned	Unassigned	294_2	Clustered	8	VC_294_2	8	0.2593	1	0.2593	1	1	1	1
MZ475898.1	Erwinia phage pEa_SNUABM_25	Caudoviricetes	Unassigned	Unassigned	Unassigned	294_2	Clustered	8	VC_294_2	8	0.2593	1	0.2593	1	1	1	1
NC_047880.1	Erwinia virus Y3	Caudoviricetes	Unassigned	Unassigned	Sasquatchvirus	294_3	Clustered	3	VC_294_3	3	0.0621	0.971435	0.0604	1	1	1	1
NC_047995.1	Erwinia virus Alexandra	Caudoviricetes	Unassigned	Unassigned	Alexandravirus	294_3	Clustered	3	VC_294_3	3	0.0621	0.971435	0.0604	1	1	1	1
NC_048054.1	Dickeya virus AD1	Caudoviricetes	Unassigned	Unassigned	Alexandravirus	294_3	Clustered	3	VC_294_3	3	0.0621	0.971435	0.0604	1	1	1	1
NC_022096.1	Pseudomonas virus PaBG	Caudoviricetes	Unassigned	Unassigned	Baikalvirus	295_0	Clustered	2	VC_295_0	2	0.102	0.953242	0.0972	1	1	1	1
MN988515.1	Rhizobium phage RHph_N28_1	Caudoviricetes	Unassigned	Unassigned	Unassigned	296_0	Clustered	5	VC_296_0	5	0.9735	0.999999	0.9735	1	1	1	1
MN988535.1	Rhizobium phage RHph_N42	Caudoviricetes	Unassigned	Unassigned	Unassigned	296_0	Clustered	5	VC_296_0	5	0.9735	0.999999	0.9735	1	1	1	1
MN988540.1	Rhizobium phage RHph_I42	Caudoviricetes	Unassigned	Unassigned	Unassigned	296_0	Clustered	5	VC_296_0	5	0.9735	0.999999	0.9735	1	1	1	1
MW980063.1	Rhizobium phage RHph_N46	Caudoviricetes	Unassigned	Unassigned	Unassigned	296_0	Clustered	5	VC_296_0	5	0.9735	0.999999	0.9735	1	1	1	1
MW980064.1	Rhizobium phage RHEph12	Caudoviricetes	Unassigned	Unassigned	Unassigned	296_0	Clustered	5	VC_296_0	5	0.9735	0.999999	0.9735	1	1	1	1
MT366760.1	Vibrio phage vB_VcorM_GR7B	Caudoviricetes	Unassigned	Unassigned	Unassigned	297_0	Clustered	2	VC_297_0	2	0.2298	0.953259	0.2191	1	1	1	1
MT366761.1	Vibrio phage vB_VcorM_GR11A	Caudoviricetes	Unassigned	Unassigned	Unassigned	297_0	Clustered	2	VC_297_0	2	0.2298	0.953259	0.2191	1	1	1	1
NC_049850.1	Burkholderia virus BcepSaruman	Caudoviricetes	Unassigned	Unassigned	Sarumanvirus	298_0	Clustered	2	VC_298_0	2	0.2216	0.952793	0.2111	1	1	1	1
NC_049851.1	Burkholderia virus BcepSauron	Caudoviricetes	Unassigned	Unassigned	Sarumanvirus	298_0	Clustered	2	VC_298_0	2	0.2216	0.952793	0.2111	1	1	1	1
NC_010811.2	Ralstonia virus RSL1	Caudoviricetes	Unassigned	Unassigned	Mieseafarmvirus	298_1	Clustered	2	VC_298_1	2	0.1797	0.953639	0.1714	2	2	2	1
MW460245.1	Burkholderia phage BCSR5	Caudoviricetes	Unassigned	Unassigned	Unassigned	298_2	Clustered/Singleton	1	VC_298_2	1	0	1	0	1	1	1	1
NC_049849.1	Achromobacter virus Motura	Caudoviricetes	Unassigned	Unassigned	Moturavirus	298_3	Clustered/Singleton	1	VC_298_3	1	0	1	0	1	1	1	1
MN871446.1	Serratia phage KpLz-2_45	Caudoviricetes	Unassigned	Unassigned	Unassigned	3_0	Clustered	8	VC_3_0	8	0.4366	1	0.4366	1	1	1	1
MN871447.1	Serratia phage KpLz_1_41	Caudoviricetes	Unassigned	Unassigned	Unassigned	3_0	Clustered	8	VC_3_0	8	0.4366	1	0.4366	1	1	1	1
MN871448.1	Serratia phage KpSz_1	Caudoviricetes	Unassigned	Unassigned	Unassigned	3_0	Clustered	8	VC_3_0	8	0.4366	1	0.4366	1	1	1	1
MN871449.1	Serratia phage KpXa_1	Caudoviricetes	Unassigned	Unassigned	Unassigned	3_0	Clustered	8	VC_3_0	8	0.4366	1	0.4366	1	1	1	1
MN871451.1	Serratia phage KpYy_2_45	Caudoviricetes	Unassigned	Unassigned	Unassigned	3_0	Clustered	8	VC_3_0	8	0.4366	1	0.4366	1	1	1	1
MN871452.1	Serratia phage KpZh_1	Caudoviricetes	Unassigned	Unassigned	Unassigned	3_0	Clustered	8	VC_3_0	8	0.4366	1	0.4366	1	1	1	1
MN871453.1	Serratia phage KpZh_LPS_45	Caudoviricetes	Unassigned	Unassigned	Unassigned	3_0	Clustered	8	VC_3_0	8	0.4366	1	0.4366	1	1	1	1
MW394391.1	Klebsiella phage vB_KpM_FBKp24	Caudoviricetes	Unassigned	Unassigned	Unassigned	3_0	Clustered	8	VC_3_0	8	0.4366	1	0.4366	1	1	1	1
MW021758.1	Serratia phage vB_SmaM_Yaphecito	Caudoviricetes	Unassigned	Unassigned	Moabitevirus	3_1	Clustered	3	VC_3_1	3	0.1109	0.998389	0.1108	1	1	1	1
NC_048668.1	Serratia virus 2050HW	Caudoviricetes	Unassigned	Unassigned	Moabitevirus	3_1	Clustered	3	VC_3_1	3	0.1109	0.998389	0.1108	1	1	1	1
NC_048792.1	Serratia virus Moabite	Caudoviricetes	Unassigned	Unassigned	Moabitevirus	3_1	Clustered	3	VC_3_1	3	0.1109	0.998389	0.1108	1	1	1	1
NC_023610.1	Erwinia virus EaH1	Caudoviricetes	Unassigned	Unassigned	Iapetusvirus	3_2	Clustered	2	VC_3_2	2	0.0666	0.954885	0.0636	1	1	1	1
MN334766.1	Serratia phage PCH45	Caudoviricetes	Unassigned	Unassigned	Unassigned	3_3	Clustered/Singleton	1	VC_3_3	1	0	1	0	1	1	1	1
NC_016571.1	Pseudomonas phage OBP	Caudoviricetes	Unassigned	Unassigned	Petsuvirus	308_0	Clustered	2	VC_308_0	2	0.0478	0.930639	0.0445	1	1	1	1
MN642089.1	Klebsiella phage N1M2	Caudoviricetes	Unassigned	Unassigned	Petsuvirus	308_1	Clustered	2	VC_308_1	2	0.0457	0.930639	0.0425	1	1	1	1
NC_048182.1	Edwardsiella virus pEtSU	Caudoviricetes	Unassigned	Unassigned	Petsuvirus	308_1	Clustered	2	VC_308_1	2	0.0457	0.930639	0.0425	1	1	1	1
MK838116.1	Aeromonas phage LAh10	Caudoviricetes	Unassigned	Unassigned	Unassigned	308_2	Clustered	3	VC_308_2	3	0.0959	0.998034	0.0957	1	1	1	1
MN102098.2	Aeromonas phage D3	Caudoviricetes	Unassigned	Unassigned	Unassigned	308_2	Clustered	3	VC_308_2	3	0.0959	0.998034	0.0957	1	1	1	1
MN131137.2	Aeromonas phage D6	Caudoviricetes	Unassigned	Unassigned	Unassigned	308_2	Clustered	3	VC_308_2	3	0.0959	0.998034	0.0957	1	1	1	1
MN032614.2	Aeromonas phage PS1	Caudoviricetes	Unassigned	Unassigned	Unassigned	308_3	Clustered	2	VC_308_3	2	0.0447	0.941269	0.042	1	1	1	1
MN453779.2	Aeromonas phage PS2	Caudoviricetes	Unassigned	Unassigned	Unassigned	308_3	Clustered	2	VC_308_3	2	0.0447	0.941269	0.042	1	1	1	1
MK774614.2	Aeromonas phage CF8	Caudoviricetes	Unassigned	Unassigned	Unassigned	308_4	Clustered/Singleton	1	VC_308_4	1	0	1	0	1	1	1	1
MK358448.1	Vibrio phage 5 TSL-2019	Caudoviricetes	Unassigned	Unassigned	Aphroditevirus	308_5	Clustered	6	VC_308_5	6	0.3075	1	0.3075	1	1	1	1
NC_041916.1	Vibrio virus pTD1	Caudoviricetes	Unassigned	Unassigned	Tidunavirus	308_5	Clustered	6	VC_308_5	6	0.3075	1	0.3075	1	1	1	1
NC_042100.1	Vibrio virus Aphrodite1	Caudoviricetes	Unassigned	Unassigned	Aphroditevirus	308_5	Clustered	6	VC_308_5	6	0.3075	1	0.3075	1	1	1	1
NC_048747.1	Vibrio phage 2TSL2019	Caudoviricetes	Unassigned	Unassigned	Aphroditevirus	308_5	Clustered	6	VC_308_5	6	0.3075	1	0.3075	1	1	1	1
NC_048779.1	Vibrio virus USC1	Caudoviricetes	Unassigned	Unassigned	Aphroditevirus	308_5	Clustered	6	VC_308_5	6	0.3075	1	0.3075	1	1	1	1
NC_048821.1	Photobacterium virus PDCC1	Caudoviricetes	Unassigned	Unassigned	Unassigned	308_5	Clustered	6	VC_308_5	6	0.3075	1	0.3075	1	1	1	1
MF459647.1	Erwinia phage vB_EamM_Joad	Caudoviricetes	Unassigned	Unassigned	Risingsunvirus	308_6	Clustered	2	VC_308_6	2	0.0577	0.951295	0.0549	1	1	1	1
NC_042018.1	Erwinia virus Risingsun	Caudoviricetes	Unassigned	Unassigned	Risingsunvirus	308_6	Clustered	2	VC_308_6	2	0.0577	0.951295	0.0549	1	1	1	1
NC_007623.1	Pseudomonas virus EL	Caudoviricetes	Unassigned	Unassigned	Elvirus	308_7	Clustered	2	VC_308_7	2	0.0587	0.950344	0.0558	2	2	2	1
MT701590.1	Klebsiella phage Miami	Caudoviricetes	Unassigned	Unassigned	Unassigned	308_8	Clustered/Singleton	1	VC_308_8	1	0	1	0	1	1	1	1
MK250020.1	Prevotella phage Lak-B1	Caudoviricetes	Unassigned	Unassigned	Unassigned	309_0	Clustered	9	VC_309_0	9	0.5714	0	0	1	1	1	0.8611
MK250021.1	Prevotella phage Lak-B2	Caudoviricetes	Unassigned	Unassigned	Unassigned	309_0	Clustered	9	VC_309_0	9	0.5714	0	0	1	1	1	0.8611
MK250022.1	Prevotella phage Lak-B3	Caudoviricetes	Unassigned	Unassigned	Unassigned	309_0	Clustered	9	VC_309_0	9	0.5714	0	0	1	1	1	0.8611
MK250023.1	Prevotella phage Lak-B4	Caudoviricetes	Unassigned	Unassigned	Unassigned	309_0	Clustered	9	VC_309_0	9	0.5714	0	0	1	1	1	0.8611
MK250024.1	Prevotella phage Lak-B5	Caudoviricetes	Unassigned	Unassigned	Unassigned	309_0	Clustered	9	VC_309_0	9	0.5714	0	0	1	1	1	0.8611
MK250025.1	Prevotella phage Lak-B6	Caudoviricetes	Unassigned	Unassigned	Unassigned	309_0	Clustered	9	VC_309_0	9	0.5714	0	0	1	1	1	0.8611
MK250026.1	Prevotella phage Lak-B7	Caudoviricetes	Unassigned	Unassigned	Unassigned	309_0	Clustered	9	VC_309_0	9	0.5714	0	0	1	1	1	0.8611
MK250027.1	Prevotella phage Lak-B8	Caudoviricetes	Unassigned	Unassigned	Unassigned	309_0	Clustered	9	VC_309_0	9	0.5714	0	0	1	1	1	0.8611
MK250028.1	Prevotella phage Lak-B9	Caudoviricetes	Unassigned	Unassigned	Unassigned	309_0	Clustered	9	VC_309_0	9	0.5714	0	0	1	1	1	0.8611
MK250016.1	Prevotella phage Lak-A1	Caudoviricetes	Unassigned	Unassigned	Unassigned	309_1	Clustered	2	VC_309_1	2	0.0476	0	0	1	1	1	1
MK250019.1	Prevotella phage Lak-A2	Caudoviricetes	Unassigned	Unassigned	Unassigned	309_1	Clustered	2	VC_309_1	2	0.0476	0	0	1	1	1	1
MK250029.1	Prevotella phage Lak-C1	Caudoviricetes	Unassigned	Unassigned	Unassigned	309_2	Clustered/Singleton	1	VC_309_2	1	0	0	0	1	1	1	1
MN908685.1	Microbacterium phage PauloDiaboli	Caudoviricetes	Unassigned	Unassigned	Unassigned	310_0	Clustered	2	VC_310_0	2	1	1	1	1	1	1	1
MZ150783.1	Microbacterium phage A3Wally	Caudoviricetes	Unassigned	Unassigned	Unassigned	310_0	Clustered	2	VC_310_0	2	1	1	1	1	1	1	1
MN988522.1	Rhizobium phage RHph_TM40	Caudoviricetes	Unassigned	Unassigned	Unassigned	311_0	Clustered	4	VC_311_0	4	1	0	0	1	1	1	1
MN988523.1	Rhizobium phage RHph_TM2_3B	Caudoviricetes	Unassigned	Unassigned	Unassigned	311_0	Clustered	4	VC_311_0	4	1	0	0	1	1	1	1
MN988524.1	Rhizobium phage RHph_TM3_3_6	Caudoviricetes	Unassigned	Unassigned	Unassigned	311_0	Clustered	4	VC_311_0	4	1	0	0	1	1	1	1
MN988525.1	Rhizobium phage RHph_Y65	Caudoviricetes	Unassigned	Unassigned	Unassigned	311_0	Clustered	4	VC_311_0	4	1	0	0	1	1	1	1
LC592711.1	Burkholderia phage FLC6	Caudoviricetes	Unassigned	Unassigned	Chiangmaivirus	4_0	Clustered	5	VC_4_0	5	0.3292	1	0.3292	2	2	2	1
NC_028899.1	Ralstonia virus RSF1	Caudoviricetes	Unassigned	Unassigned	Chiangmaivirus	4_0	Clustered	5	VC_4_0	5	0.3292	1	0.3292	2	2	2	1
NC_028950.1	Ralstonia virus RSL2	Caudoviricetes	Unassigned	Unassigned	Chiangmaivirus	4_0	Clustered	5	VC_4_0	5	0.3292	1	0.3292	2	2	2	1
NC_055718.1	Escherichia phage phiC120	Caudoviricetes	Unassigned	Straboviridae	Mosigvirus	41_5	Clustered	8	VC_41_5	8	0.0607	1	0.0607	2	2	2	1
NC_007023.1	Escherichia virus RB43	Caudoviricetes	Unassigned	Straboviridae	Pseudotevenvirus	43_1	Clustered	11	VC_43_1	11	0.3607	1	0.3607	1	1	1	1
NC_031057.1	Citrobacter phage vB_CfrM_CfP1	Caudoviricetes	Unassigned	Straboviridae	Pseudotevenvirus	43_1	Clustered	11	VC_43_1	11	0.3607	1	0.3607	1	1	1	1
NC_048646.1	Cronobacter virus leE	Caudoviricetes	Unassigned	Straboviridae	Pseudotevenvirus	43_1	Clustered	11	VC_43_1	11	0.3607	1	0.3607	1	1	1	1
MK308674.1	Vibrio phage vB_VmeM-Yong XC31	Caudoviricetes	Unassigned	Unassigned	Unassigned	5_0	Clustered	4	VC_5_0	4	0.3521	0.999985	0.3521	1	1	1	1
MK308675.1	Vibrio phage vB_VmeM-Yong XC32	Caudoviricetes	Unassigned	Unassigned	Unassigned	5_0	Clustered	4	VC_5_0	4	0.3521	0.999985	0.3521	1	1	1	1
MK308676.1	Vibrio phage vB_VmeM-Yong MS31	Caudoviricetes	Unassigned	Unassigned	Unassigned	5_0	Clustered	4	VC_5_0	4	0.3521	0.999985	0.3521	1	1	1	1
MK308677.1	Vibrio phage vB_VmeM-Yong MS32	Caudoviricetes	Unassigned	Unassigned	Unassigned	5_0	Clustered	4	VC_5_0	4	0.3521	0.999985	0.3521	1	1	1	1
MH595538.1	Vibrio phage BONAISHI	Caudoviricetes	Unassigned	Unassigned	Unassigned	5_1	Clustered	2	VC_5_1	2	0.0555	0.955809	0.0531	1	1	1	1
MT811961.1	Vibrio phage vB_pir03	Caudoviricetes	Unassigned	Unassigned	Unassigned	5_1	Clustered	2	VC_5_1	2	0.0555	0.955809	0.0531	1	1	1	1
MN871444.1	Serratia phage KpGz_1	Caudoviricetes	Unassigned	Unassigned	Unassigned	6_0	Clustered	2	VC_6_0	2	0.0856	0.956125	0.0818	1	1	1	1
MN871445.1	Serratia phage KpHz_2	Caudoviricetes	Unassigned	Unassigned	Unassigned	6_0	Clustered	2	VC_6_0	2	0.0856	0.956125	0.0818	1	1	1	1
MH791414.1	Aeromonas phage Aswh_1	Caudoviricetes	Unassigned	Straboviridae	Ishigurovirus	64_0	Clustered	2	VC_64_0	2	0.0302	0.864202	0.0261	1	1	1	1
MW272540.1	Aeromonas phage ZPAH1	Caudoviricetes	Unassigned	Straboviridae	Ishigurovirus	64_0	Clustered	2	VC_64_0	2	0.0302	0.864202	0.0261	1	1	1	1
KY290955.1	Aeromonas phage 65.2	Caudoviricetes	Unassigned	Straboviridae	Ishigurovirus	64_1	Clustered	3	VC_64_1	3	0.0619	0.976763	0.0605	1	2	2	1
NC_015251.1	Aeromonas virus 65	Caudoviricetes	Unassigned	Straboviridae	Ishigurovirus	64_1	Clustered	3	VC_64_1	3	0.0619	0.976763	0.0605	1	2	2	1
MF498773.1	Aeromonas phage AS-szw	Caudoviricetes	Unassigned	Straboviridae	Ceceduovirus	64_2	Clustered	7	VC_64_2	7	0.216	1	0.216	1	1	1	1
MH791398.1	Aeromonas phage Asswx_1	Caudoviricetes	Unassigned	Straboviridae	Ceceduovirus	64_2	Clustered	7	VC_64_2	7	0.216	1	0.216	1	1	1	1
MN871441.1	Aeromonas phage AsSzw2	Caudoviricetes	Unassigned	Straboviridae	Ceceduovirus	64_2	Clustered	7	VC_64_2	7	0.216	1	0.216	1	1	1	1
MN871442.1	Aeromonas phage Aszh-1	Caudoviricetes	Unassigned	Straboviridae	Ceceduovirus	64_2	Clustered	7	VC_64_2	7	0.216	1	0.216	1	1	1	1
NC_019538.1	Aeromonas virus CC2	Caudoviricetes	Unassigned	Straboviridae	Ceceduovirus	64_2	Clustered	7	VC_64_2	7	0.216	1	0.216	1	1	1	1
NC_048673.1	Aeromonas virus ASzj	Caudoviricetes	Unassigned	Straboviridae	Ceceduovirus	64_2	Clustered	7	VC_64_2	7	0.216	1	0.216	1	1	1	1
MT713136.1	Aeromonas phage AP1	Caudoviricetes	Unassigned	Straboviridae	Ceceduovirus	64_3	Clustered/Singleton	1	VC_64_3	1	0	1	0	1	1	1	1
KU160494.1	Vibrio phage vB_VmeM-32	Caudoviricetes	Unassigned	Straboviridae	Unassigned	64_4	Clustered/Singleton	1	VC_64_4	1	0	1	0	1	1	1	1
MK268344.1	Salmonella phage Munch	Caudoviricetes	Unassigned	Unassigned	Unassigned	7_0	Clustered	3	VC_7_0	3	0.0313	0.824971	0.0258	1	1	1	1
MK773491.1	Salmonella phage 7t3	Caudoviricetes	Unassigned	Unassigned	Unassigned	7_0	Clustered	3	VC_7_0	3	0.0313	0.824971	0.0258	1	1	1	1
MT001829.1	Salmonella phage SE_PL	Caudoviricetes	Unassigned	Unassigned	Unassigned	7_0	Clustered	3	VC_7_0	3	0.0313	0.824971	0.0258	1	1	1	1
NC_019401.1	Cronobacter virus GAP32	Caudoviricetes	Unassigned	Unassigned	Mimasvirus	7_1	Clustered	2	VC_7_1	2	0.0164	0.875951	0.0143	1	1	1	1
NC_041878.1	Pectinobacterium virus CBB	Caudoviricetes	Unassigned	Unassigned	Mimasvirus	7_2	Clustered/Singleton	1	VC_7_2	1	0	1	0	1	1	1	1
LT960552.1	Yersinia phage fHe-Yen9-03	Caudoviricetes	Unassigned	Unassigned	Eneladusvirus	7_3	Clustered	2	VC_7_3	2	0.0164	0.873113	0.0143	1	1	1	1
NC_042116.1	Yersinia virus Yen9-04	Caudoviricetes	Unassigned	Unassigned	Eneladusvirus	7_3	Clustered	2	VC_7_3	2	0.0164	0.873113	0.0143	1	1	1	1
MT939486.1	Erwinia phage pEa_SNUABM_12	Caudoviricetes	Unassigned	Unassigned	Eneladusvirus	7_4	Clustered	7	VC_7_4	7	0.1084	1	0.1084	1	1	1	1
MT939487.1	Erwinia phage pEa_SNUABM_47	Caudoviricetes	Unassigned	Unassigned	Eneladusvirus	7_4	Clustered	7	VC_7_4	7	0.1084	1	0.1084	1	1	1	1
MT939488.1	Erwinia phage pEa_SNUABM_50	Caudoviricetes	Unassigned	Unassigned	Eneladusvirus	7_4	Clustered	7	VC_7_4	7	0.1084	1	0.1084	1	1	1	1
MW879342.1	Erwinia phage pEa_SNUABM_19	Caudoviricetes	Unassigned	Unassigned	Eneladusvirus	7_4	Clustered	7	VC_7_4	7	0.1084	1	0.1084	1	1	1	1
MW879343.1	Erwinia phage pEa_SNUABM_44	Caudoviricetes	Unassigned	Unassigned	Eneladusvirus	7_4	Clustered	7	VC_7_4	7	0.1084	1	0.1084	1	1	1	1
MW879344.1	Erwinia phage pEa_SNUABM_49	Caudoviricetes	Unassigned	Unassigned	Eneladusvirus	7_4	Clustered	7	VC_7_4	7	0.1084	1	0.1084	1	1	1	1
NC_041917.1	Serratia virus BF	Caudoviricetes	Unassigned	Unassigned	Eneladusvirus	7_4	Clustered	7	VC_7_4	7	0.1084	1	0.1084	1	1	1	1
MT708547.1	Klebsiella phage Muenster	Caudoviricetes	Unassigned	Unassigned	Alcyoneusvirus	7_5	Clustered	5	VC_7_5	5	0.0663	0.999418	0.0663	1	1	1	1
NC_019526.1	Klebsiella virus RaK2	Caudoviricetes	Unassigned	Unassigned	Alcyoneusvirus	7_5	Clustered	5	VC_7_5	5	0.0663	0.999418	0.0663	1	1	1	1
NC_027399.1	Klebsiella virus K64-1	Caudoviricetes	Unassigned	Unassigned	Alcyoneusvirus	7_5	Clustered	5	VC_7_5	5	0.0663	0.999418	0.0663	1	1	1	1
OU509535.1	Klebsiella pneumoniae phage	Caudoviricetes	Unassigned	Unassigned	Unassigned	7_5	Clustered	5	VC_7_5	5	0.0663	0.999418	0.0663	1	1	1	1
LC494302.1	Escherichia phage SP27	Caudoviricetes	Unassigned	Unassigned	Asteriusvirus	7_6	Clustered	11	VC_7_6	11	0.1907	1	0.1907	1	1	1	0.9091
LT603033.1	Escherichia phage vB_Eco_slurp01	Caudoviricetes	Unassigned	Unassigned	Asteriusvirus	7_6	Clustered	11	VC_7_6	11	0.1907	1	0.1907	1	1	1	0.9091
MH383160.1	Escherichia phage UB	Caudoviricetes	Unassigned	Unassigned	Asteriusvirus	7_6	Clustered	11	VC_7_6	11	0.1907	1	0.1907	1	1	1	0.9091
MH791411.1	Escherichia phage Ecwhy_1	Caudoviricetes	Unassigned	Unassigned	Asteriusvirus	7_6	Clustered	11	VC_7_6	11	0.1907	1	0.1907	1	1	1	0.9091
MK327931.1	Escherichia phage vB_EcoM_G17	Caudoviricetes	Unassigned	Unassigned	Asteriusvirus	7_6	Clustered	11	VC_7_6	11	0.1907	1	0.1907	1	1	1	0.9091
MK817115.1	Escherichia phage vB_EcoM_phAPEC6	Caudoviricetes	Unassigned	Unassigned	Asteriusvirus	7_6	Clustered	11	VC_7_6	11	0.1907	1	0.1907	1	1	1	0.9091
MW822008.1	Escherichia phage BF17	Caudoviricetes	Unassigned	Unassigned	Asteriusvirus	7_6	Clustered	11	VC_7_6	11	0.1907	1	0.1907	1	1	1	0.9091
NC_025447.1	Escherichia virus 121Q	Caudoviricetes	Unassigned	Unassigned	Asteriusvirus	7_6	Clustered	11	VC_7_6	11	0.1907	1	0.1907	1	1	1	0.9091
NC_027364.1	Escherichia virus PBECO4	Caudoviricetes	Unassigned	Unassigned	Asteriusvirus	7_6	Clustered	11	VC_7_6	11	0.1907	1	0.1907	1	1	1	0.9091
MT446416.1	Escherichia virus TH47	Caudoviricetes	Unassigned	Unassigned	Asteriusvirus	7_7	Clustered/Singleton	1	VC_7_7	1	0	1	0	1	1	1	1
MH494197.1	Escherichia phage CMSTMSU	Caudoviricetes	Unassigned	Unassigned	Asteriusvirus	7_8	Clustered/Singleton	1	VC_7_8	1	0	1	0	1	1	1	1
NC_009760.1	Bacillus phage 0305phi8-36	Caudoviricetes	Unassigned	Unassigned	Unassigned	89_0	Clustered	2	VC_89_0	2	0.7652	0.868224	0.6643	1	1	1	1
MF360958.1	Salicola phage SCTP-2	Caudoviricetes	Unassigned	Unassigned	Unassigned	9_0	Clustered/Singleton	1	VC_9_0	1	0	1	0	1	1	1	1
MK797984.1	Pseudomonas phage vB_PaeM_PA5oct	Caudoviricetes	Unassigned	Unassigned	Unassigned	9_1	Clustered/Singleton	1	VC_9_1	1	0	1	0	1	1	1	1
MH622943.1	Myoviridae sp.	Caudoviricetes	Unassigned	Unassigned	Unassigned	9_2	Clustered/Singleton	1	VC_9_2	1	0	1	0	1	1	1	1
NC_042013.1	Agrobacterium virus Atuph07	Caudoviricetes	Unassigned	Unassigned	Polybotosvirus	9_3	Clustered/Singleton	1	VC_9_3	1	0	1	0	1	1	1	1
MG752970.1	Ralstonia phage RsoM2USA	Caudoviricetes	Unassigned	Unassigned	Unassigned	9_4	Clustered/Singleton	1	VC_9_4	1	0	1	0	1	1	1	1
MW749003.1	Bacillus phage vB_BspM_Internexus	Caudoviricetes	Unassigned	Unassigned	Takahashivirus	90_0	Clustered	4	VC_90_0	4	0.4154	0.999936	0.4154	1	1	1	1
NC_031039.1	Bacillus phage AR9	Caudoviricetes	Unassigned	Unassigned	Takahashivirus	90_0	Clustered	4	VC_90_0	4	0.4154	0.999936	0.4154	1	1	1	1
NC_043027.1	Bacillus virus PBS1	Caudoviricetes	Unassigned	Unassigned	Takahashivirus	90_0	Clustered	4	VC_90_0	4	0.4154	0.999936	0.4154	1	1	1	1
KT895374.1	Bacillus phage vB_BpuM-BpSp	Caudoviricetes	Unassigned	Unassigned	Takahashivirus	90_1	Clustered/Singleton	1	VC_90_1	1	0	1	0	1	1	1	1
MN091626.1	Staphylococcus phage PALS_2	Caudoviricetes	Unassigned	Unassigned	Unassigned	91_0	Clustered	5	VC_91_0	5	0.6068	0.999999	0.6068	1	1	1	1
MW218148.1	Staphylococcus phage vB_StaM_SA1	Caudoviricetes	Unassigned	Unassigned	Unassigned	91_0	Clustered	5	VC_91_0	5	0.6068	0.999999	0.6068	1	1	1	1
MW248466.1	Staphylococcus phage MarsHill	Caudoviricetes	Unassigned	Unassigned	Unassigned	91_0	Clustered	5	VC_91_0	5	0.6068	0.999999	0.6068	1	1	1	1
MW349128.1	Staphylococcus phage Machias	Caudoviricetes	Unassigned	Unassigned	Unassigned	91_0	Clustered	5	VC_91_0	5	0.6068	0.999999	0.6068	1	1	1	1
MW349129.1	Staphylococcus phage Madawaska	Caudoviricetes	Unassigned	Unassigned	Unassigned	91_0	Clustered	5	VC_91_0	5	0.6068	0.999999	0.6068	1	1	1	1
NC_016163.1	Yersinia phage phiR1-37	Caudoviricetes	Unassigned	Unassigned	Unassigned	92_0	Clustered	2	VC_92_0	2	0.3089	0.941661	0.2909	1	1	1	1
AP018399.1	Xanthomonas phage XacN1	Caudoviricetes	Unassigned	Unassigned	Unassigned		Overlap (VC_9/VC_10)
KY499642.1	Vibrio phage pVa-21	Caudoviricetes	Unassigned	Unassigned	Unassigned		Outlier
LC597490.1	Bacillus phage vB_BceM_WH1	Caudoviricetes	Unassigned	Unassigned	Unassigned		Outlier
LT598654.1	Phage NCTB	Caudoviricetes	Unassigned	Unassigned	Unassigned		Outlier
MH791401.1	Aeromonas phage AsFcp_2	Caudoviricetes	Unassigned	Straboviridae	Angelvirus		Overlap (VC_45/VC_65)
MN047793.1	Xanthomonas phage Xoo-sp13	Caudoviricetes	Unassigned	Unassigned	Unassigned		Overlap (VC_9/VC_10)
MN695334.1	Synechococcus phage B3	Caudoviricetes	Unassigned	Unassigned	Kyanoviridae		Overlap (VC_195/VC_197)
MN695335.1	Synechococcus phage B23	Caudoviricetes	Unassigned	Kyanoviridae	Unassigned		Overlap (VC_195/VC_197)
MN871440.1	Aeromonas phage AsFcp_1	Caudoviricetes	Unassigned	Straboviridae	Angelvirus		Overlap (VC_45/VC_65)
MT028491.1	Ochrobactrum phage vB_OspM_OC	Caudoviricetes	Unassigned	Unassigned	Unassigned		Outlier
MT161459.1	Aeromonas phage Ahp1_CNU-2021	Caudoviricetes	Unassigned	Straboviridae	Unassigned		Overlap (VC_45/VC_65)
MT939492.1	Xanthomonas phage Xoo-sp14	Caudoviricetes	Unassigned	Unassigned	Unassigned		Outlier
MW495066.1	Microcystis phage MaAM05	Caudoviricetes	Unassigned	Unassigned	Unassigned		Singleton
MW735835.1	Pseudomonas phage pPa_SNUABM_DT01	Caudoviricetes	Unassigned	Unassigned	Unassigned		Outlier
MW749006.1	Bacillus phage vB_BspM_AgentSmith	Caudoviricetes	Unassigned	Unassigned	Unassigned		Outlier
MW825358.1	Xanthomonas phage vB_XciM_LucasX	Caudoviricetes	Unassigned	Unassigned	Unassigned		Outlier
MW879341.1	Erwinia phage pEa_SNUABM_54	Caudoviricetes	Unassigned	Unassigned	Unassigned		Outlier
NC_005260.1	Aeromonas virus Aeh1	Caudoviricetes	Unassigned	Straboviridae	Cinqassovirus		Overlap (VC_45/VC_65)
NC_014636.1	Aeromonas phage phiAS5	Caudoviricetes	Unassigned	Straboviridae	Chrysonvirus		Overlap (VC_45/VC_65)
NC_017972.1	Pseudomonas phage Lu11	Caudoviricetes	Unassigned	Unassigned	Unassigned		Overlap (VC_296/VC_300)
NC_019406.1	Caulobacter virus CcrColossus	Caudoviricetes	Unassigned	Unassigned	Colossusvirus		Overlap (VC_189/VC_190)
NC_023688.1	Aeromonas phage PX29	Caudoviricetes	Unassigned	Straboviridae	Angelvirus		Overlap (VC_45/VC_65)
NC_028773.1	Cronobacter phage S13	Caudoviricetes	Unassigned	Straboviridae	Unassigned		Outlier
NC_041884.1	Acinetobacter virus ME3	Caudoviricetes	Unassigned	Unassigned	Metrivirus		Outlier
NC_048046.1	Caulobacter virus CcrPW	Caudoviricetes	Unassigned	Unassigned	Colossusvirus		Overlap (VC_189/VC_190)
NC_048170.1	Escherichia virus Goslar	Caudoviricetes	Unassigned	Unassigned	Goslarvirus		Outlier
NC_055733.1	Aeromonas phage Ah1	Caudoviricetes	Unassigned	Straboviridae	Cinqassovirus		Overlap (VC_45/VC_65)

## Sheet: B.Viral_Clusterwise_&_hostwise_
Distribution of viral clusters and viral sub-clusters in jumbo phages (S4A) along with their hosts (S4B)
Genome	VC Subcluster	Major viral clusters	Host	Genus of Host
NC_010821.1	VC_0_0	VC1	Pseudomonas chlororaphis	Pseudomonas
AP019418.1	VC_0_1	VC1	Pseudomonas aeruginosa PAO1	Pseudomonas
MN563784.1	VC_0_1	VC1	Pseudomonas aeruginosa	Pseudomonas
MN871480.1	VC_0_1	VC1	Pseudomonas aeruginosa PAO1	Pseudomonas
MN871489.1	VC_0_1	VC1	Pseudomonas aeruginosa PAO1	Pseudomonas
MT133560.1	VC_0_1	VC1	Pseudomonas aeruginosa PAO1	Pseudomonas
MW057919.1	VC_0_1	VC1	Pseudomonas aeruginosa	Pseudomonas
MZ444140.1	VC_0_1	VC1	Pseudomonas	Pseudomonas
NC_004629.1	VC_0_1	VC1	Pseudomonas aeruginosa PAO1	Pseudomonas
NC_042081.1	VC_0_1	VC1	Pseudomonas aeruginosa	Pseudomonas
MK599315.1	VC_0_2	VC1	Pseudomonas aeruginosa	Pseudomonas
MN103543.1	VC_0_2	VC1	Pseudomonas	Pseudomonas
NC_028999.1	VC_0_3	VC1	Pseudomonas aeruginosa	Pseudomonas
MK552327.1	VC_0_4	VC1	Pseudomonas syringae	Pseudomonas
NC_041994.1	VC_0_5	VC1	Pseudomonas fluorescens SBW25	Pseudomonas
MF042360.1	VC_0_6	VC1	Pseudomonas fluorescens SBW25	Pseudomonas
AP017925.1	VC_1_0	VC1	Ralstonia solanacearum	Ralstonia
NC_041911.1	VC_1_0	VC1	Ralstonia solanacearum	Ralstonia
NC_031245.1	VC_134_0	VC1	Bacillus subtilis	Bacillus
NC_007581.1	VC_135_0	VC1	Clostridium botulinum	Clostridium
NC_023719.1	VC_142_0	VC1	Priestia megaterium	Priestia
MT932329.1	VC_186_0	VC1	Campylobacter jejuni RM1221	Campylobacter
NC_019507.1	VC_186_0	VC1	Campylobacter sp.	Campylobacter
MK387337.1	VC_187_0	VC1	Vibrio alginolyticus NBRC 15630	Vibrio
MW451250.1	VC_187_0	VC1	Vibrio parahaemolyticus	Vibrio
MN445183.1	VC_2_0	VC1	Salmonella enterica subsp. enterica serovar Heidelberg	Salmonella
MW845760.1	VC_2_0	VC1	Erwinia amylovora	Erwinia
MW879340.1	VC_2_0	VC1	Erwinia amylovora	Erwinia
MG655267.1	VC_2_1	VC1	Erwinia amylovora	Erwinia
MG655269.1	VC_2_1	VC1	Erwinia amylovora	Erwinia
MG655270.1	VC_2_1	VC1	Erwinia amylovora	Erwinia
MK514281.1	VC_2_1	VC1	Erwinia amylovora	Erwinia
NC_023557.1	VC_2_1	VC1	Erwinia amylovora	Erwinia
NC_041972.1	VC_2_1	VC1	Erwinia amylovora	Erwinia
NC_041973.1	VC_2_1	VC1	Erwinia amylovora	Erwinia
NC_041974.1	VC_2_1	VC1	Erwinia amylovora	Erwinia
NC_041975.1	VC_2_1	VC1	Erwinia amylovora	Erwinia
NC_042098.1	VC_2_1	VC1	Erwinia amylovora	Erwinia
MT661596.1	VC_2_2	VC1	Proteus mirabilis	Proteus
MW845759.1	VC_239_0	VC1	Erwinia amylovora	Erwinia
NC_021531.1	VC_239_0	VC1	Cronobacter sakazakii	Cronobacter
NC_031007.1	VC_239_0	VC1	Erwinia amylovora	Erwinia
NC_031043.1	VC_239_0	VC1	Erwinia amylovora	Erwinia
NC_048173.1	VC_239_0	VC1	Erwinia amylovora	Erwinia
MW845758.1	VC_239_1	VC1	Erwinia amylovora	Erwinia
NC_031010.1	VC_239_1	VC1	Erwinia amylovora	Erwinia
NC_048016.1	VC_239_1	VC1	Erwinia amylovora	Erwinia
KX397373.1	VC_239_2	VC1	Erwinia amylovora	Erwinia
NC_019929.1	VC_239_2	VC1	Erwinia amylovora	Erwinia
NC_031107.2	VC_239_2	VC1	Erwinia amylovora	Erwinia
MH221129.1	VC_239_3	VC1	Salmonella enterica subsp. enterica serovar Paratyphi A	Salmonella
MN445185.1	VC_239_3	VC1	Escherichia coli	Escherichia
MT679221.1	VC_239_3	VC1	Proteus mirabilis	Proteus
MT799840.1	VC_239_3	VC1	Salmonella sp.	Salmonella
MW812339.1	VC_239_3	VC1	Erwinia amylovora	Erwinia
NC_027402.1	VC_239_3	VC1	Salmonella	Salmonella
MH221128.1	VC_239_4	VC1	Salmonella enterica subsp. enterica serovar Typhi	Salmonella
KX397371.1	VC_239_5	VC1	Erwinia amylovora	Erwinia
MT710307.1	VC_239_5	VC1	Salmonella enterica	Salmonella
MW384823.1	VC_239_5	VC1	Erwinia amylovora	Erwinia
MW812340.1	VC_239_5	VC1	Erwinia amylovora	Erwinia
MW812342.1	VC_239_5	VC1	Erwinia amylovora	Erwinia
MW812343.1	VC_239_5	VC1	Erwinia amylovora	Erwinia
NC_031127.1	VC_239_5	VC1	Erwinia amylovora	Erwinia
NC_042056.1	VC_239_5	VC1	Erwinia amylovora	Erwinia
MW812338.1	VC_239_6	VC1	Erwinia amylovora	Erwinia
MW812341.1	VC_239_6	VC1	Erwinia amylovora	Erwinia
NC_031120.1	VC_239_6	VC1	Erwinia amylovora	Erwinia
NC_031126.1	VC_239_6	VC1	Erwinia amylovora	Erwinia
NC_021529.2	VC_25_0	VC1	Vibrio natriegens	Vibrio
MN794232.1	VC_25_1	VC1	Vibrio	Vibrio
MT135026.1	VC_25_1	VC1	Vibrio parahaemolyticus	Vibrio
NC_005083.2	VC_25_1	VC1	Vibrio parahaemolyticus	Vibrio
KT919972.1	VC_25_2	VC1	Vibrio alginolyticus	Vibrio
KT919973.1	VC_25_2	VC1	Vibrio alginolyticus	Vibrio
MK568540.1	VC_25_2	VC1	Vibrio alginolyticus	Vibrio
MT612988.1	VC_25_2	VC1	Vibrio alginolyticus NBRC 15630 = ATCC 17749	Vibrio
MT612989.1	VC_25_2	VC1	Vibrio alginolyticus NBRC 15630 = ATCC 17749	Vibrio
NC_023568.1	VC_25_2	VC1	Vibrio harveyi	Vibrio
NC_028829.1	VC_25_2	VC1	Vibrio alginolyticus NBRC 15630 = ATCC 17749	Vibrio
MT135025.1	VC_25_3	VC1	Vibrio parahaemolyticus	Vibrio
MN988515.1	VC_296_0	VC1	Rhizobium etli	Rhizobium
MN988535.1	VC_296_0	VC1	Rhizobium phaseoli	Rhizobium
MN988540.1	VC_296_0	VC1	Rhizobium phaseoli	Rhizobium
MW980063.1	VC_296_0	VC1	Rhizobium phaseoli	Rhizobium
MW980064.1	VC_296_0	VC1	Rhizobium phaseoli	Rhizobium
MN871446.1	VC_3_0	VC1	Klebsiella pneumoniae	Klebsiella
MN871447.1	VC_3_0	VC1	Klebsiella pneumoniae	Klebsiella
MN871448.1	VC_3_0	VC1	Klebsiella pneumoniae	Klebsiella
MN871449.1	VC_3_0	VC1	Klebsiella pneumoniae	Klebsiella
MN871451.1	VC_3_0	VC1	Klebsiella pneumoniae	Klebsiella
MN871452.1	VC_3_0	VC1	Klebsiella pneumoniae	Klebsiella
MN871453.1	VC_3_0	VC1	Klebsiella pneumoniae	Klebsiella
MW394391.1	VC_3_0	VC1	Klebsiella pneumoniae	Klebsiella
MW021758.1	VC_3_1	VC1	Serratia marcescens	Serratia
NC_048668.1	VC_3_1	VC1	Serratia marcescens	Serratia
NC_048792.1	VC_3_1	VC1	Serratia marcescens	Serratia
NC_023610.1	VC_3_2	VC1	Erwinia amylovora	Erwinia
MN334766.1	VC_3_3	VC1	Serratia sp. ATCC 39006	Serratia
NC_016571.1	VC_308_0	VC1	Pseudomonas fluorescens	Pseudomonas
MN642089.1	VC_308_1	VC1	Klebsiella aerogenes	Klebsiella
NC_048182.1	VC_308_1	VC1	Edwardsiella tarda	Edwardsiella
MK838116.1	VC_308_2	VC1	Aeromonas hydrophila	Aeromonas
MN102098.2	VC_308_2	VC1	Aeromonas hydrophila	Aeromonas
MN131137.2	VC_308_2	VC1	Aeromonas hydrophila	Aeromonas
MN032614.2	VC_308_3	VC1	Aeromonas hydrophila	Aeromonas
MN453779.2	VC_308_3	VC1	Aeromonas hydrophila	Aeromonas
MK774614.2	VC_308_4	VC1	Aeromonas hydrophila	Aeromonas
MK358448.1	VC_308_5	VC1	Vibrio alginolyticus	Vibrio
NC_041916.1	VC_308_5	VC1	Vibrio parahaemolyticus	Vibrio
NC_042100.1	VC_308_5	VC1	Vibrio alginolyticus	Vibrio
NC_048747.1	VC_308_5	VC1	Vibrio alginolyticus	Vibrio
NC_048779.1	VC_308_5	VC1	Vibrio alginolyticus	Vibrio
NC_048821.1	VC_308_5	VC1	Photobacterium damselae	Photobacterium
MF459647.1	VC_308_6	VC1	Erwinia amylovora	Erwinia
NC_042018.1	VC_308_6	VC1	Erwinia amylovora	Erwinia
NC_007623.1	VC_308_7	VC1	Pseudomonas aeruginosa	Pseudomonas
MT701590.1	VC_308_8	VC1	Klebsiella pneumoniae	Klebsiella
LC592711.1	VC_4_0	VC1	Burkholderia glumae	Burkholderia
NC_028899.1	VC_4_0	VC1	Ralstonia solanacearum	Ralstonia
NC_028950.1	VC_4_0	VC1	Ralstonia	Ralstonia
NC_055718.1	VC_41_5	VC1	Escherichia coli O157:H7	Escherichia
NC_007023.1	VC_43_1	VC1	Enterobacteriaceae	Enterobacteriaceae
NC_031057.1	VC_43_1	VC1	Citrobacter	Citrobacter
NC_048646.1	VC_43_1	VC1	Cronobacter sakazakii	Cronobacter
MK308674.1	VC_5_0	VC1	Vibrio mediterranei	Vibrio
MK308675.1	VC_5_0	VC1	Vibrio mediterranei	Vibrio
MK308676.1	VC_5_0	VC1	Vibrio mediterranei	Vibrio
MK308677.1	VC_5_0	VC1	Vibrio mediterranei	Vibrio
MH595538.1	VC_5_1	VC1	Vibrio coralliilyticus	Vibrio
MT811961.1	VC_5_1	VC1	Vibrio harveyi	Vibrio
MN871444.1	VC_6_0	VC1	Klebsiella pneumoniae	Klebsiella
MN871445.1	VC_6_0	VC1	Klebsiella pneumoniae	Klebsiella
MH791414.1	VC_64_0	VC1	Aeromonas salmonicida	Aeromonas
MW272540.1	VC_64_0	VC1	Aeromonas hydrophila	Aeromonas
KY290955.1	VC_64_1	VC1	Aeromonas salmonicida	Aeromonas
NC_015251.1	VC_64_1	VC1	Aeromonas salmonicida	Aeromonas
MF498773.1	VC_64_2	VC1	Aeromonas salmonicida subsp. salmonicida	Aeromonas
MH791398.1	VC_64_2	VC1	Aeromonas salmonicida	Aeromonas
MN871441.1	VC_64_2	VC1	Aeromonas salmonicida	Aeromonas
MN871442.1	VC_64_2	VC1	Aeromonas salmonicida	Aeromonas
NC_019538.1	VC_64_2	VC1	Aeromonas hydrophila	Aeromonas
NC_048673.1	VC_64_2	VC1	Aeromonas salmonicida subsp. salmonicida	Aeromonas
MT713136.1	VC_64_3	VC1	Aeromonas hydrophila	Aeromonas
KU160494.1	VC_64_4	VC1	Vibrio metschnikovii	Vibrio
KY499642.1	NO VC Assigned	VC1	Vibrio alginolyticus	Vibrio
MH791401.1	NO VC Assigned	VC1	Aeromonas salmonicida	Aeromonas
MN871440.1	NO VC Assigned	VC1	Aeromonas salmonicida	Aeromonas
MT161459.1	NO VC Assigned	VC1	Aeromonas hydrophila	Aeromonas
MT939492.1	NO VC Assigned	VC1	Xanthomonas oryzae pv. oryzae	Xanthomonas
MW495066.1	NO VC Assigned	VC1	Microcystis	Microcystis
MW735835.1	NO VC Assigned	VC1	Pseudomonas aeruginosa	Pseudomonas
MW749006.1	NO VC Assigned	VC1	Bacillus sp. (in: Bacteria)	Bacillus
MW825358.1	NO VC Assigned	VC1	Xanthomonas citri	Xanthomonas
MW879341.1	NO VC Assigned	VC1	Erwinia amylovora	Erwinia
NC_005260.1	NO VC Assigned	VC1	Aeromonas hydrophila	Aeromonas
NC_014636.1	NO VC Assigned	VC1	Aeromonas salmonicida	Aeromonas
NC_023688.1	NO VC Assigned	VC1	Aeromonas salmonicida	Aeromonas
NC_028773.1	NO VC Assigned	VC1	Cronobacter sakazakii	Cronobacter
NC_048170.1	NO VC Assigned	VC1	Escherichia coli	Escherichia
NC_055733.1	NO VC Assigned	VC1	Aeromonas hydrophila	Aeromonas
NC_028663.1	VC_190_0	VC2	Prochlorococcus marinus str. NATL2A	Prochlorococcus
NC_020855.1	VC_190_11	VC2	Prochlorococcus NATL2A	Prochlorococcus
MW117965.1	VC_190_12	VC2	Synechococcus sp. MW02	Synechococcus
NC_031944.1	VC_190_13	VC2	Synechococcus sp.	Synechococcus
LC629609.1	VC_190_14	VC2	seawater metagenome	NA
NC_015290.1	VC_190_15	VC2	Prochlorococcus	Prochlorococcus
NC_020875.1	VC_190_19	VC2	Synechococcus sp. WH 8018	Synechococcus
KX349306.1	VC_190_2	VC2	Synechococcus	Synechococcus
NC_028945.1	VC_191_0	VC2	Sinorhizobium meliloti	Sinorhizobium
KR052481.1	VC_191_1	VC2	Sinorhizobium meliloti	Sinorhizobium
NC_027204.1	VC_191_1	VC2	Sinorhizobium meliloti	Sinorhizobium
NC_041929.1	VC_191_1	VC2	Sinorhizobium meliloti	Sinorhizobium
NC_031906.1	VC_192_0	VC2	Synechococcus sp.	Synechococcus
MW147367.1	VC_192_1	VC2	Synechococcus sp. WH 8102	Synechococcus
NC_031235.1	VC_192_1	VC2	Synechococcus sp.	Synechococcus
NC_015288.1	VC_192_10	VC2	Synechococcus sp. WH 8101	Synechococcus
NC_047734.1	VC_192_10	VC2	Synechococcus	Synechococcus
LC629458.1	VC_192_2	VC2	seawater metagenome	NA
NC_020837.1	VC_192_3	VC2	Synechococcus sp. WH 7803	Synechococcus
NC_031935.1	VC_192_4	VC2	Synechococcus sp.	Synechococcus
NC_013085.1	VC_192_5	VC2	Synechococcus	Synechococcus
MW117966.1	VC_192_6	VC2	Synechococcus sp. MW02	Synechococcus
NC_023587.1	VC_192_7	VC2	Synechococcus sp. WH 7803	Synechococcus
KJ019082.1	VC_192_8	VC2	Synechococcus	Synechococcus
NC_026926.1	VC_192_8	VC2	Synechococcus	Synechococcus
NC_026928.1	VC_192_8	VC2	Synechococcus	Synechococcus
NC_031900.1	VC_192_8	VC2	Synechococcus sp.	Synechococcus
NC_006820.1	VC_192_9	VC2	Synechococcus	Synechococcus
NC_006883.2	VC_194_0	VC2	Prochlorococcus	Prochlorococcus
MT408532.1	VC_194_1	VC2	Synechococcus sp. MIT S9220	Synechococcus
NC_028955.1	VC_194_10	VC2	Prochlorococcus	Prochlorococcus
MK799832.1	VC_194_11	VC2	Synechococcus sp. MW02	Synechococcus
MN018232.1	VC_194_11	VC2	Synechococcus sp. MW02	Synechococcus
NC_015279.1	VC_194_12	VC2	Synechococcus sp. WH 8017	Synechococcus
NC_047838.1	VC_194_13	VC2	Synechococcus	Synechococcus
NC_048049.1	VC_194_2	VC2	Synechococcus sp. WH 7803	Synechococcus
MK867354.1	VC_194_4	VC2	Synechococcus sp. WH 7803	Synechococcus
MW015081.1	VC_194_5	VC2	Synechococcus	Synechococcus
NC_015287.1	VC_194_6	VC2	Synechococcus sp. WH 8109	Synechococcus
NC_031927.1	VC_194_7	VC2	Synechococcus sp.	Synechococcus
KJ019052.1	VC_194_8	VC2	Synechococcus	Synechococcus
KJ019091.1	VC_194_8	VC2	Synechococcus	Synechococcus
NC_047714.1	VC_194_8	VC2	Synechococcus	Synechococcus
NC_020851.1	VC_194_9	VC2	Synechococcus sp. WH 7803	Synechococcus
NC_015280.1	VC_195_0	VC2	Prochlorococcus marinus subsp. pastoris str. CCMP1986	Prochlorococcus
NC_015284.1	VC_195_0	VC2	Prochlorococcus marinus subsp. pastoris str. CCMP1986	Prochlorococcus
NC_020845.1	VC_195_0	VC2	Prochlorococcus	Prochlorococcus
LC629476.1	VC_195_1	VC2	seawater metagenome	NA
MK268344.1	VC_7_0	VC2	Salmonella	Salmonella
MK773491.1	VC_7_0	VC2	Salmonella enterica subsp. enterica serovar Typhi	Salmonella
MT001829.1	VC_7_0	VC2	Salmonella enterica subsp. enterica serovar Typhi	Salmonella
NC_019401.1	VC_7_1	VC2	Cronobacter sakazakii	Cronobacter
NC_041878.1	VC_7_2	VC2	Pectobacterium carotovorum	Pectobacterium
LT960552.1	VC_7_3	VC2	Yersinia	Yersinia
NC_042116.1	VC_7_3	VC2	Yersinia	Yersinia
MT939486.1	VC_7_4	VC2	Erwinia amylovora	Erwinia
MT939487.1	VC_7_4	VC2	Erwinia amylovora	Erwinia
MT939488.1	VC_7_4	VC2	Erwinia amylovora	Erwinia
MW879342.1	VC_7_4	VC2	Erwinia amylovora	Erwinia
MW879343.1	VC_7_4	VC2	Erwinia amylovora	Erwinia
MW879344.1	VC_7_4	VC2	Erwinia amylovora	Erwinia
NC_041917.1	VC_7_4	VC2	Serratia marcescens	Serratia
MT708547.1	VC_7_5	VC2	Klebsiella pneumoniae	Klebsiella
NC_019526.1	VC_7_5	VC2	Klebsiella sp.	Klebsiella
NC_027399.1	VC_7_5	VC2	Klebsiella pneumoniae	Klebsiella
OU509535.1	VC_7_5	VC2	Klebsiella pneumoniae	Klebsiella
LC494302.1	VC_7_6	VC2	Escherichia	Escherichia
LT603033.1	VC_7_6	VC2	Escherichia coli	Escherichia
MH383160.1	VC_7_6	VC2	Escherichia coli O157:H7	Escherichia
MH791411.1	VC_7_6	VC2	Escherichia coli	Escherichia
MK327931.1	VC_7_6	VC2	Escherichia coli	Escherichia
MK817115.1	VC_7_6	VC2	Escherichia coli	Escherichia
MW822008.1	VC_7_6	VC2	Escherichia coli	Escherichia
NC_025447.1	VC_7_6	VC2	Escherichia coli	Escherichia
NC_027364.1	VC_7_6	VC2	Escherichia coli O157	Escherichia
MT446416.1	VC_7_7	VC2	Escherichia coli	Escherichia
MH494197.1	VC_7_8	VC2	Escherichia coli	Escherichia
MF360958.1	VC_9_0	VC2	Salicola sp. PV4	Salicola
MK797984.1	VC_9_1	VC2	Pseudomonas	Pseudomonas
MH622943.1	VC_9_2	VC2	Klebsiella quasipneumoniae	Klebsiella
NC_042013.1	VC_9_3	VC2	Agrobacterium tumefaciens	Agrobacterium
MG752970.1	VC_9_4	VC2	Ralstonia solanacearum	Ralstonia
AP018399.1	NO VC Assigned	VC2	Xanthomonas citri	Xanthomonas
MN047793.1	NO VC Assigned	VC2	Xanthomonas oryzae pv. oryzae	Xanthomonas
MN695334.1	NO VC Assigned	VC2	Synechococcus	Synechococcus
MN695335.1	NO VC Assigned	VC2	Synechococcus	Synechococcus
MT028491.1	NO VC Assigned	VC2	Ochrobactrum sp. POC9	Ochrobactrum
MH460460.1	VC_294_0	VC3	Dickeya solani MK10	Dickeya
MH460462.1	VC_294_0	VC3	Dickeya solani MK10	Dickeya
NC_048053.1	VC_294_0	VC3	Dickeya solani MK10	Dickeya
NC_048077.1	VC_294_0	VC3	Dickeya solani	Dickeya
MW366843.1	VC_294_1	VC3	Erwinia amylovora	Erwinia
NC_047815.1	VC_294_1	VC3	Erwinia amylovora	Erwinia
MZ475891.1	VC_294_2	VC3	Erwinia amylovora	Erwinia
MZ475892.1	VC_294_2	VC3	Erwinia amylovora	Erwinia
MZ475893.1	VC_294_2	VC3	Erwinia amylovora	Erwinia
MZ475894.1	VC_294_2	VC3	Erwinia amylovora	Erwinia
MZ475895.1	VC_294_2	VC3	Erwinia amylovora	Erwinia
MZ475896.1	VC_294_2	VC3	Erwinia amylovora	Erwinia
MZ475897.1	VC_294_2	VC3	Erwinia amylovora	Erwinia
MZ475898.1	VC_294_2	VC3	Erwinia amylovora	Erwinia
NC_047880.1	VC_294_3	VC3	Erwinia amylovora	Erwinia
NC_047995.1	VC_294_3	VC3	Erwinia amylovora	Erwinia
NC_048054.1	VC_294_3	VC3	Dickeya solani MK10	Dickeya
NC_022096.1	VC_295_0	VC3	Pseudomonas aeruginosa PAO1	Pseudomonas
MT366760.1	VC_297_0	VC3	Vibrio coralliilyticus	Vibrio
MT366761.1	VC_297_0	VC3	Vibrio coralliilyticus	Vibrio
NC_049850.1	VC_298_0	VC3	Burkholderia cenocepacia	Burkholderia
NC_049851.1	VC_298_0	VC3	Burkholderia cenocepacia	Burkholderia
NC_010811.2	VC_298_1	VC3	Ralstonia	Ralstonia
MW460245.1	VC_298_2	VC3	Burkholderia	Burkholderia
NC_049849.1	VC_298_3	VC3	Achromobacter animicus	Achromobacter
LT598654.1	NO VC Assigned	VC3	Trichodesmium bloom metagenome	NA
NC_017972.1	NO VC Assigned	VC3	Pseudomonas putida	Pseudomonas
NC_019408.1	VC_188_0	VC4	Caulobacter vibrioides	Caulobacter
NC_048045.1	VC_188_0	VC4	Caulobacter vibrioides CB15	Caulobacter
KY555142.1	VC_188_1	VC4	Caulobacter vibrioides NA1000	Caulobacter
KY555143.1	VC_188_1	VC4	Caulobacter vibrioides NA1000	Caulobacter
KY555144.1	VC_188_1	VC4	Caulobacter vibrioides NA1000	Caulobacter
KY555145.1	VC_188_1	VC4	Caulobacter vibrioides NA1000	Caulobacter
KY555146.1	VC_188_1	VC4	Caulobacter vibrioides NA1000	Caulobacter
KY555147.1	VC_188_1	VC4	Caulobacter vibrioides NA1000	Caulobacter
NC_019405.1	VC_188_1	VC4	Caulobacter vibrioides	Caulobacter
NC_019407.1	VC_188_1	VC4	Caulobacter vibrioides	Caulobacter
NC_019410.1	VC_188_1	VC4	Caulobacter vibrioides	Caulobacter
NC_019411.1	VC_188_1	VC4	Caulobacter vibrioides	Caulobacter
NC_048047.1	VC_189_0	VC4	Caulobacter vibrioides CB15	Caulobacter
NC_048048.2	VC_189_0	VC4	Caulobacter vibrioides CB15	Caulobacter
NC_019406.1	NO VC Assigned	VC4	Caulobacter vibrioides	Caulobacter
NC_048046.1	NO VC Assigned	VC4	Caulobacter vibrioides CB15	Caulobacter
MK250020.1	VC_309_0	VC5	Prevotella sp.	Prevotella
MK250021.1	VC_309_0	VC5	Prevotella sp.	Prevotella
MK250022.1	VC_309_0	VC5	Prevotella sp.	Prevotella
MK250023.1	VC_309_0	VC5	Prevotella sp.	Prevotella
MK250024.1	VC_309_0	VC5	Prevotella sp.	Prevotella
MK250025.1	VC_309_0	VC5	Prevotella sp.	Prevotella
MK250026.1	VC_309_0	VC5	Prevotella sp.	Prevotella
MK250027.1	VC_309_0	VC5	Prevotella sp.	Prevotella
MK250028.1	VC_309_0	VC5	Prevotella sp.	Prevotella
MK250016.1	VC_309_1	VC5	Prevotella sp.	Prevotella
MK250019.1	VC_309_1	VC5	Prevotella sp.	Prevotella
MK250029.1	VC_309_2	VC5	Prevotella sp.	Prevotella
MW749003.1	VC_90_0	VC6	Bacillus sp. (in: Bacteria)	Bacillus
NC_031039.1	VC_90_0	VC6	Bacillus subtilis subsp. subtilis str. 168	Bacillus
NC_043027.1	VC_90_0	VC6	Bacillus subtilis	Bacillus
KT895374.1	VC_90_1	VC6	Bacillus pumilus	Bacillus
MN091626.1	VC_91_0	VC6	Staphylococcus aureus	Staphylococcus
MW218148.1	VC_91_0	VC6	Mammaliicoccus lentus	Mammaliicoccus
MW248466.1	VC_91_0	VC6	Staphylococcus aureus	Staphylococcus
MW349128.1	VC_91_0	VC6	Staphylococcus aureus	Staphylococcus
MW349129.1	VC_91_0	VC6	Staphylococcus aureus	Staphylococcus
NC_016163.1	VC_92_0	VC6	Yersinia enterocolitica	Yersinia
MH576962.1	VC_223_0	VC7	Streptomyces lividans	Streptomyces
MK620894.1	VC_223_0	VC7	Streptomyces griseofuscus	Streptomyces
MW291021.1	VC_223_0	VC7	Streptomyces lividans	Streptomyces
MH744418.1	VC_223_1	VC7	Streptomyces lividans	Streptomyces
MT310898.1	VC_223_1	VC7	Streptomyces scabiei	Streptomyces
MN988522.1	VC_311_0	VC8	Rhizobium	Rhizobium
MN988523.1	VC_311_0	VC8	Rhizobium phaseoli	Rhizobium
MN988524.1	VC_311_0	VC8	Rhizobium phaseoli	Rhizobium
MN988525.1	VC_311_0	VC8	Rhizobium phaseoli	Rhizobium
NC_019521.1	VC_10_0	VC9	Sphingomonas paucimobilis	Sphingomonas
AP019525.1	VC_11_0	VC9	Tenacibaculum maritimum	Tenacibaculum
NC_049340.1	VC_11_0	VC9	Tenacibaculum maritimum	Tenacibaculum
NC_049383.1	VC_11_1	VC9	Tenacibaculum sp.	Tenacibaculum
NC_009760.1	VC_89_0	VC10	Bacillus thuringiensis	Bacillus
LC597490.1	NO VC Assigned	VC10	Bacillus cereus	Bacillus
NC_041884.1	NO VC Assigned	VC10	Acinetobacter baumannii	Acinetobacter
MN908685.1	VC_310_0	VC11	Microbacterium foliorum	Microbacterium
MZ150783.1	VC_310_0	VC11	Microbacterium foliorum	Microbacterium
