# Supplementary material for: Exploring pangenomic diversity and CRISPR-Cas evasion potential in jumbo phages: a comparative genomics study
Source: Microbiol Spectr. 2024 Sep 12;12(10):e04200-23. doi: 10.1128/spectrum.04200-23 (PMC11448039; doi:10.1128/spectrum.04200-23)
Supplement: Table S5 — Distribution of jumbo phages and their genome size based on the assigned viral clusters. [file spectrum.04200-23-s0007.xlsx]

## Sheet: Major Viral cluster-wise distri
Distribution of jumbo phages and their genome size based on the assigned viral clusters
Accession id	Phage names	Genome size
VC1.1
MH221128.1	Salmonella phage STsAS	197215
NC_031007.1	Erwinia phage vB_EamM_EarlPhillipIV	223935
NC_048173.1	Erwinia virus Derbicus	223950
MW845759.1	Erwinia phage pEa_SNUABM_38	224179
NC_031043.1	Erwinia phage vB_EamM_Phobos	229501
KY499642.1	Vibrio phage pVa-21	231998
MW812342.1	Erwinia phage pEa_SNUABM_10	238920
MT710307.1	Salmonella phage pSal-SNUABM-04	239626
MW812343.1	Erwinia phage pEa_SNUABM_6	240164
MN445185.1	Escherichia phage vB_EcoM_EC001	240200
NC_027402.1	Salmonella virus SPN3US	240413
NC_031127.1	Erwinia phage vB_EamM_Huxley	240761
MT799840.1	Salmonella phage JN03	241047
KX397371.1	Erwinia phage vB_EamM_Parshik	241050
NC_031120.1	Erwinia phage vB_EamM_Caitlin	241147
NC_042056.1	Erwinia virus Machina	241654
MW812340.1	Erwinia phage pEa_SNUABM_42	241904
MW384823.1	Erwinia phage pEa_SNUABM_43	241904
MT679221.1	Proteus phage 7	242444
NC_019929.1	Erwinia virus EaH2	243050
KX397373.1	Erwinia phage vB_EamM_Stratton	243953
NC_031126.1	Erwinia phage vB_EamM_ChrisDB	244840
NC_048016.1	Erwinia virus Wellington	244950
NC_031107.2	Erwinia virus Asesino	246290
NC_031010.1	Erwinia phage vB_EamM_Kwan	246390
MW812341.1	Erwinia phage pEa_SNUABM_9	247273
MW812339.1	Erwinia phage pEa_SNUABM_29	248836
MW812338.1	Erwinia phage pEa_SNUABM_4	249193
MH221129.1	Salmonella phage SPAsTU	250739
MW845758.1	Erwinia phage pEa_SNUABM_11	251480
VC1.2
MW749006.1	Bacillus phage vB_BspM_AgentSmith	200233
MN334766.1	Serratia phage PCH45	212807
NC_023610.1	Erwinia virus EaH1	218339
NC_028899.1	Ralstonia virus RSF1	222888
MT661596.1	Proteus phage 10	223209
NC_028950.1	Ralstonia virus RSL2	223932
LC592711.1	Burkholderia phage FLC6	227105
MT939492.1	Xanthomonas phage Xoo-sp14	232104
NC_041911.1	Ralstonia virus RP12	234900
NC_048170.1	Escherichia virus Goslar	237307
MW735835.1	Pseudomonas phage pPa_SNUABM_DT01	265520
MW057919.1	Pseudomonas phage vB_PaeM_kmuB	266592
MN871444.1	Serratia phage KpGz_1	269351
MN871445.1	Serratia phage KpHz_2	270429
NC_023557.1	Erwinia virus Ea35-70	271084
NC_041974.1	Erwinia virus Simmy50	271088
NC_041973.1	Erwinia virus RAY	271182
MG655267.1	Erwinia phage vB_EamM_Bosolaphorus	272228
NC_042098.1	Erwinia virus Desertfox	272458
MW879341.1	Erwinia phage pEa_SNUABM_54	272635
NC_041975.1	Erwinia virus SpecialG	273224
NC_041972.1	Erwinia virus Deimos	273501
MK514281.1	Erwinia phage Rebecca	273731
MG655270.1	Erwinia phage vB_EamM_Mortimer	273914
NC_048792.1	Serratia virus Moabite	273933
MG655269.1	Erwinia phage vB_EamM_MadMel	275000
MW021758.1	Serratia phage vB_SmaM_Yaphecito	275554
NC_048668.1	Serratia virus 2050HW	276025
AP017925.1	Ralstonia phage RP31	276958
MK308677.1	Vibrio phage vB_VmeM-Yong MS32	278116
NC_041994.1	Pseudomonas virus Noxifer	278136
MN871489.1	Pseudomonas phage PaZh_1	278407
MT133560.1	Pseudomonas phage fnug	278899
AP019418.1	Pseudomonas phage PA02	279095
MN871480.1	Pseudomonas phage PaSz-1_45_270k	279520
NC_042081.1	Pseudomonas virus SL2	279696
MN563784.1	Pseudomonas phage vB_PA32_GUMS	280208
NC_004629.1	Pseudomonas virus phiKZ	280334
MZ444140.1	Pseudomonas virus PA7	282378
MT811961.1	Vibrio phage vB_pir03	286284
MN445183.1	Salmonella phage vB_SalM_SA002	288012
MH595538.1	Vibrio phage BONAISHI	288967
MK308674.1	Vibrio phage vB_VmeM-Yong XC31	290532
MK308675.1	Vibrio phage vB_VmeM-Yong XC32	290533
MK308676.1	Vibrio phage vB_VmeM-Yong MS31	290537
MW845760.1	Erwinia phage pEa_SNUABM_37	294404
MW879340.1	Erwinia phage pEa_SNUABM_48	294405
MN871446.1	Serratia phage KpLz-2_45	296707
MN871452.1	Serratia phage KpZh_1	298898
MN871448.1	Serratia phage KpSz_1	299003
MN871453.1	Serratia phage KpZh_LPS_45	299008
MN103543.1	Pseudomonas phage vB_PaeM_PS119XW	301543
MN871451.1	Serratia phage KpYy_2_45	302439
MN871449.1	Serratia phage KpXa_1	304264
MK599315.1	Pseudomonas phage PA1C	304671
MN871447.1	Serratia phage KpLz_1_41	305006
MK552327.1	Pseudomonas phage Psa21	305260
MW825358.1	Xanthomonas phage vB_XciM_LucasX	305651
MW394391.1	Klebsiella phage vB_KpM_FBKp24	307210
MF042360.1	Pseudomonas phage Phabio	309157
NC_028999.1	Pseudomonas phage PhiPA3	309208
NC_010821.1	Pseudomonas phage 201phi2-1	316674
VC1.3
NC_007623.1	Pseudomonas virus EL	211215
NC_042018.1	Erwinia virus Risingsun	235108
MF459647.1	Erwinia phage vB_EamM_Joad	235374
MN032614.2	Aeromonas phage PS1	237367
NC_048821.1	Photobacterium virus PDCC1	237509
NC_042100.1	Vibrio virus Aphrodite1	237722
MK358448.1	Vibrio phage 5 TSL-2019	238053
NC_048779.1	Vibrio virus USC1	238099
MK774614.2	Aeromonas phage CF8	238150
NC_041916.1	Vibrio virus pTD1	239276
MN453779.2	Aeromonas phage PS2	240447
NC_048747.1	Vibrio phage 2TSL2019	242446
MN642089.1	Klebsiella phage N1M2	253367
MT701590.1	Klebsiella phage Miami	253383
MT713136.1	Aeromonas phage AP1	254490
MN131137.2	Aeromonas phage D6	259831
MK838116.1	Aeromonas phage LAh10	260310
MN102098.2	Aeromonas phage D3	262372
NC_048182.1	Edwardsiella virus pEtSU	276734
NC_016571.1	Pseudomonas phage OBP	284757
VC1.4
NC_031057.1	Citrobacter phage vB_CfrM_CfP1	180219
NC_007023.1	Escherichia virus RB43	180500
NC_048646.1	Cronobacter virus leE	181570
NC_028773.1	Cronobacter phage S13	182145
NC_055718.1	Escherichia phage phiC120	186570
KU160494.1	Vibrio phage vB_VmeM-32	199912
MT161459.1	Aeromonas phage Ahp1_CNU-2021	218317
MH791401.1	Aeromonas phage AsFcp_2	219171
NC_055733.1	Aeromonas phage Ah1	221116
MN871440.1	Aeromonas phage AsFcp_1	221312
NC_023688.1	Aeromonas phage PX29	222006
MN871442.1	Aeromonas phage Aszh-1	223245
NC_014636.1	Aeromonas phage phiAS5	225268
MN871441.1	Aeromonas phage AsSzw2	228419
MH791398.1	Aeromonas phage Asswx_1	229103
MH791414.1	Aeromonas phage Aswh_1	229730
NC_048673.1	Aeromonas virus ASzj	229929
MF498773.1	Aeromonas phage AS-szw	229957
MW272540.1	Aeromonas phage ZPAH1	230916
NC_019538.1	Aeromonas virus CC2	231743
NC_005260.1	Aeromonas virus Aeh1	233234
NC_015251.1	Aeromonas virus 65	235229
KY290955.1	Aeromonas phage 65.2	236567
MT135026.1	Vibrio phage V09	243881
NC_005083.2	Vibrio virus KVP40	244834
MN794232.1	Vibrio phage VH1_2019	246059
MT612989.1	Vibrio phage vB_ValM_R11Z	246831
NC_023568.1	Vibrio phage VH7D	246964
MT612988.1	Vibrio phage vB_ValM_R10Z	247167
NC_021529.2	Vibrio virus nt1	247511
MK568540.1	Vibrio phage phiVa3	247619
NC_028829.1	Vibrio virus ValKK3	248088
KT919972.1	Vibrio phage phi-Grn1	248605
KT919973.1	Vibrio phage phi-ST2	250485
MT713136.1	Aeromonas phage AP1	254490
MT135025.1	Vibrio phage V07	349331
VC1.5
NC_019507.1	Campylobacter virus CP21	182833
MT932329.1	Campylobacter phage F379	183102
MW451250.1	Vibrio phage TY18	191500
MK387337.1	Vibrio phage phiVa1	194955
VC2.1
NC_041929.1	Sinorhizobium virus M7	188427
LC629609.1	Libanvirus sp.	188601
NC_028663.1	Prochlorococcus virus PTIM40	188632
NC_023587.1	Synechococcus phage ACG-2014h	189311
NC_026928.1	Synechococcus phage ACG-2014e	189418
MT408532.1	Synechococcus phage SynMITS9220M01	190237
KJ019082.1	Synechococcus phage ACG-2014i	190768
NC_015279.1	Synechococcus phage S-SM2	190789
NC_015288.1	Prochlorococcus virus Syn1	191195
NC_031900.1	Synechococcus phage S-CAM4	191983
NC_026926.1	Synechococcus phage ACG-2014j	192108
MW117966.1	Synechococcus phage S-H9-1	192454
NC_020855.1	Cyanophage P-RSM6	192497
NC_031235.1	Cyanophage S-RIM32	194437
NC_013085.1	Synechococcus phage S-RSM4	194454
NC_027204.1	Sinorhizobium virus M12	194701
NC_006820.1	Synechococcus virus SPM2	196280
NC_047714.1	Synechococcus virus AC2014fSyn7803C8	196842
KJ019091.1	Synechococcus virus ACG2014fSyn7803US26	196842
NC_028955.1	Prochlorococcus phage P-TIM68	197361
NC_047734.1	Synechococcus virus SRIM44	197450
NC_020837.1	Synechococcus virus SCAM1	198013
NC_031906.1	Synechococcus virus SCAM3	198190
NC_047838.1	Synechococcus virus Bellamy	204930
NC_028945.1	Sinorhizobium virus N3	206713
NC_020851.1	Synechococcus virus SSKS1	208007
MK799832.1	Synechococcus phage S-B05	208857
MN018232.1	Synechococcus phage S-B43	213993
NC_031927.1	Synechococcus virus SCAM7	216121
KJ019052.1	Synechococcus virus ACG2014f	216628
MT028491.1	Ochrobactrum phage vB_OspM_OC	227654
MK867354.1	Synechococcus phage S-SCSM1	228827
NC_015287.1	Synechococcus phage S-SSM7	232878
MW015081.1	Synechococcus phage S-SRM01	240842
MN695335.1	Synechococcus phage B23	243633
MN695334.1	Synechococcus phage B3	244930
NC_006883.2	Prochlorococcus virus PSSM2	252401
VC2.2
MK797984.1	Pseudomonas phage vB_PaeM_PA5oct	286783
MN047793.1	Xanthomonas phage Xoo-sp13	309023
MG752970.1	Ralstonia phage RsoM2USA	343806
NC_019526.1	Klebsiella virus RaK2	345809
NC_027399.1	Klebsiella virus K64-1	346602
MT708547.1	Klebsiella phage Muenster	346937
LC494302.1	Escherichia phage SP27	347152
OU509535.1	Klebsiella pneumoniae phage	347546
LT603033.1	Escherichia phage vB_Eco_slurp01	348043
NC_027364.1	Escherichia virus PBECO4	348113
NC_025447.1	Escherichia virus 121Q	348532
MT001829.1	Salmonella phage SE_PL	348657
MK773491.1	Salmonella phage 7t3	348718
MK268344.1	Salmonella phage Munch	350103
MT446416.1	Escherichia virus TH47	352450
LT960552.1	Yersinia phage fHe-Yen9-03	352596
MK817115.1	Escherichia phage vB_EcoM_phAPEC6	352598
MH383160.1	Escherichia phage UB	353081
NC_042116.1	Yersinia virus Yen9-04	354378
MH791411.1	Escherichia phage Ecwhy_1	354537
MW879342.1	Erwinia phage pEa_SNUABM_19	355277
MT939487.1	Erwinia phage pEa_SNUABM_47	355376
MW879343.1	Erwinia phage pEa_SNUABM_44	356749
MT939488.1	Erwinia phage pEa_SNUABM_50	356948
NC_041917.1	Serratia virus BF	357154
MW879344.1	Erwinia phage pEa_SNUABM_49	358049
MT939486.1	Erwinia phage pEa_SNUABM_12	358115
NC_019401.1	Cronobacter virus GAP32	358663
MK327931.1	Escherichia phage vB_EcoM_G17	370817
NC_041878.1	Pectinobacterium virus CBB	378379
MW822008.1	Escherichia phage BF17	383493
AP018399.1	Xanthomonas phage XacN1	384670
MH494197.1	Escherichia phage CMSTMSU	386442
MH622943.1	Myoviridae sp.	419387
MF360958.1	Salicola phage SCTP-2	440001
NC_042013.1	Agrobacterium virus Atuph07	490380
VC3
MW980063.1	Rhizobium phage RHph_N46	192456
MN988540.1	Rhizobium phage RHph_I42	193262
MN988515.1	Rhizobium phage RHph_N28_1	193452
MN988535.1	Rhizobium phage RHph_N42	193452
MW980064.1	Rhizobium phage RHEph12	193606
MT366761.1	Vibrio phage vB_VcorM_GR11A	194800
MT366760.1	Vibrio phage vB_VcorM_GR7B	207758
NC_049849.1	Achromobacter virus Motura	221431
MW460245.1	Burkholderia phage BCSR5	227351
NC_010811.2	Ralstonia virus RSL1	231255
NC_048053.1	Dickeya virus JA29	253323
MH460460.1	Dickeya phage vB_DsoM_JA13	254061
MH460462.1	Dickeya phage vB_DsoM_JA33	255356
NC_048077.1	Dickeya virus JA11	255356
LT598654.1	Phage NCTB	257877
NC_022096.1	Pseudomonas virus PaBG	258139
NC_047815.1	Erwinia virus Yoloswag	259700
NC_047880.1	Erwinia virus Y3	261365
NC_048054.1	Dickeya virus AD1	261658
NC_049851.1	Burkholderia virus BcepSauron	262653
MZ475898.1	Erwinia phage pEa_SNUABM_25	263017
NC_049850.1	Burkholderia virus BcepSaruman	263735
MZ475894.1	Erwinia phage pEa_SNUABM_46	263817
MZ475893.1	Erwinia phage pEa_SNUABM_45	263891
MZ475895.1	Erwinia phage pEa_SNUABM_14	264285
MZ475892.1	Erwinia phage pEa_SNUABM_34	264306
MZ475891.1	Erwinia phage pEa_SNUABM_13	264714
MZ475897.1	Erwinia phage pEa_SNUABM_21	265102
MZ475896.1	Erwinia phage pEa_SNUABM_7	265635
NC_047995.1	Erwinia virus Alexandra	266532
MW366843.1	Erwinia phage pEa_SNUABM_5	267169
NC_017972.1	Pseudomonas phage Lu11	280538
VC4
NC_019405.1	Caulobacter virus phiCbK	215710
KY555146.1	Caulobacter phage Ccr32	215799
KY555147.1	Caulobacter phage Ccr34	216240
KY555144.1	Caulobacter phage Ccr5	218729
NC_019407.1	Caulobacter virus Magneto	218929
NC_019411.1	Caulobacter virus Swift	219216
KY555142.1	Caulobacter phage Ccr10	219348
KY555143.1	Caulobacter phage Ccr2	220299
NC_048045.1	Caulobacter virus CcrBL10	220934
NC_019410.1	Caulobacter virus Karma	221828
NC_019408.1	Caulobacter virus Rogue	223720
KY555145.1	Caulobacter phage Ccr29	229319
NC_019406.1	Caulobacter virus CcrColossus	279967
NC_048046.1	Caulobacter virus CcrPW	308141
NC_048048.2	Caulobacter virus CcrSC	317489
NC_048047.1	Caulobacter virus CcrBL9	322272
VC5
MK250029.1	Prevotella phage Lak-C1	540217
MK250019.1	Prevotella phage Lak-A2	541299
MK250016.1	Prevotella phage Lak-A1	541643
MK250024.1	Prevotella phage Lak-B5	543529
MK250025.1	Prevotella phage Lak-B6	546689
MK250022.1	Prevotella phage Lak-B3	546746
MK250020.1	Prevotella phage Lak-B1	547991
MK250021.1	Prevotella phage Lak-B2	549839
MK250028.1	Prevotella phage Lak-B9	550053
MK250023.1	Prevotella phage Lak-B4	550552
MK250026.1	Prevotella phage Lak-B7	550702
MK250027.1	Prevotella phage Lak-B8	551627
VC6
NC_031039.1	Bacillus phage AR9	251042
NC_043027.1	Bacillus virus PBS1	252197
MW749003.1	Bacillus phage vB_BspM_Internexus	252262
KT895374.1	Bacillus phage vB_BpuM-BpSp	255569
MW218148.1	Staphylococcus phage vB_StaM_SA1	260727
NC_016163.1	Yersinia phage phiR1-37	262391
MW349129.1	Staphylococcus phage Madawaska	265446
MW248466.1	Staphylococcus phage MarsHill	266637
MN091626.1	Staphylococcus phage PALS_2	268748
MW349128.1	Staphylococcus phage Machias	274478
VC7
MH744418.1	Streptomyces phage JustBecause	184281
MT310898.1	Streptomyces phage Kela	185323
MK620894.1	Streptomyces phage Kradal	186383
MW291021.1	Streptomyces phage EhyElimayoE	186386
MH576962.1	Streptomyces phage Satis	186702
VC8
NC_019521.1	Sphingomonas phage PAU	219372
NC_049340.1	Tenacibaculum virus PTm1	224680
AP019525.1	Tenacibaculum phage PTm5	226876
NC_049383.1	Tenacibaculum virus pT24	234670
VC9
MN988523.1	Rhizobium phage RHph_TM2_3B	206253
MN988524.1	Rhizobium phage RHph_TM3_3_6	206788
MN988525.1	Rhizobium phage RHph_Y65	206821
MN988522.1	Rhizobium phage RHph_TM40	207431
VC10
NC_009760.1	Bacillus phage 0305phi8-36	218948
LC597490.1	Bacillus phage vB_BceM_WH1	229829
NC_041884.1	Acinetobacter virus ME3	234900
VC11
MN908685.1	Microbacterium phage PauloDiaboli	191968
MZ150783.1	Microbacterium phage A3Wally	194724
