# Supplementary material for: Exploring pangenomic diversity and CRISPR-Cas evasion potential in jumbo phages: a comparative genomics study
Source: Microbiol Spectr. 2024 Sep 12;12(10):e04200-23. doi: 10.1128/spectrum.04200-23 (PMC11448039; doi:10.1128/spectrum.04200-23)
Supplement: Table S6 — Pan-genome data of jumbo phages from VC1.2 (S6A), Pseudomonas (S6B), Erwinia (S6C), and Vibrio (S6D). [file spectrum.04200-23-s0008.xlsx]

## Sheet: A.VC1.2_Pan-genome
Pan-genome data of jumbo phages from VC1.2 (S6A), Pseudomonas (S6B), Erwinia (S6C), and Vibrio (S6D)
Accession id	Phage names	Genome size
MW749006.1	Bacillus phage vB_BspM_AgentSmith	200233
MN334766.1	Serratia phage PCH45	212807
NC_023610.1	Erwinia virus EaH1	218339
NC_028899.1	Ralstonia virus RSF1	222888
MT661596.1	Proteus phage 10	223209
NC_028950.1	Ralstonia virus RSL2	223932
LC592711.1	Burkholderia phage FLC6	227105
MT939492.1	Xanthomonas phage Xoo-sp14	232104
NC_041911.1	Ralstonia virus RP12	234900
NC_048170.1	Escherichia virus Goslar	237307
MW735835.1	Pseudomonas phage pPa_SNUABM_DT01	265520
MW057919.1	Pseudomonas phage vB_PaeM_kmuB	266592
MN871444.1	Serratia phage KpGz_1	269351
MN871445.1	Serratia phage KpHz_2	270429
NC_023557.1	Erwinia virus Ea35-70	271084
NC_041974.1	Erwinia virus Simmy50	271088
NC_041973.1	Erwinia virus RAY	271182
MG655267.1	Erwinia phage vB_EamM_Bosolaphorus	272228
NC_042098.1	Erwinia virus Desertfox	272458
MW879341.1	Erwinia phage pEa_SNUABM_54	272635
NC_041975.1	Erwinia virus SpecialG	273224
NC_041972.1	Erwinia virus Deimos	273501
MK514281.1	Erwinia phage Rebecca	273731
MG655270.1	Erwinia phage vB_EamM_Mortimer	273914
NC_048792.1	Serratia virus Moabite	273933
MG655269.1	Erwinia phage vB_EamM_MadMel	275000
MW021758.1	Serratia phage vB_SmaM_Yaphecito	275554
NC_048668.1	Serratia virus 2050HW	276025
AP017925.1	Ralstonia phage RP31	276958
MK308677.1	Vibrio phage vB_VmeM-Yong MS32	278116
NC_041994.1	Pseudomonas virus Noxifer	278136
MN871489.1	Pseudomonas phage PaZh_1	278407
MT133560.1	Pseudomonas phage fnug	278899
AP019418.1	Pseudomonas phage PA02	279095
MN871480.1	Pseudomonas phage PaSz-1_45_270k	279520
NC_042081.1	Pseudomonas virus SL2	279696
MN563784.1	Pseudomonas phage vB_PA32_GUMS	280208
NC_004629.1	Pseudomonas virus phiKZ	280334
MZ444140.1	Pseudomonas virus PA7	282378
MT811961.1	Vibrio phage vB_pir03	286284
MN445183.1	Salmonella phage vB_SalM_SA002	288012
MH595538.1	Vibrio phage BONAISHI	288967
MK308674.1	Vibrio phage vB_VmeM-Yong XC31	290532
MK308675.1	Vibrio phage vB_VmeM-Yong XC32	290533
MK308676.1	Vibrio phage vB_VmeM-Yong MS31	290537
MW845760.1	Erwinia phage pEa_SNUABM_37	294404
MW879340.1	Erwinia phage pEa_SNUABM_48	294405
MN871446.1	Serratia phage KpLz-2_45	296707
MN871452.1	Serratia phage KpZh_1	298898
MN871448.1	Serratia phage KpSz_1	299003
MN871453.1	Serratia phage KpZh_LPS_45	299008
MN103543.1	Pseudomonas phage vB_PaeM_PS119XW	301543
MN871451.1	Serratia phage KpYy_2_45	302439
MN871449.1	Serratia phage KpXa_1	304264
MK599315.1	Pseudomonas phage PA1C	304671
MN871447.1	Serratia phage KpLz_1_41	305006
MK552327.1	Pseudomonas phage Psa21	305260
MW825358.1	Xanthomonas phage vB_XciM_LucasX	305651
MW394391.1	Klebsiella phage vB_KpM_FBKp24	307210
MF042360.1	Pseudomonas phage Phabio	309157
NC_028999.1	Pseudomonas phage PhiPA3	309208
NC_010821.1	Pseudomonas phage 201phi2-1	316674
Total proteins	20404
Total protein clusters	5137
Core genes clusters	43
Accessory genes clusters	2260
Unique genes clusters	2834

## Sheet: B.Pseudomonas_Pan-genome
Pan-genome data of jumbo phages from VC1.2 (S6A), Pseudomonas (S6B), Erwinia (S6C), and Vibrio (S6D)
Accession id	Phage names	Genome size
VC1.2
MW735835.1	Pseudomonas phage pPa_SNUABM_DT01	265520
MW057919.1	Pseudomonas phage vB_PaeM_kmuB	266592
NC_041994.1	Pseudomonas virus Noxifer	278136
MN871489.1	Pseudomonas phage PaZh_1	278407
MT133560.1	Pseudomonas phage fnug	278899
AP019418.1	Pseudomonas phage PA02	279095
MN871480.1	Pseudomonas phage PaSz-1_45_270k	279520
NC_042081.1	Pseudomonas virus SL2	279696
MN563784.1	Pseudomonas phage vB_PA32_GUMS	280208
NC_004629.1	Pseudomonas virus phiKZ	280334
MZ444140.1	Pseudomonas virus PA7	282378
MN103543.1	Pseudomonas phage vB_PaeM_PS119XW	301543
MK599315.1	Pseudomonas phage PA1C	304671
MK552327.1	Pseudomonas phage Psa21	305260
MF042360.1	Pseudomonas phage Phabio	309157
NC_028999.1	Pseudomonas phage PhiPA3	309208
NC_010821.1	Pseudomonas phage 201phi2-1	316674
VC1.3
NC_007623.1	Pseudomonas virus EL	211215
NC_016571.1	Pseudomonas phage OBP	284757
VC2.1
MK797984.1	Pseudomonas phage vB_PaeM_PA5oct	286783
VC3
NC_017972.1	Pseudomonas phage Lu11	280538
NC_022096.1	Pseudomonas virus PaBG	258139
Total proteins	8069
Total protein clusters	3142
Core genes clusters	2
Accessory genes clusters	797
Unique genes clusters	2343

## Sheet: C.Erwinia_Pan-genome
Pan-genome data of jumbo phages from VC1.2 (S6A), Pseudomonas (S6B), Erwinia (S6C), and Vibrio (S6D)
Accession id	Phage names	Genome size
VC1.2
NC_023610.1	Erwinia virus EaH1	218339
NC_023557.1	Erwinia virus Ea35-70	271084
NC_041974.1	Erwinia virus Simmy50	271088
NC_041973.1	Erwinia virus RAY	271182
MG655267.1	Erwinia phage vB_EamM_Bosolaphorus	272228
NC_042098.1	Erwinia virus Desertfox	272458
MW879341.1	Erwinia phage pEa_SNUABM_54	272635
NC_041975.1	Erwinia virus SpecialG	273224
NC_041972.1	Erwinia virus Deimos	273501
MK514281.1	Erwinia phage Rebecca	273731
MG655270.1	Erwinia phage vB_EamM_Mortimer	273914
MG655269.1	Erwinia phage vB_EamM_MadMel	275000
MW845760.1	Erwinia phage pEa_SNUABM_37	294404
MW879340.1	Erwinia phage pEa_SNUABM_48	294405
VC1.1
NC_031007.1	Erwinia phage vB_EamM_EarlPhillipIV	223935
NC_048173.1	Erwinia virus Derbicus	223950
MW845759.1	Erwinia phage pEa_SNUABM_38	224179
NC_031043.1	Erwinia phage vB_EamM_Phobos	229501
MW812342.1	Erwinia phage pEa_SNUABM_10	238920
MW812343.1	Erwinia phage pEa_SNUABM_6	240164
NC_031127.1	Erwinia phage vB_EamM_Huxley	240761
KX397371.1	Erwinia phage vB_EamM_Parshik	241050
NC_042056.1	Erwinia virus Machina	241654
MW812340.1	Erwinia phage pEa_SNUABM_42	241904
MW384823.1	Erwinia phage pEa_SNUABM_43	241904
NC_019929.1	Erwinia virus EaH2	243050
KX397373.1	Erwinia phage vB_EamM_Stratton	243953
NC_031126.1	Erwinia phage vB_EamM_ChrisDB	244840
NC_048016.1	Erwinia virus Wellington	244950
NC_031107.2	Erwinia virus Asesino	246290
NC_031010.1	Erwinia phage vB_EamM_Kwan	246390
MW812341.1	Erwinia phage pEa_SNUABM_9	247273
MW812339.1	Erwinia phage pEa_SNUABM_29	248836
MW812338.1	Erwinia phage pEa_SNUABM_4	249193
MW845758.1	Erwinia phage pEa_SNUABM_11	251480
VC1.3
MF459647.1	Erwinia phage vB_EamM_Joad	235374
NC_042018.1	Erwinia virus Risingsun	235108
VC2.1
MW879342.1
MT939487.1	Erwinia phage pEa_SNUABM_19	355277
MW879343.1	Erwinia phage pEa_SNUABM_47	355376
MT939488.1	Erwinia phage pEa_SNUABM_44	356749
MW879344.1	Erwinia phage pEa_SNUABM_50	356948
MT939486.1	Erwinia phage pEa_SNUABM_49	358049
	Erwinia phage pEa_SNUABM_12	358115
VC3
NC_047815.1	Erwinia virus Yoloswag	259700
NC_047880.1	Erwinia virus Y3	261365
MZ475898.1	Erwinia phage pEa_SNUABM_25	263017
MZ475894.1	Erwinia phage pEa_SNUABM_46	263817
MZ475893.1	Erwinia phage pEa_SNUABM_45	263891
MZ475895.1	Erwinia phage pEa_SNUABM_14	264285
MZ475892.1	Erwinia phage pEa_SNUABM_34	264306
MZ475891.1	Erwinia phage pEa_SNUABM_13	264714
MZ475897.1	Erwinia phage pEa_SNUABM_21	265102
MZ475896.1	Erwinia phage pEa_SNUABM_7	265635
NC_047995.1	Erwinia virus Alexandra	266532
MW366843.1	Erwinia phage pEa_SNUABM_5	267169
Total proteins	17678
Total protein clusters	2708
Core genes clusters	1
Accessory genes clusters	2059
Unique genes clusters	648

## Sheet: D.Vibrio_Pan-genome_from
Pan-genome data of jumbo phages from VC1.2 (S6A), Pseudomonas (S6B), Erwinia (S6C), and Vibrio (S6D)
Accession id	Phage names	Genome size
VC3
MT366761.1	Vibrio phage vB_VcorM_GR11A	194800
MT366760.1	Vibrio phage vB_VcorM_GR7B	207758
VC1.1
KY499642.1	Vibrio phage pVa-21	231998
VC1.2
MK308677.1	Vibrio phage vB_VmeM-Yong MS32	278116
MT811961.1	Vibrio phage vB_pir03	286284
MH595538.1	Vibrio phage BONAISHI	288967
MK308674.1	Vibrio phage vB_VmeM-Yong XC31	290532
MK308675.1	Vibrio phage vB_VmeM-Yong XC32	290533
MK308676.1	Vibrio phage vB_VmeM-Yong MS31	290537
VC1.3
NC_042100.1	Vibrio virus Aphrodite1	237722
MK358448.1	Vibrio phage 5 TSL-2019	238053
NC_048779.1	Vibrio virus USC1	238099
NC_041916.1	Vibrio virus pTD1	239276
NC_048747.1	Vibrio phage 2TSL2019	242446
VC1.4
KU160494.1	Vibrio phage vB_VmeM-32	199912
MT135026.1	Vibrio phage V09	243881
NC_005083.2	Vibrio virus KVP40	244834
MN794232.1	Vibrio phage VH1_2019	246059
MT612989.1	Vibrio phage vB_ValM_R11Z	246831
NC_023568.1	Vibrio phage VH7D	246964
MT612988.1	Vibrio phage vB_ValM_R10Z	247167
NC_021529.2	Vibrio virus nt1	247511
MK568540.1	Vibrio phage phiVa3	247619
NC_028829.1	Vibrio virus ValKK3	248088
KT919972.1	Vibrio phage phi-Grn1	248605
KT919973.1	Vibrio phage phi-ST2	250485
MT135025.1	Vibrio phage V07	349331
VC1.5
MW451250.1	Vibrio phage TY18	191500
MK387337.1	Vibrio phage phiVa1	194955
Total proteins	9013
Total protein clusters	2409
Core genes clusters	0
Accessory genes clusters	1087
Unique genes clusters	1412
